# Supplementary material for: Gene-centric coverage of the human liver transcriptome: QPCR, Illumina, and Oxford Nanopore RNA-Seq
Source: Front Mol Biosci. 2022 Dec 5;9:944639. doi: 10.3389/fmolb.2022.944639 (PMC9760921; doi:10.3389/fmolb.2022.944639)
Supplement: Supplementary file 1 [file DataSheet4.xlsx]

## Sheet: ONT_DONOR1
Name	Length	EffectiveLength	TPM	NumReads
ENST00000456328.2|ENSG00000223972.5|OTTHUMG00000000961.2|OTTHUMT00000362751.1|DDX11L1-202|DDX11L1|1657|lncRNA|	1657	1407	0	0
ENST00000450305.2|ENSG00000223972.5|OTTHUMG00000000961.2|OTTHUMT00000002844.2|DDX11L1-201|DDX11L1|632|transcribed_unprocessed_pseudogene|	632	382	0	0
ENST00000488147.1|ENSG00000227232.5|OTTHUMG00000000958.1|OTTHUMT00000002839.1|WASH7P-201|WASH7P|1351|unprocessed_pseudogene|	1351	1101	0	0
ENST00000619216.1|ENSG00000278267.1|-|-|MIR6859-1-201|MIR6859-1|68|miRNA|	68	2.848	0	0
ENST00000473358.1|ENSG00000243485.5|OTTHUMG00000000959.2|OTTHUMT00000002840.1|MIR1302-2HG-202|MIR1302-2HG|712|lncRNA|	712	462	0	0
ENST00000469289.1|ENSG00000243485.5|OTTHUMG00000000959.2|OTTHUMT00000002841.2|MIR1302-2HG-201|MIR1302-2HG|535|lncRNA|	535	285	0	0
ENST00000607096.1|ENSG00000284332.1|-|-|MIR1302-2-201|MIR1302-2|138|miRNA|	138	4.663	0	0
ENST00000417324.1|ENSG00000237613.2|OTTHUMG00000000960.1|OTTHUMT00000002842.1|FAM138A-201|FAM138A|1187|lncRNA|	1187	937	0	0
ENST00000461467.1|ENSG00000237613.2|OTTHUMG00000000960.1|OTTHUMT00000002843.1|FAM138A-202|FAM138A|590|lncRNA|	590	340	0	0
ENST00000606857.1|ENSG00000268020.3|OTTHUMG00000185779.1|OTTHUMT00000471235.1|OR4G4P-201|OR4G4P|840|unprocessed_pseudogene|	840	590	0	0
ENST00000642116.1|ENSG00000240361.2|OTTHUMG00000001095.3|OTTHUMT00000492680.1|OR4G11P-202|OR4G11P|1414|lncRNA|	1414	1164	0	0
ENST00000492842.2|ENSG00000240361.2|OTTHUMG00000001095.3|OTTHUMT00000003224.3|OR4G11P-201|OR4G11P|939|transcribed_unprocessed_pseudogene|	939	689	0	0
ENST00000641515.2|ENSG00000186092.6|OTTHUMG00000001094.4|OTTHUMT00000003223.4|OR4F5-202|OR4F5|2618|protein_coding|	2618	2368	0	0
ENST00000335137.4|ENSG00000186092.6|OTTHUMG00000001094.4|-|OR4F5-201|OR4F5|1054|protein_coding|	1054	804	0	0
ENST00000466430.5|ENSG00000238009.6|OTTHUMG00000001096.2|OTTHUMT00000003225.1|AL627309.1-201|AL627309.1|2748|lncRNA|	2748	2498	0	0
ENST00000477740.5|ENSG00000238009.6|OTTHUMG00000001096.2|OTTHUMT00000003688.1|AL627309.1-202|AL627309.1|491|lncRNA|	491	241	0	0
ENST00000471248.1|ENSG00000238009.6|OTTHUMG00000001096.2|OTTHUMT00000003687.1|AL627309.1-203|AL627309.1|629|lncRNA|	629	379	0	0
ENST00000610542.1|ENSG00000238009.6|OTTHUMG00000001096.2|-|AL627309.1-205|AL627309.1|723|lncRNA|	723	473	0	0
ENST00000453576.2|ENSG00000238009.6|OTTHUMG00000001096.2|OTTHUMT00000003689.1|AL627309.1-204|AL627309.1|336|lncRNA|	336	86.025	0	0
ENST00000495576.1|ENSG00000239945.1|OTTHUMG00000001097.2|OTTHUMT00000003226.2|AL627309.3-201|AL627309.3|1319|lncRNA|	1319	1069	0	0
ENST00000442987.3|ENSG00000233750.3|OTTHUMG00000001257.3|OTTHUMT00000003691.3|CICP27-201|CICP27|3812|processed_pseudogene|	3812	3562	0.10792	1
ENST00000494149.2|ENSG00000268903.1|OTTHUMG00000182518.2|OTTHUMT00000461982.2|AL627309.6-201|AL627309.6|755|processed_pseudogene|	755	505	0	0
ENST00000595919.1|ENSG00000269981.1|OTTHUMG00000182738.2|OTTHUMT00000463398.2|AL627309.7-201|AL627309.7|284|processed_pseudogene|	284	38.201	0	0
ENST00000493797.1|ENSG00000239906.1|OTTHUMG00000002481.1|OTTHUMT00000007038.1|AL627309.2-201|AL627309.2|323|lncRNA|	323	73.133	0	0
ENST00000484859.1|ENSG00000241860.7|OTTHUMG00000002480.4|OTTHUMT00000007035.1|AL627309.5-201|AL627309.5|4860|lncRNA|	4860	4610	0	0
ENST00000490997.5|ENSG00000241860.7|OTTHUMG00000002480.4|OTTHUMT00000007036.1|AL627309.5-202|AL627309.5|518|lncRNA|	518	268	0	0
ENST00000466557.6|ENSG00000241860.7|OTTHUMG00000002480.4|OTTHUMT00000007037.2|AL627309.5-203|AL627309.5|1301|lncRNA|	1301	1051	0	0
ENST00000662089.1|ENSG00000241860.7|OTTHUMG00000002480.4|OTTHUMT00000528578.1|AL627309.5-205|AL627309.5|821|lncRNA|	821	571	0	0
ENST00000491962.1|ENSG00000241860.7|OTTHUMG00000002480.4|OTTHUMT00000007168.1|AL627309.5-204|AL627309.5|278|lncRNA|	278	33.967	0	0
ENST00000655252.1|ENSG00000241860.7|OTTHUMG00000002480.4|OTTHUMT00000528579.1|AL627309.5-206|AL627309.5|1229|lncRNA|	1229	979	0	0
ENST00000410691.1|ENSG00000222623.1|-|-|RNU6-1100P-201|RNU6-1100P|104|snRNA|	104	3.593	0	0
ENST00000496488.1|ENSG00000241599.1|OTTHUMG00000002525.1|OTTHUMT00000007169.1|AL627309.4-201|AL627309.4|457|lncRNA|	457	207	0	0
ENST00000624431.2|ENSG00000279928.2|OTTHUMG00000191962.1|OTTHUMT00000491420.1|FO538757.1-201|FO538757.1|570|unprocessed_pseudogene|	570	320	0	0
ENST00000623083.4|ENSG00000279457.4|OTTHUMG00000191963.1|OTTHUMT00000491421.1|WASH9P-201|WASH9P|1397|unprocessed_pseudogene|	1397	1147	0	0
ENST00000612080.1|ENSG00000273874.1|-|-|MIR6859-2-201|MIR6859-2|68|miRNA|	68	2.848	0	0
ENST00000442116.1|ENSG00000228463.10|OTTHUMG00000002552.3|OTTHUMT00000007244.1|AP006222.1-201|AP006222.1|1292|lncRNA|	1292	1042	0	0
ENST00000448958.2|ENSG00000228463.10|OTTHUMG00000002552.3|OTTHUMT00000488654.2|AP006222.1-202|AP006222.1|2250|lncRNA|	2250	2000	0.314524	1.636
ENST00000441866.2|ENSG00000228463.10|OTTHUMG00000002552.3|OTTHUMT00000346905.2|AP006222.1-203|AP006222.1|2256|lncRNA|	2256	2006	0	0
ENST00000634344.2|ENSG00000228463.10|OTTHUMG00000002552.3|OTTHUMT00000007243.3|AP006222.1-204|AP006222.1|1554|lncRNA|	1554	1304	0	0
ENST00000450734.1|ENSG00000228463.10|OTTHUMG00000002552.3|OTTHUMT00000007241.1|AP006222.1-205|AP006222.1|457|transcribed_processed_pseudogene|	457	207	0	0
ENST00000424587.7|ENSG00000228463.10|OTTHUMG00000002552.3|OTTHUMT00000007242.3|AP006222.1-206|AP006222.1|5603|lncRNA|	5603	5353	0.071813	1
ENST00000669836.1|ENSG00000286448.1|OTTHUMG00000194680.1|OTTHUMT00000520595.1|AP006222.2-201|AP006222.2|736|lncRNA|	736	486	0	0
ENST00000458203.2|ENSG00000236679.2|OTTHUMG00000002854.4|OTTHUMT00000346877.2|RPL23AP24-201|RPL23AP24|385|processed_pseudogene|	385	135	0	0
ENST00000450983.1|ENSG00000236601.2|OTTHUMG00000002855.3|OTTHUMT00000007988.2|AL732372.1-201|AL732372.1|607|lncRNA|	607	357	0	0
ENST00000412666.1|ENSG00000236601.2|OTTHUMG00000002855.3|OTTHUMT00000007987.2|AL732372.1-202|AL732372.1|426|lncRNA|	426	176	0	0
ENST00000635159.1|ENSG00000236601.2|OTTHUMG00000002855.3|OTTHUMT00000488661.1|AL732372.1-203|AL732372.1|994|lncRNA|	994	744	0	0
ENST00000431321.2|ENSG00000237094.12|OTTHUMG00000002857.7|OTTHUMT00000007989.2|AL732372.2-201|AL732372.2|437|lncRNA|	437	187	0	0
ENST00000453935.1|ENSG00000237094.12|OTTHUMG00000002857.7|OTTHUMT00000007990.1|AL732372.2-202|AL732372.2|498|lncRNA|	498	248	0	0
ENST00000440163.1|ENSG00000237094.12|OTTHUMG00000002857.7|OTTHUMT00000346889.1|AL732372.2-203|AL732372.2|462|lncRNA|	462	212	0	0
ENST00000455207.5|ENSG00000237094.12|OTTHUMG00000002857.7|OTTHUMT00000007991.1|AL732372.2-204|AL732372.2|413|lncRNA|	413	163	0	0
ENST00000455464.7|ENSG00000237094.12|OTTHUMG00000002857.7|OTTHUMT00000346907.3|AL732372.2-205|AL732372.2|902|lncRNA|	902	652	0	0
ENST00000601814.5|ENSG00000237094.12|OTTHUMG00000002857.7|OTTHUMT00000462548.1|AL732372.2-206|AL732372.2|635|lncRNA|	635	385	0	0
ENST00000445840.2|ENSG00000237094.12|OTTHUMG00000002857.7|OTTHUMT00000346882.2|AL732372.2-207|AL732372.2|183|transcribed_unprocessed_pseudogene|	183	7.236	0	0
ENST00000431812.1|ENSG00000237094.12|OTTHUMG00000002857.7|OTTHUMT00000007996.2|AL732372.2-208|AL732372.2|336|lncRNA|	336	86.025	0	0
ENST00000419160.4|ENSG00000237094.12|OTTHUMG00000002857.7|OTTHUMT00000346881.4|AL732372.2-209|AL732372.2|547|lncRNA|	547	297	0	0
ENST00000440038.7|ENSG00000237094.12|OTTHUMG00000002857.7|OTTHUMT00000346880.3|AL732372.2-210|AL732372.2|793|lncRNA|	793	543	0	0
ENST00000642074.1|ENSG00000237094.12|OTTHUMG00000002857.7|OTTHUMT00000493597.1|AL732372.2-211|AL732372.2|574|lncRNA|	574	324	0	0
ENST00000423728.6|ENSG00000237094.12|OTTHUMG00000002857.7|OTTHUMT00000346879.2|AL732372.2-212|AL732372.2|838|lncRNA|	838	588	0	0
ENST00000616311.5|ENSG00000237094.12|OTTHUMG00000002857.7|OTTHUMT00000480470.2|AL732372.2-213|AL732372.2|728|lncRNA|	728	478	0	0
ENST00000599771.6|ENSG00000237094.12|OTTHUMG00000002857.7|OTTHUMT00000461272.1|AL732372.2-214|AL732372.2|457|lncRNA|	457	207	0	0
ENST00000641845.1|ENSG00000237094.12|OTTHUMG00000002857.7|OTTHUMT00000493598.1|AL732372.2-215|AL732372.2|571|lncRNA|	571	321	0	0
ENST00000641916.1|ENSG00000237094.12|OTTHUMG00000002857.7|OTTHUMT00000493599.1|AL732372.2-216|AL732372.2|622|lncRNA|	622	372	0	0
ENST00000601486.5|ENSG00000237094.12|OTTHUMG00000002857.7|OTTHUMT00000461271.1|AL732372.2-217|AL732372.2|696|lncRNA|	696	446	0	0
ENST00000641579.1|ENSG00000237094.12|OTTHUMG00000002857.7|OTTHUMT00000493600.1|AL732372.2-218|AL732372.2|545|lncRNA|	545	295	0	0
ENST00000616947.2|ENSG00000237094.12|OTTHUMG00000002857.7|OTTHUMT00000480469.1|AL732372.2-219|AL732372.2|603|lncRNA|	603	353	0	0
ENST00000432964.1|ENSG00000237094.12|OTTHUMG00000002857.7|OTTHUMT00000346878.1|AL732372.2-220|AL732372.2|575|lncRNA|	575	325	0	0
ENST00000608420.1|ENSG00000237094.12|OTTHUMG00000002857.7|OTTHUMT00000472556.1|AL732372.2-221|AL732372.2|438|lncRNA|	438	188	0	0
ENST00000641303.1|ENSG00000237094.12|OTTHUMG00000002857.7|OTTHUMT00000493601.1|AL732372.2-222|AL732372.2|384|lncRNA|	384	134	0	0
ENST00000641063.1|ENSG00000237094.12|OTTHUMG00000002857.7|OTTHUMT00000493602.1|AL732372.2-223|AL732372.2|473|lncRNA|	473	223	0	0
ENST00000641049.1|ENSG00000237094.12|OTTHUMG00000002857.7|OTTHUMT00000493603.1|AL732372.2-224|AL732372.2|519|lncRNA|	519	269	0	0
ENST00000642124.1|ENSG00000237094.12|OTTHUMG00000002857.7|OTTHUMT00000493604.1|AL732372.2-225|AL732372.2|456|lncRNA|	456	206	0	0
ENST00000437905.2|ENSG00000269732.1|OTTHUMG00000002859.2|OTTHUMT00000007998.2|WBP1LP7-201|WBP1LP7|363|processed_pseudogene|	363	113	0	0
ENST00000426406.3|ENSG00000284733.1|OTTHUMG00000002860.3|OTTHUMT00000007999.3|OR4F29-201|OR4F29|995|protein_coding|	995	745	0	0
ENST00000432723.3|ENSG00000233653.3|OTTHUMG00000057429.3|OTTHUMT00000127609.3|CICP7-201|CICP7|2477|processed_pseudogene|	2477	2227	0	0
ENST00000514436.1|ENSG00000250575.1|OTTHUMG00000002861.2|OTTHUMT00000008000.2|AL732372.3-201|AL732372.3|1239|unprocessed_pseudogene|	1239	989	0	0
ENST00000614007.1|ENSG00000278757.1|-|-|U6.90-201|U6|104|snRNA|	104	3.593	0	0
ENST00000634833.2|ENSG00000230021.10|OTTHUMG00000191652.4|OTTHUMT00000488646.2|AL669831.3-201|AL669831.3|906|lncRNA|	906	656	0	0
ENST00000417636.2|ENSG00000230021.10|OTTHUMG00000191652.4|OTTHUMT00000006453.2|AL669831.3-202|AL669831.3|553|lncRNA|	553	303	0	0
ENST00000419394.2|ENSG00000230021.10|OTTHUMG00000191652.4|OTTHUMT00000008017.2|AL669831.3-203|AL669831.3|491|lncRNA|	491	241	0	0
ENST00000440196.3|ENSG00000230021.10|OTTHUMG00000191652.4|OTTHUMT00000493605.1|AL669831.3-204|AL669831.3|1022|lncRNA|	1022	772	0	0
ENST00000641296.1|ENSG00000230021.10|OTTHUMG00000191652.4|OTTHUMT00000493606.1|AL669831.3-205|AL669831.3|1127|lncRNA|	1127	877	0	0
ENST00000357876.6|ENSG00000230021.10|OTTHUMG00000191652.4|OTTHUMT00000006709.3|AL669831.3-206|AL669831.3|1702|lncRNA|	1702	1452	0	0
ENST00000635509.2|ENSG00000230021.10|OTTHUMG00000191652.4|OTTHUMT00000488653.2|AL669831.3-207|AL669831.3|941|lncRNA|	941	691	0	0
ENST00000634337.2|ENSG00000230021.10|OTTHUMG00000191652.4|OTTHUMT00000488647.3|AL669831.3-208|AL669831.3|891|lncRNA|	891	641	0	0
ENST00000648019.1|ENSG00000230021.10|OTTHUMG00000191652.4|OTTHUMT00000500170.2|AL669831.3-209|AL669831.3|1216|lncRNA|	1216	966	0	0
ENST00000440200.5|ENSG00000230021.10|OTTHUMG00000191652.4|OTTHUMT00000006710.2|AL669831.3-210|AL669831.3|413|lncRNA|	413	163	0	0
ENST00000452176.2|ENSG00000230021.10|OTTHUMG00000191652.4|OTTHUMT00000006714.2|AL669831.3-211|AL669831.3|818|lncRNA|	818	568	0	0
ENST00000441245.5|ENSG00000230021.10|OTTHUMG00000191652.4|OTTHUMT00000006711.1|AL669831.3-212|AL669831.3|629|lncRNA|	629	379	0	0
ENST00000414688.6|ENSG00000230021.10|OTTHUMG00000191652.4|OTTHUMT00000493607.1|AL669831.3-213|AL669831.3|421|lncRNA|	421	171	0	0
ENST00000636676.1|ENSG00000230021.10|OTTHUMG00000191652.4|OTTHUMT00000489043.1|AL669831.3-214|AL669831.3|183|transcribed_processed_pseudogene|	183	7.236	0	0
ENST00000447954.2|ENSG00000230021.10|OTTHUMG00000191652.4|OTTHUMT00000006878.3|AL669831.3-215|AL669831.3|355|lncRNA|	355	105.001	0	0
ENST00000423796.1|ENSG00000235146.2|OTTHUMG00000002329.1|OTTHUMT00000006707.1|AC114498.1-201|AC114498.1|607|lncRNA|	607	357	0	0
ENST00000450696.1|ENSG00000235146.2|OTTHUMG00000002329.1|OTTHUMT00000006706.1|AC114498.1-202|AC114498.1|402|lncRNA|	402	152	0	0
ENST00000416931.1|ENSG00000225972.1|OTTHUMG00000002338.1|OTTHUMT00000006720.1|MTND1P23-201|MTND1P23|372|unprocessed_pseudogene|	372	122	4720.99	1498.29
ENST00000457540.1|ENSG00000225630.1|OTTHUMG00000002336.1|OTTHUMT00000006718.1|MTND2P28-201|MTND2P28|1044|unprocessed_pseudogene|	1044	794	1884.89	3893.23
ENST00000414273.1|ENSG00000237973.1|OTTHUMG00000002333.2|OTTHUMT00000006715.2|MTCO1P12-201|MTCO1P12|1543|unprocessed_pseudogene|	1543	1293	2287.02	7692.55
ENST00000621981.1|ENSG00000278791.1|-|-|AC114498.2-201|AC114498.2|89|miRNA|	89	3.247	0	0
ENST00000427426.1|ENSG00000229344.1|OTTHUMG00000002334.1|OTTHUMT00000006716.1|MTCO2P12-201|MTCO2P12|682|unprocessed_pseudogene|	682	432	6862.5	7712.03
ENST00000467115.1|ENSG00000240409.1|OTTHUMG00000002473.1|OTTHUMT00000007027.1|MTATP8P1-201|MTATP8P1|207|unprocessed_pseudogene|	207	9.766	77279.3	1963.28
ENST00000514057.1|ENSG00000248527.1|OTTHUMG00000002335.2|OTTHUMT00000006717.2|MTATP6P1-201|MTATP6P1|681|unprocessed_pseudogene|	681	431	20043.3	22472.4
ENST00000416718.2|ENSG00000198744.5|OTTHUMG00000002337.2|OTTHUMT00000006719.2|MTCO3P12-201|MTCO3P12|547|unprocessed_pseudogene|	547	297	1751.77	1353.43
ENST00000438434.2|ENSG00000268663.1|OTTHUMG00000002340.3|OTTHUMT00000006722.3|WBP1LP6-201|WBP1LP6|424|processed_pseudogene|	424	174	0	0
ENST00000332831.4|ENSG00000284662.1|OTTHUMG00000002581.3|OTTHUMT00000007334.3|OR4F16-201|OR4F16|995|protein_coding|	995	745	0	0
ENST00000440782.3|ENSG00000229376.3|OTTHUMG00000057431.3|OTTHUMT00000127611.3|CICP3-201|CICP3|2455|processed_pseudogene|	2455	2205	0	0
ENST00000506640.2|ENSG00000228327.3|OTTHUMG00000002406.2|OTTHUMT00000006889.2|AL669831.1-201|AL669831.1|6432|lncRNA|	6432	6182	0	0
ENST00000428504.2|ENSG00000228327.3|OTTHUMG00000002406.2|OTTHUMT00000488438.1|AL669831.1-202|AL669831.1|417|transcribed_unprocessed_pseudogene|	417	167	0	0
ENST00000411249.1|ENSG00000223181.1|-|-|RNU6-1199P-201|RNU6-1199P|104|snRNA|	104	3.593	0	0
ENST00000422528.1|ENSG00000229905.1|OTTHUMG00000002408.1|OTTHUMT00000006891.1|AL669831.2-201|AL669831.2|456|lncRNA|	456	206	0	0
ENST00000655765.1|ENSG00000237491.10|OTTHUMG00000002404.21|OTTHUMT00000518811.1|LINC01409-223|LINC01409|1869|lncRNA|	1869	1619	0	0
ENST00000412115.2|ENSG00000237491.10|OTTHUMG00000002404.21|OTTHUMT00000099678.3|LINC01409-201|LINC01409|1358|lncRNA|	1358	1108	0	0
ENST00000670700.1|ENSG00000237491.10|OTTHUMG00000002404.21|OTTHUMT00000516955.1|LINC01409-232|LINC01409|1378|lncRNA|	1378	1128	0	0
ENST00000429505.6|ENSG00000237491.10|OTTHUMG00000002404.21|OTTHUMT00000516341.1|LINC01409-202|LINC01409|1201|lncRNA|	1201	951	0	0
ENST00000657896.1|ENSG00000237491.10|OTTHUMG00000002404.21|OTTHUMT00000519617.1|LINC01409-225|LINC01409|1185|lncRNA|	1185	935	0	0
ENST00000434264.6|ENSG00000237491.10|OTTHUMG00000002404.21|OTTHUMT00000007013.4|LINC01409-203|LINC01409|844|lncRNA|	844	594	0	0
ENST00000457084.1|ENSG00000237491.10|OTTHUMG00000002404.21|OTTHUMT00000006884.2|LINC01409-205|LINC01409|566|lncRNA|	566	316	0	0
ENST00000658648.1|ENSG00000237491.10|OTTHUMG00000002404.21|OTTHUMT00000511012.1|LINC01409-226|LINC01409|1214|lncRNA|	1214	964	0	0
ENST00000656571.1|ENSG00000237491.10|OTTHUMG00000002404.21|OTTHUMT00000510085.1|LINC01409-224|LINC01409|1167|lncRNA|	1167	917	0	0
ENST00000665867.1|ENSG00000237491.10|OTTHUMG00000002404.21|OTTHUMT00000506895.1|LINC01409-228|LINC01409|1078|lncRNA|	1078	828	0	0
ENST00000669749.1|ENSG00000237491.10|OTTHUMG00000002404.21|OTTHUMT00000515126.1|LINC01409-231|LINC01409|1085|lncRNA|	1085	835	0	0
ENST00000666217.1|ENSG00000237491.10|OTTHUMG00000002404.21|OTTHUMT00000006885.3|LINC01409-229|LINC01409|1176|lncRNA|	1176	926	0	0
ENST00000665719.1|ENSG00000237491.10|OTTHUMG00000002404.21|OTTHUMT00000521045.1|LINC01409-227|LINC01409|1291|lncRNA|	1291	1041	0	0
ENST00000651411.1|ENSG00000237491.10|OTTHUMG00000002404.21|OTTHUMT00000502875.1|LINC01409-221|LINC01409|1146|lncRNA|	1146	896	0	0
ENST00000589899.5|ENSG00000237491.10|OTTHUMG00000002404.21|OTTHUMT00000448546.1|LINC01409-214|LINC01409|809|lncRNA|	809	559	0.687679	1
ENST00000609830.1|ENSG00000237491.10|OTTHUMG00000002404.21|OTTHUMT00000472539.1|LINC01409-220|LINC01409|669|lncRNA|	669	419	0	0
ENST00000443772.2|ENSG00000237491.10|OTTHUMG00000002404.21|OTTHUMT00000006887.3|LINC01409-204|LINC01409|1775|lncRNA|	1775	1525	0.252074	1
ENST00000585826.1|ENSG00000237491.10|OTTHUMG00000002404.21|OTTHUMT00000458567.1|LINC01409-208|LINC01409|390|lncRNA|	390	140	0	0
ENST00000592547.1|ENSG00000237491.10|OTTHUMG00000002404.21|OTTHUMT00000458568.1|LINC01409-218|LINC01409|608|lncRNA|	608	358	0	0
ENST00000586928.5|ENSG00000237491.10|OTTHUMG00000002404.21|OTTHUMT00000458569.1|LINC01409-210|LINC01409|598|lncRNA|	598	348	0	0
ENST00000585745.5|ENSG00000237491.10|OTTHUMG00000002404.21|OTTHUMT00000458570.1|LINC01409-206|LINC01409|168|lncRNA|	168	6.156	0	0
ENST00000585768.5|ENSG00000237491.10|OTTHUMG00000002404.21|OTTHUMT00000458571.1|LINC01409-207|LINC01409|394|lncRNA|	394	144	0	0
ENST00000590848.5|ENSG00000237491.10|OTTHUMG00000002404.21|OTTHUMT00000458572.1|LINC01409-215|LINC01409|726|lncRNA|	726	476	0	0
ENST00000591440.5|ENSG00000237491.10|OTTHUMG00000002404.21|OTTHUMT00000458574.1|LINC01409-216|LINC01409|780|lncRNA|	780	530	0	0
ENST00000587530.5|ENSG00000237491.10|OTTHUMG00000002404.21|OTTHUMT00000458573.2|LINC01409-211|LINC01409|1024|lncRNA|	1024	774	0	0
ENST00000593022.5|ENSG00000237491.10|OTTHUMG00000002404.21|OTTHUMT00000458575.1|LINC01409-219|LINC01409|693|lncRNA|	693	443	0	0
ENST00000589531.5|ENSG00000237491.10|OTTHUMG00000002404.21|OTTHUMT00000458566.1|LINC01409-213|LINC01409|714|lncRNA|	714	464	0	0
ENST00000588951.5|ENSG00000237491.10|OTTHUMG00000002404.21|OTTHUMT00000448547.1|LINC01409-212|LINC01409|607|lncRNA|	607	357	0	0
ENST00000586288.1|ENSG00000237491.10|OTTHUMG00000002404.21|OTTHUMT00000458576.1|LINC01409-209|LINC01409|1040|lncRNA|	1040	790	0	0
ENST00000591702.1|ENSG00000237491.10|OTTHUMG00000002404.21|OTTHUMT00000459872.1|LINC01409-217|LINC01409|1873|lncRNA|	1873	1623	0.947412	4
ENST00000655384.1|ENSG00000237491.10|OTTHUMG00000002404.21|OTTHUMT00000525204.1|LINC01409-222|LINC01409|2192|lncRNA|	2192	1942	0	0
ENST00000667728.1|ENSG00000237491.10|OTTHUMG00000002404.21|OTTHUMT00000527876.1|LINC01409-230|LINC01409|2949|lncRNA|	2949	2699	0	0
ENST00000644482.1|ENSG00000285268.1|OTTHUMG00000192553.1|OTTHUMT00000496065.1|AL669831.6-201|AL669831.6|114|transcribed_processed_pseudogene|	114	3.86	0	0
ENST00000447500.4|ENSG00000230092.7|OTTHUMG00000002403.3|OTTHUMT00000448550.2|AL669831.4-201|AL669831.4|872|lncRNA|	872	622	0	0
ENST00000590817.3|ENSG00000230092.7|OTTHUMG00000002403.3|OTTHUMT00000006886.2|AL669831.4-202|AL669831.4|238|transcribed_unprocessed_pseudogene|	238	15.802	21.1554	0.87
ENST00000326734.2|ENSG00000177757.2|OTTHUMG00000002471.2|OTTHUMT00000007025.2|FAM87B-201|FAM87B|1947|lncRNA|	1947	1697	0	0
ENST00000624927.3|ENSG00000228794.9|OTTHUMG00000002468.25|OTTHUMT00000479121.1|LINC01128-215|LINC01128|677|lncRNA|	677	427	0	0
ENST00000623808.3|ENSG00000228794.9|OTTHUMG00000002468.25|OTTHUMT00000479120.1|LINC01128-214|LINC01128|493|lncRNA|	493	243	0	0
ENST00000445118.7|ENSG00000228794.9|OTTHUMG00000002468.25|OTTHUMT00000007015.4|LINC01128-205|LINC01128|6616|lncRNA|	6616	6366	0.131778	2.182
ENST00000669922.1|ENSG00000228794.9|OTTHUMG00000002468.25|OTTHUMT00000007020.3|LINC01128-226|LINC01128|5441|lncRNA|	5441	5191	0	0
ENST00000670780.1|ENSG00000228794.9|OTTHUMG00000002468.25|OTTHUMT00000528186.1|LINC01128-227|LINC01128|8389|lncRNA|	8389	8139	0	0
ENST00000667414.1|ENSG00000228794.9|OTTHUMG00000002468.25|OTTHUMT00000523925.1|LINC01128-224|LINC01128|1752|lncRNA|	1752	1502	0	0
ENST00000666741.1|ENSG00000228794.9|OTTHUMG00000002468.25|OTTHUMT00000472150.3|LINC01128-223|LINC01128|5483|lncRNA|	5483	5233	0	0
ENST00000623070.4|ENSG00000228794.9|OTTHUMG00000002468.25|OTTHUMT00000479123.2|LINC01128-213|LINC01128|542|lncRNA|	542	292	0	0
ENST00000659124.1|ENSG00000228794.9|OTTHUMG00000002468.25|OTTHUMT00000007018.4|LINC01128-219|LINC01128|5289|lncRNA|	5289	5039	0	0
ENST00000658846.1|ENSG00000228794.9|OTTHUMG00000002468.25|OTTHUMT00000526473.1|LINC01128-218|LINC01128|1429|lncRNA|	1429	1179	0	0
ENST00000608189.5|ENSG00000228794.9|OTTHUMG00000002468.25|OTTHUMT00000472153.3|LINC01128-208|LINC01128|1653|lncRNA|	1653	1403	0	0
ENST00000448975.6|ENSG00000228794.9|OTTHUMG00000002468.25|OTTHUMT00000479122.1|LINC01128-206|LINC01128|633|lncRNA|	633	383	0	0
ENST00000449005.6|ENSG00000228794.9|OTTHUMG00000002468.25|OTTHUMT00000528187.1|LINC01128-207|LINC01128|659|lncRNA|	659	409	0	0
ENST00000441765.6|ENSG00000228794.9|OTTHUMG00000002468.25|OTTHUMT00000506073.1|LINC01128-204|LINC01128|911|lncRNA|	911	661	0	0
ENST00000609139.6|ENSG00000228794.9|OTTHUMG00000002468.25|OTTHUMT00000472151.2|LINC01128-210|LINC01128|727|lncRNA|	727	477	0	0
ENST00000609009.6|ENSG00000228794.9|OTTHUMG00000002468.25|OTTHUMT00000472152.3|LINC01128-209|LINC01128|1932|lncRNA|	1932	1682	0	0
ENST00000657837.1|ENSG00000228794.9|OTTHUMG00000002468.25|OTTHUMT00000503440.2|LINC01128-217|LINC01128|2933|lncRNA|	2933	2683	0	0
ENST00000610067.6|ENSG00000228794.9|OTTHUMG00000002468.25|OTTHUMT00000521256.1|LINC01128-211|LINC01128|375|lncRNA|	375	125	0	0
ENST00000416570.5|ENSG00000228794.9|OTTHUMG00000002468.25|OTTHUMT00000007017.1|LINC01128-202|LINC01128|612|lncRNA|	612	362	0	0
ENST00000661237.1|ENSG00000228794.9|OTTHUMG00000002468.25|OTTHUMT00000508137.1|LINC01128-221|LINC01128|1771|lncRNA|	1771	1521	0	0
ENST00000668541.1|ENSG00000228794.9|OTTHUMG00000002468.25|OTTHUMT00000520197.1|LINC01128-225|LINC01128|987|lncRNA|	987	737	0	0
ENST00000657175.1|ENSG00000228794.9|OTTHUMG00000002468.25|OTTHUMT00000518921.1|LINC01128-216|LINC01128|1558|lncRNA|	1558	1308	2.88536	9.818
ENST00000660797.1|ENSG00000228794.9|OTTHUMG00000002468.25|OTTHUMT00000519683.1|LINC01128-220|LINC01128|1215|lncRNA|	1215	965	0	0
ENST00000622921.1|ENSG00000228794.9|OTTHUMG00000002468.25|OTTHUMT00000479124.1|LINC01128-212|LINC01128|724|lncRNA|	724	474	0	0
ENST00000670824.1|ENSG00000228794.9|OTTHUMG00000002468.25|OTTHUMT00000518140.1|LINC01128-228|LINC01128|2495|lncRNA|	2495	2245	0.342461	2
ENST00000415295.1|ENSG00000228794.9|OTTHUMG00000002468.25|OTTHUMT00000099674.1|LINC01128-201|LINC01128|894|lncRNA|	894	644	0	0
ENST00000425657.1|ENSG00000228794.9|OTTHUMG00000002468.25|OTTHUMT00000007019.1|LINC01128-203|LINC01128|845|retained_intron|	845	595	0	0
ENST00000671208.1|ENSG00000228794.9|OTTHUMG00000002468.25|OTTHUMT00000528188.1|LINC01128-229|LINC01128|2509|lncRNA|	2509	2259	0	0
ENST00000661463.1|ENSG00000228794.9|OTTHUMG00000002468.25|OTTHUMT00000528189.1|LINC01128-222|LINC01128|2070|lncRNA|	2070	1820	0	0
ENST00000473798.1|ENSG00000225880.5|OTTHUMG00000141258.2|OTTHUMT00000280398.2|LINC00115-201|LINC00115|1317|lncRNA|	1317	1067	0	0
ENST00000446136.1|ENSG00000230368.2|OTTHUMG00000002469.1|OTTHUMT00000007021.1|FAM41C-203|FAM41C|1807|lncRNA|	1807	1557	0.493786	2
ENST00000432963.1|ENSG00000230368.2|OTTHUMG00000002469.1|OTTHUMT00000007023.1|FAM41C-202|FAM41C|504|lncRNA|	504	254	0	0
ENST00000427857.1|ENSG00000230368.2|OTTHUMG00000002469.1|OTTHUMT00000007022.1|FAM41C-201|FAM41C|446|lncRNA|	446	196	0	0
ENST00000415481.1|ENSG00000234711.1|OTTHUMG00000002470.2|OTTHUMT00000007024.2|TUBB8P11-201|TUBB8P11|1058|unprocessed_pseudogene|	1058	808	0	0
ENST00000635557.1|ENSG00000283040.1|OTTHUMG00000191520.1|OTTHUMT00000488280.1|AL669831.5-201|AL669831.5|837|transcribed_unprocessed_pseudogene|	837	587	0	0
ENST00000607769.1|ENSG00000272438.1|OTTHUMG00000185550.1|OTTHUMT00000470696.1|AL645608.6-201|AL645608.6|351|lncRNA|	351	101.003	0	0
ENST00000448179.1|ENSG00000230699.2|OTTHUMG00000040716.1|OTTHUMT00000097856.1|AL645608.2-201|AL645608.2|3043|lncRNA|	3043	2793	0	0
ENST00000398216.2|ENSG00000241180.1|OTTHUMG00000040717.2|OTTHUMT00000097857.2|AL645608.4-201|AL645608.4|443|lncRNA|	443	193	0	0
ENST00000609207.1|ENSG00000223764.2|OTTHUMG00000040718.2|OTTHUMT00000473217.1|LINC02593-203|LINC02593|4152|retained_intron|	4152	3902	0	0
ENST00000417705.1|ENSG00000223764.2|OTTHUMG00000040718.2|OTTHUMT00000097858.1|LINC02593-201|LINC02593|1389|lncRNA|	1389	1139	0	0
ENST00000432961.1|ENSG00000223764.2|OTTHUMG00000040718.2|OTTHUMT00000097859.1|LINC02593-202|LINC02593|630|retained_intron|	630	380	0	0
ENST00000420190.6|ENSG00000187634.12|OTTHUMG00000040719.11|OTTHUMT00000316521.3|SAMD11-203|SAMD11|1578|protein_coding|	1578	1328	0	0
ENST00000437963.5|ENSG00000187634.12|OTTHUMG00000040719.11|OTTHUMT00000097862.5|SAMD11-204|SAMD11|387|protein_coding|	387	137	0	0
ENST00000342066.8|ENSG00000187634.12|OTTHUMG00000040719.11|OTTHUMT00000276866.3|SAMD11-202|SAMD11|2557|protein_coding|	2557	2307	0	0
ENST00000618181.4|ENSG00000187634.12|OTTHUMG00000040719.11|-|SAMD11-213|SAMD11|2179|protein_coding|	2179	1929	0	0
ENST00000622503.4|ENSG00000187634.12|OTTHUMG00000040719.11|-|SAMD11-217|SAMD11|2557|protein_coding|	2557	2307	0	0
ENST00000618323.4|ENSG00000187634.12|OTTHUMG00000040719.11|-|SAMD11-214|SAMD11|2159|protein_coding|	2159	1909	0	0
ENST00000616016.4|ENSG00000187634.12|OTTHUMG00000040719.11|-|SAMD11-210|SAMD11|2391|protein_coding|	2391	2141	0	0
ENST00000618779.4|ENSG00000187634.12|OTTHUMG00000040719.11|-|SAMD11-215|SAMD11|2368|protein_coding|	2368	2118	0	0
ENST00000616125.4|ENSG00000187634.12|OTTHUMG00000040719.11|-|SAMD11-211|SAMD11|2230|protein_coding|	2230	1980	0	0
ENST00000620200.4|ENSG00000187634.12|OTTHUMG00000040719.11|-|SAMD11-216|SAMD11|1874|protein_coding|	1874	1624	0	0
ENST00000617307.4|ENSG00000187634.12|OTTHUMG00000040719.11|-|SAMD11-212|SAMD11|2314|protein_coding|	2314	2064	0	0
ENST00000341065.8|ENSG00000187634.12|OTTHUMG00000040719.11|OTTHUMT00000097860.4|SAMD11-201|SAMD11|2191|protein_coding|	2191	1941	0	0
ENST00000455979.1|ENSG00000187634.12|OTTHUMG00000040719.11|OTTHUMT00000097863.4|SAMD11-205|SAMD11|1731|protein_coding|	1731	1481	0	0
ENST00000478729.1|ENSG00000187634.12|OTTHUMG00000040719.11|OTTHUMT00000097865.2|SAMD11-209|SAMD11|318|lncRNA|	318	68.234	0	0
ENST00000474461.1|ENSG00000187634.12|OTTHUMG00000040719.11|OTTHUMT00000097866.1|SAMD11-208|SAMD11|862|retained_intron|	862	612	0	0
ENST00000466827.1|ENSG00000187634.12|OTTHUMG00000040719.11|OTTHUMT00000097867.2|SAMD11-207|SAMD11|542|retained_intron|	542	292	0	0
ENST00000464948.1|ENSG00000187634.12|OTTHUMG00000040719.11|OTTHUMT00000097868.2|SAMD11-206|SAMD11|657|retained_intron|	657	407	0	0
ENST00000327044.7|ENSG00000188976.11|OTTHUMG00000040720.2|OTTHUMT00000097869.2|NOC2L-201|NOC2L|2757|protein_coding|	2757	2507	0.642491	4.19
ENST00000483767.5|ENSG00000188976.11|OTTHUMG00000040720.2|OTTHUMT00000097871.1|NOC2L-204|NOC2L|1611|retained_intron|	1611	1361	2.72747	9.657
ENST00000477976.5|ENSG00000188976.11|OTTHUMG00000040720.2|OTTHUMT00000097873.1|NOC2L-203|NOC2L|4201|retained_intron|	4201	3951	0.316995	3.258
ENST00000496938.1|ENSG00000188976.11|OTTHUMG00000040720.2|OTTHUMT00000097870.1|NOC2L-206|NOC2L|149|lncRNA|	149	5.131	0	0
ENST00000487214.1|ENSG00000188976.11|OTTHUMG00000040720.2|OTTHUMT00000097874.1|NOC2L-205|NOC2L|865|lncRNA|	865	615	0	0
ENST00000469563.1|ENSG00000188976.11|OTTHUMG00000040720.2|OTTHUMT00000097872.1|NOC2L-202|NOC2L|878|retained_intron|	878	628	0	0
ENST00000338591.8|ENSG00000187961.14|OTTHUMG00000040721.8|OTTHUMT00000097875.4|KLHL17-201|KLHL17|2567|protein_coding|	2567	2317	0.16591	1
ENST00000622660.1|ENSG00000187961.14|OTTHUMG00000040721.8|-|KLHL17-205|KLHL17|1950|protein_coding|	1950	1700	0.226125	1
ENST00000463212.1|ENSG00000187961.14|OTTHUMG00000040721.8|OTTHUMT00000097877.1|KLHL17-202|KLHL17|955|retained_intron|	955	705	0	0
ENST00000466300.1|ENSG00000187961.14|OTTHUMG00000040721.8|OTTHUMT00000097878.2|KLHL17-203|KLHL17|913|nonsense_mediated_decay|	913	663	0	0
ENST00000481067.1|ENSG00000187961.14|OTTHUMG00000040721.8|OTTHUMT00000097931.2|KLHL17-204|KLHL17|515|retained_intron|	515	265	0	0
ENST00000379410.8|ENSG00000187583.11|OTTHUMG00000040756.5|OTTHUMT00000097940.2|PLEKHN1-203|PLEKHN1|3176|protein_coding|	3176	2926	0	0
ENST00000379409.6|ENSG00000187583.11|OTTHUMG00000040756.5|OTTHUMT00000473256.1|PLEKHN1-202|PLEKHN1|2455|protein_coding|	2455	2205	0	0
ENST00000379407.7|ENSG00000187583.11|OTTHUMG00000040756.5|OTTHUMT00000473255.1|PLEKHN1-201|PLEKHN1|2194|protein_coding|	2194	1944	0	0
ENST00000480267.1|ENSG00000187583.11|OTTHUMG00000040756.5|OTTHUMT00000097941.1|PLEKHN1-204|PLEKHN1|464|retained_intron|	464	214	0	0
ENST00000491024.1|ENSG00000187583.11|OTTHUMG00000040756.5|OTTHUMT00000097942.2|PLEKHN1-205|PLEKHN1|698|protein_coding|	698	448	0	0
ENST00000341290.6|ENSG00000187642.9|OTTHUMG00000040757.3|OTTHUMT00000097943.2|PERM1-201|PERM1|3035|protein_coding|	3035	2785	0	0
ENST00000479361.1|ENSG00000187642.9|OTTHUMG00000040757.3|OTTHUMT00000101761.1|PERM1-203|PERM1|1208|retained_intron|	1208	958	0	0
ENST00000433179.3|ENSG00000187642.9|OTTHUMG00000040757.3|-|PERM1-202|PERM1|3340|protein_coding|	3340	3090	0	0
ENST00000606034.1|ENSG00000272512.1|OTTHUMG00000185581.1|OTTHUMT00000470770.1|AL645608.7-201|AL645608.7|2086|lncRNA|	2086	1836	0	0
ENST00000428771.6|ENSG00000188290.10|OTTHUMG00000040758.2|OTTHUMT00000097945.2|HES4-202|HES4|1040|protein_coding|	1040	790	0.486598	1
ENST00000304952.10|ENSG00000188290.10|OTTHUMG00000040758.2|OTTHUMT00000097944.1|HES4-201|HES4|899|protein_coding|	899	649	0	0
ENST00000481869.1|ENSG00000188290.10|OTTHUMG00000040758.2|OTTHUMT00000097946.1|HES4-203|HES4|1038|retained_intron|	1038	788	0	0
ENST00000484667.2|ENSG00000188290.10|OTTHUMG00000040758.2|OTTHUMT00000366973.1|HES4-204|HES4|667|protein_coding|	667	417	0.921852	1
ENST00000624697.4|ENSG00000187608.10|OTTHUMG00000040777.4|OTTHUMT00000479384.2|ISG15-202|ISG15|787|protein_coding|	787	537	19.7942	27.651
ENST00000624652.1|ENSG00000187608.10|OTTHUMG00000040777.4|OTTHUMT00000479385.2|ISG15-201|ISG15|657|protein_coding|	657	407	1.63358	1.73
ENST00000649529.1|ENSG00000187608.10|OTTHUMG00000040777.4|OTTHUMT00000501480.1|ISG15-203|ISG15|637|protein_coding|	637	387	5.58164	5.619
ENST00000423619.2|ENSG00000231702.2|OTTHUMG00000040759.3|OTTHUMT00000097947.3|AL645608.3-201|AL645608.3|154|processed_pseudogene|	154	5.371	0	0
ENST00000458555.1|ENSG00000224969.1|OTTHUMG00000040779.1|OTTHUMT00000097998.1|AL645608.1-201|AL645608.1|471|lncRNA|	471	221	0	0
ENST00000379370.7|ENSG00000188157.15|OTTHUMG00000040778.7|OTTHUMT00000097990.3|AGRN-201|AGRN|7326|protein_coding|	7326	7076	0	0
ENST00000620552.4|ENSG00000188157.15|OTTHUMG00000040778.7|-|AGRN-208|AGRN|7394|protein_coding|	7394	7144	0	0
ENST00000652369.1|ENSG00000188157.15|OTTHUMG00000040778.7|OTTHUMT00000097991.3|AGRN-210|AGRN|7408|protein_coding|	7408	7158	0	0
ENST00000651234.1|ENSG00000188157.15|OTTHUMG00000040778.7|OTTHUMT00000099680.4|AGRN-209|AGRN|7477|protein_coding|	7477	7227	0.290579	5.463
ENST00000469403.1|ENSG00000188157.15|OTTHUMG00000040778.7|OTTHUMT00000097992.1|AGRN-204|AGRN|899|retained_intron|	899	649	0	0
ENST00000479707.1|ENSG00000188157.15|OTTHUMG00000040778.7|OTTHUMT00000097993.1|AGRN-206|AGRN|584|retained_intron|	584	334	0	0
ENST00000466223.1|ENSG00000188157.15|OTTHUMG00000040778.7|OTTHUMT00000097994.1|AGRN-203|AGRN|459|retained_intron|	459	209	0	0
ENST00000478677.1|ENSG00000188157.15|OTTHUMG00000040778.7|OTTHUMT00000097995.1|AGRN-205|AGRN|276|retained_intron|	276	32.649	0	0
ENST00000492947.1|ENSG00000188157.15|OTTHUMG00000040778.7|OTTHUMT00000097996.1|AGRN-207|AGRN|690|retained_intron|	690	440	0	0
ENST00000461111.1|ENSG00000188157.15|OTTHUMG00000040778.7|OTTHUMT00000097997.1|AGRN-202|AGRN|3385|retained_intron|	3385	3135	2.39727	19.55
ENST00000418300.1|ENSG00000242590.1|OTTHUMG00000040780.1|OTTHUMT00000097999.1|AL645608.5-201|AL645608.5|402|lncRNA|	402	152	0	0
ENST00000394517.7|ENSG00000217801.10|OTTHUMG00000000629.5|OTTHUMT00000001276.2|AL390719.1-201|AL390719.1|1043|lncRNA|	1043	793	0	0
ENST00000427998.5|ENSG00000217801.10|OTTHUMG00000000629.5|OTTHUMT00000099676.1|AL390719.1-202|AL390719.1|977|lncRNA|	977	727	0.482365	0.912
ENST00000456409.5|ENSG00000217801.10|OTTHUMG00000000629.5|OTTHUMT00000001275.1|AL390719.1-203|AL390719.1|750|lncRNA|	750	500	0	0
ENST00000412397.2|ENSG00000217801.10|OTTHUMG00000000629.5|OTTHUMT00000001523.1|AL390719.1-204|AL390719.1|1219|transcribed_unprocessed_pseudogene|	1219	969	0	0
ENST00000433695.1|ENSG00000217801.10|OTTHUMG00000000629.5|OTTHUMT00000001282.1|AL390719.1-205|AL390719.1|540|lncRNA|	540	290	0	0
ENST00000451054.1|ENSG00000217801.10|OTTHUMG00000000629.5|OTTHUMT00000001283.1|AL390719.1-206|AL390719.1|565|lncRNA|	565	315	0	0
ENST00000442292.2|ENSG00000273443.1|OTTHUMG00000186253.1|OTTHUMT00000472501.1|AL645608.8-201|AL645608.8|829|lncRNA|	829	579	0	0
ENST00000453464.3|ENSG00000237330.3|OTTHUMG00000185582.2|OTTHUMT00000470774.2|RNF223-201|RNF223|1900|protein_coding|	1900	1650	0	0
ENST00000379339.5|ENSG00000131591.17|OTTHUMG00000000745.9|OTTHUMT00000001851.2|C1orf159-204|C1orf159|2429|protein_coding|	2429	2179	0	0
ENST00000465822.5|ENSG00000131591.17|OTTHUMG00000000745.9|OTTHUMT00000002218.3|C1orf159-211|C1orf159|1933|retained_intron|	1933	1683	0	0
ENST00000379325.7|ENSG00000131591.17|OTTHUMG00000000745.9|OTTHUMT00000335346.1|C1orf159-203|C1orf159|2010|nonsense_mediated_decay|	2010	1760	0	0
ENST00000421241.6|ENSG00000131591.17|OTTHUMG00000000745.9|OTTHUMT00000001852.2|C1orf159-205|C1orf159|1841|protein_coding|	1841	1591	0.966467	4
ENST00000487177.5|ENSG00000131591.17|OTTHUMG00000000745.9|OTTHUMT00000001856.1|C1orf159-219|C1orf159|3315|retained_intron|	3315	3065	0	0
ENST00000477196.5|ENSG00000131591.17|OTTHUMG00000000745.9|OTTHUMT00000001853.3|C1orf159-216|C1orf159|3214|nonsense_mediated_decay|	3214	2964	0	0
ENST00000467751.5|ENSG00000131591.17|OTTHUMG00000000745.9|OTTHUMT00000002219.2|C1orf159-212|C1orf159|2099|nonsense_mediated_decay|	2099	1849	0	0
ENST00000464905.1|ENSG00000131591.17|OTTHUMG00000000745.9|OTTHUMT00000099677.1|C1orf159-210|C1orf159|650|lncRNA|	650	400	0	0
ENST00000379320.5|ENSG00000131591.17|OTTHUMG00000000745.9|OTTHUMT00000001854.1|C1orf159-202|C1orf159|2324|protein_coding|	2324	2074	0	0
ENST00000379319.5|ENSG00000131591.17|OTTHUMG00000000745.9|OTTHUMT00000002215.1|C1orf159-201|C1orf159|1097|protein_coding|	1097	847	0	0
ENST00000434641.5|ENSG00000131591.17|OTTHUMG00000000745.9|OTTHUMT00000002217.3|C1orf159-207|C1orf159|842|protein_coding|	842	592	0	0
ENST00000482816.5|ENSG00000131591.17|OTTHUMG00000000745.9|OTTHUMT00000001855.2|C1orf159-218|C1orf159|982|lncRNA|	982	732	0	0
ENST00000462097.5|ENSG00000131591.17|OTTHUMG00000000745.9|OTTHUMT00000002214.3|C1orf159-209|C1orf159|836|protein_coding|	836	586	0	0
ENST00000473600.1|ENSG00000131591.17|OTTHUMG00000000745.9|OTTHUMT00000002216.2|C1orf159-214|C1orf159|793|retained_intron|	793	543	0	0
ENST00000475119.5|ENSG00000131591.17|OTTHUMG00000000745.9|OTTHUMT00000002213.3|C1orf159-215|C1orf159|740|protein_coding|	740	490	0	0
ENST00000442117.5|ENSG00000131591.17|OTTHUMG00000000745.9|OTTHUMT00000327128.2|C1orf159-208|C1orf159|554|protein_coding|	554	304	0	0
ENST00000427787.5|ENSG00000131591.17|OTTHUMG00000000745.9|OTTHUMT00000327127.2|C1orf159-206|C1orf159|575|protein_coding|	575	325	0	0
ENST00000472741.5|ENSG00000131591.17|OTTHUMG00000000745.9|OTTHUMT00000327129.1|C1orf159-213|C1orf159|661|retained_intron|	661	411	0	0
ENST00000480643.1|ENSG00000131591.17|OTTHUMG00000000745.9|OTTHUMT00000327126.3|C1orf159-217|C1orf159|579|protein_coding|	579	329	0	0
ENST00000648183.1|ENSG00000285812.1|OTTHUMG00000193099.1|OTTHUMT00000500135.1|AL390719.3-201|AL390719.3|1095|lncRNA|	1095	845	0	0
ENST00000416774.1|ENSG00000223823.1|OTTHUMG00000000827.1|OTTHUMT00000002221.1|LINC01342-201|LINC01342|1620|lncRNA|	1620	1370	0	0
ENST00000384997.3|ENSG00000207730.3|-|-|MIR200B-201|MIR200B|95|miRNA|	95	3.378	0	0
ENST00000384875.3|ENSG00000207607.3|-|-|MIR200A-201|MIR200A|90|miRNA|	90	3.268	0	0
ENST00000362106.1|ENSG00000198976.1|-|-|MIR429-201|MIR429|83|miRNA|	83	3.124	0	0
ENST00000606993.1|ENSG00000272141.1|OTTHUMG00000185583.1|OTTHUMT00000470776.1|AL390719.2-201|AL390719.2|987|lncRNA|	987	737	0	0
ENST00000379317.1|ENSG00000205231.1|OTTHUMG00000000850.1|OTTHUMT00000002419.1|TTLL10-AS1-201|TTLL10-AS1|3532|lncRNA|	3532	3282	0	0
ENST00000506177.1|ENSG00000162571.13|OTTHUMG00000000851.4|OTTHUMT00000367063.1|TTLL10-206|TTLL10|557|lncRNA|	557	307	0	0
ENST00000379290.5|ENSG00000162571.13|OTTHUMG00000000851.4|OTTHUMT00000002421.3|TTLL10-203|TTLL10|2283|protein_coding|	2283	2033	0	0
ENST00000379289.5|ENSG00000162571.13|OTTHUMG00000000851.4|-|TTLL10-202|TTLL10|2259|protein_coding|	2259	2009	0	0
ENST00000379288.3|ENSG00000162571.13|OTTHUMG00000000851.4|OTTHUMT00000002420.2|TTLL10-201|TTLL10|2114|protein_coding|	2114	1864	0	0
ENST00000460998.1|ENSG00000162571.13|OTTHUMG00000000851.4|OTTHUMT00000002423.1|TTLL10-204|TTLL10|718|retained_intron|	718	468	0	0
ENST00000514695.1|ENSG00000162571.13|OTTHUMG00000000851.4|OTTHUMT00000367064.1|TTLL10-207|TTLL10|219|retained_intron|	219	11.606	0	0
ENST00000486379.1|ENSG00000162571.13|OTTHUMG00000000851.4|OTTHUMT00000002422.2|TTLL10-205|TTLL10|426|nonsense_mediated_decay|	426	176	0	0
ENST00000328596.10|ENSG00000186891.14|OTTHUMG00000001414.5|OTTHUMT00000004085.1|TNFRSF18-201|TNFRSF18|851|protein_coding|	851	601	0	0
ENST00000379268.7|ENSG00000186891.14|OTTHUMG00000001414.5|OTTHUMT00000004083.3|TNFRSF18-203|TNFRSF18|1083|protein_coding|	1083	833	0.461479	1
ENST00000486728.5|ENSG00000186891.14|OTTHUMG00000001414.5|OTTHUMT00000099679.3|TNFRSF18-204|TNFRSF18|727|protein_coding|	727	477	0	0
ENST00000379265.5|ENSG00000186891.14|OTTHUMG00000001414.5|OTTHUMT00000004084.1|TNFRSF18-202|TNFRSF18|705|protein_coding|	705	455	0	0
ENST00000497869.5|ENSG00000186827.11|OTTHUMG00000001415.5|OTTHUMT00000004087.1|TNFRSF4-203|TNFRSF4|1707|retained_intron|	1707	1457	0.263838	1
ENST00000379236.4|ENSG00000186827.11|OTTHUMG00000001415.5|OTTHUMT00000004086.3|TNFRSF4-201|TNFRSF4|1075|protein_coding|	1075	825	0	0
ENST00000453580.1|ENSG00000186827.11|OTTHUMG00000001415.5|OTTHUMT00000004088.3|TNFRSF4-202|TNFRSF4|393|lncRNA|	393	143	0	0
ENST00000360001.11|ENSG00000078808.17|OTTHUMG00000001812.7|OTTHUMT00000005064.2|SDF4-202|SDF4|1956|protein_coding|	1956	1706	0	0
ENST00000660930.1|ENSG00000078808.17|OTTHUMG00000001812.7|-|SDF4-209|SDF4|2137|protein_coding|	2137	1887	10.1417	49.784
ENST00000465727.5|ENSG00000078808.17|OTTHUMG00000001812.7|OTTHUMT00000005065.3|SDF4-205|SDF4|2095|nonsense_mediated_decay|	2095	1845	4.57275	21.947
ENST00000263741.12|ENSG00000078808.17|OTTHUMG00000001812.7|OTTHUMT00000005070.2|SDF4-201|SDF4|2079|protein_coding|	2079	1829	11.4531	54.493
ENST00000494748.1|ENSG00000078808.17|OTTHUMG00000001812.7|OTTHUMT00000005066.3|SDF4-207|SDF4|3516|retained_intron|	3516	3266	0.178809	1.519
ENST00000478938.1|ENSG00000078808.17|OTTHUMG00000001812.7|OTTHUMT00000005067.1|SDF4-206|SDF4|2591|retained_intron|	2591	2341	2.17674	13.256
ENST00000655486.1|ENSG00000078808.17|OTTHUMG00000001812.7|-|SDF4-208|SDF4|1089|protein_coding|	1089	839	0	0
ENST00000403997.2|ENSG00000078808.17|OTTHUMG00000001812.7|OTTHUMT00000005069.2|SDF4-203|SDF4|728|protein_coding|	728	478	0	0
ENST00000459994.2|ENSG00000078808.17|OTTHUMG00000001812.7|OTTHUMT00000005068.2|SDF4-204|SDF4|604|lncRNA|	604	354	0	0
ENST00000379198.5|ENSG00000176022.7|OTTHUMG00000001813.3|OTTHUMT00000005071.3|B3GALT6-201|B3GALT6|2805|protein_coding|	2805	2555	2.85864	19
ENST00000462849.1|ENSG00000184163.3|OTTHUMG00000001412.6|OTTHUMT00000005165.1|C1QTNF12-202|C1QTNF12|682|retained_intron|	682	432	0	0
ENST00000478606.1|ENSG00000184163.3|OTTHUMG00000001412.6|OTTHUMT00000005166.1|C1QTNF12-204|C1QTNF12|522|retained_intron|	522	272	0	0
ENST00000330388.2|ENSG00000184163.3|OTTHUMG00000001412.6|OTTHUMT00000004080.4|C1QTNF12-201|C1QTNF12|1036|protein_coding|	1036	786	0	0
ENST00000468365.1|ENSG00000184163.3|OTTHUMG00000001412.6|OTTHUMT00000005055.1|C1QTNF12-203|C1QTNF12|647|retained_intron|	647	397	0	0
ENST00000486627.1|ENSG00000184163.3|OTTHUMG00000001412.6|OTTHUMT00000005164.2|C1QTNF12-205|C1QTNF12|639|retained_intron|	639	389	0	0
ENST00000565563.1|ENSG00000260179.1|OTTHUMG00000175732.1|OTTHUMT00000430911.1|AL162741.1-201|AL162741.1|1558|lncRNA|	1558	1308	0	0
ENST00000450390.6|ENSG00000160087.20|OTTHUMG00000001911.9|OTTHUMT00000005431.3|UBE2J2-208|UBE2J2|2455|nonsense_mediated_decay|	2455	2205	0	0
ENST00000347370.6|ENSG00000160087.20|OTTHUMG00000001911.9|-|UBE2J2-201|UBE2J2|2387|protein_coding|	2387	2137	1.64461	9.143
ENST00000349431.10|ENSG00000160087.20|OTTHUMG00000001911.9|OTTHUMT00000005430.1|UBE2J2-202|UBE2J2|1733|protein_coding|	1733	1483	1.2591	4.857
ENST00000400929.6|ENSG00000160087.20|OTTHUMG00000001911.9|OTTHUMT00000365645.1|UBE2J2-204|UBE2J2|1057|protein_coding|	1057	807	0	0
ENST00000464036.5|ENSG00000160087.20|OTTHUMG00000001911.9|OTTHUMT00000005436.2|UBE2J2-210|UBE2J2|1256|nonsense_mediated_decay|	1256	1006	0	0
ENST00000360466.6|ENSG00000160087.20|OTTHUMG00000001911.9|OTTHUMT00000005792.1|UBE2J2-203|UBE2J2|1047|protein_coding|	1047	797	0	0
ENST00000400930.8|ENSG00000160087.20|OTTHUMG00000001911.9|OTTHUMT00000365644.1|UBE2J2-205|UBE2J2|1021|protein_coding|	1021	771	0	0
ENST00000467339.1|ENSG00000160087.20|OTTHUMG00000001911.9|OTTHUMT00000005438.1|UBE2J2-212|UBE2J2|515|lncRNA|	515	265	0	0
ENST00000473215.5|ENSG00000160087.20|OTTHUMG00000001911.9|OTTHUMT00000005432.2|UBE2J2-214|UBE2J2|1028|nonsense_mediated_decay|	1028	778	0	0
ENST00000435198.5|ENSG00000160087.20|OTTHUMG00000001911.9|OTTHUMT00000005791.2|UBE2J2-207|UBE2J2|1056|protein_coding|	1056	806	0	0
ENST00000509720.5|ENSG00000160087.20|OTTHUMG00000001911.9|OTTHUMT00000365648.3|UBE2J2-220|UBE2J2|472|protein_coding|	472	222	0	0
ENST00000491779.5|ENSG00000160087.20|OTTHUMG00000001911.9|OTTHUMT00000005793.1|UBE2J2-217|UBE2J2|611|lncRNA|	611	361	0	0
ENST00000466752.5|ENSG00000160087.20|OTTHUMG00000001911.9|OTTHUMT00000005433.2|UBE2J2-211|UBE2J2|886|nonsense_mediated_decay|	886	636	0	0
ENST00000503294.5|ENSG00000160087.20|OTTHUMG00000001911.9|OTTHUMT00000365647.1|UBE2J2-219|UBE2J2|814|nonsense_mediated_decay|	814	564	0	0
ENST00000477894.5|ENSG00000160087.20|OTTHUMG00000001911.9|OTTHUMT00000005435.2|UBE2J2-215|UBE2J2|767|nonsense_mediated_decay|	767	517	0	0
ENST00000471154.1|ENSG00000160087.20|OTTHUMG00000001911.9|OTTHUMT00000005437.1|UBE2J2-213|UBE2J2|336|retained_intron|	336	86.025	0	0
ENST00000422076.5|ENSG00000160087.20|OTTHUMG00000001911.9|OTTHUMT00000277160.3|UBE2J2-206|UBE2J2|643|protein_coding|	643	393	0	0
ENST00000502382.1|ENSG00000160087.20|OTTHUMG00000001911.9|OTTHUMT00000365646.2|UBE2J2-218|UBE2J2|530|protein_coding|	530	280	0	0
ENST00000461142.3|ENSG00000160087.20|OTTHUMG00000001911.9|OTTHUMT00000005434.1|UBE2J2-209|UBE2J2|837|retained_intron|	837	587	0	0
ENST00000488418.2|ENSG00000160087.20|OTTHUMG00000001911.9|OTTHUMT00000005794.5|UBE2J2-216|UBE2J2|750|protein_coding|	750	500	0	0
ENST00000434139.1|ENSG00000230415.1|OTTHUMG00000002234.2|OTTHUMT00000006365.2|LINC01786-201|LINC01786|268|lncRNA|	268	27.847	0	0
ENST00000453732.1|ENSG00000230415.1|OTTHUMG00000002234.2|OTTHUMT00000006364.2|LINC01786-202|LINC01786|389|lncRNA|	389	139	0	0
ENST00000379116.10|ENSG00000162572.21|OTTHUMG00000002081.8|OTTHUMT00000407296.2|SCNN1D-205|SCNN1D|3050|protein_coding|	3050	2800	0	0
ENST00000379101.8|ENSG00000162572.21|OTTHUMG00000002081.8|OTTHUMT00000005801.2|SCNN1D-204|SCNN1D|2268|nonsense_mediated_decay|	2268	2018	0	0
ENST00000338555.6|ENSG00000162572.21|OTTHUMG00000002081.8|OTTHUMT00000005802.2|SCNN1D-202|SCNN1D|3475|protein_coding|	3475	3225	0.476808	4
ENST00000400928.7|ENSG00000162572.21|OTTHUMG00000002081.8|-|SCNN1D-206|SCNN1D|2731|protein_coding|	2731	2481	0	0
ENST00000470022.1|ENSG00000162572.21|OTTHUMG00000002081.8|OTTHUMT00000352308.2|SCNN1D-208|SCNN1D|645|protein_coding|	645	395	0	0
ENST00000325425.12|ENSG00000162572.21|OTTHUMG00000002081.8|OTTHUMT00000005800.2|SCNN1D-201|SCNN1D|2679|protein_coding|	2679	2429	0	0
ENST00000467651.2|ENSG00000162572.21|OTTHUMG00000002081.8|OTTHUMT00000352309.2|SCNN1D-207|SCNN1D|204|lncRNA|	204	9.377	0	0
ENST00000379099.3|ENSG00000162572.21|OTTHUMG00000002081.8|OTTHUMT00000005804.2|SCNN1D-203|SCNN1D|923|protein_coding|	923	673	0	0
ENST00000492936.5|ENSG00000131584.19|OTTHUMG00000002235.5|OTTHUMT00000006369.2|ACAP3-212|ACAP3|5319|retained_intron|	5319	5069	0.333951	4.404
ENST00000354700.10|ENSG00000131584.19|OTTHUMG00000002235.5|OTTHUMT00000006366.3|ACAP3-202|ACAP3|3793|protein_coding|	3793	3543	0.390207	3.596
ENST00000467278.5|ENSG00000131584.19|OTTHUMG00000002235.5|OTTHUMT00000006368.2|ACAP3-206|ACAP3|2725|retained_intron|	2725	2475	0	0
ENST00000353662.4|ENSG00000131584.19|OTTHUMG00000002235.5|-|ACAP3-201|ACAP3|2280|protein_coding|	2280	2030	0	0
ENST00000470659.1|ENSG00000131584.19|OTTHUMG00000002235.5|OTTHUMT00000006375.1|ACAP3-207|ACAP3|421|retained_intron|	421	171	0	0
ENST00000379037.6|ENSG00000131584.19|OTTHUMG00000002235.5|OTTHUMT00000006374.2|ACAP3-204|ACAP3|492|lncRNA|	492	242	0	0
ENST00000476572.1|ENSG00000131584.19|OTTHUMG00000002235.5|OTTHUMT00000099675.1|ACAP3-209|ACAP3|819|retained_intron|	819	569	0	0
ENST00000493992.1|ENSG00000131584.19|OTTHUMG00000002235.5|OTTHUMT00000006373.1|ACAP3-213|ACAP3|326|retained_intron|	326	76.092	0	0
ENST00000472541.5|ENSG00000131584.19|OTTHUMG00000002235.5|OTTHUMT00000006367.2|ACAP3-208|ACAP3|1946|retained_intron|	1946	1696	0	0
ENST00000354980.7|ENSG00000131584.19|OTTHUMG00000002235.5|OTTHUMT00000346723.2|ACAP3-203|ACAP3|582|nonsense_mediated_decay|	582	332	0	0
ENST00000478065.5|ENSG00000131584.19|OTTHUMG00000002235.5|OTTHUMT00000006372.2|ACAP3-210|ACAP3|2393|retained_intron|	2393	2143	0	0
ENST00000479108.5|ENSG00000131584.19|OTTHUMG00000002235.5|OTTHUMT00000006371.1|ACAP3-211|ACAP3|485|retained_intron|	485	235	0	0
ENST00000438966.1|ENSG00000131584.19|OTTHUMG00000002235.5|OTTHUMT00000006370.2|ACAP3-205|ACAP3|265|lncRNA|	265	26.238	0	0
ENST00000613751.1|ENSG00000278073.1|-|-|MIR6726-201|MIR6726|61|miRNA|	61	2.734	0	0
ENST00000379031.10|ENSG00000169972.12|OTTHUMG00000003361.4|OTTHUMT00000009438.2|PUSL1-201|PUSL1|1257|protein_coding|	1257	1007	1.9087	5
ENST00000470520.5|ENSG00000169972.12|OTTHUMG00000003361.4|OTTHUMT00000009442.1|PUSL1-204|PUSL1|769|lncRNA|	769	519	0	0
ENST00000463758.1|ENSG00000169972.12|OTTHUMG00000003361.4|OTTHUMT00000009441.1|PUSL1-202|PUSL1|940|retained_intron|	940	690	0	0
ENST00000467712.1|ENSG00000169972.12|OTTHUMG00000003361.4|OTTHUMT00000009440.3|PUSL1-203|PUSL1|877|protein_coding|	877	627	0	0
ENST00000493657.1|ENSG00000169972.12|OTTHUMG00000003361.4|OTTHUMT00000009439.1|PUSL1-205|PUSL1|1783|retained_intron|	1783	1533	1.50455	6
ENST00000470030.6|ENSG00000127054.20|OTTHUMG00000003330.13|OTTHUMT00000009367.2|INTS11-214|INTS11|2369|retained_intron|	2369	2119	1.26491	6.973
ENST00000540437.5|ENSG00000127054.20|OTTHUMG00000003330.13|-|INTS11-247|INTS11|2629|protein_coding|	2629	2379	0	0
ENST00000545578.5|ENSG00000127054.20|OTTHUMG00000003330.13|-|INTS11-248|INTS11|2263|protein_coding|	2263	2013	1.50885	7.901
ENST00000620829.4|ENSG00000127054.20|OTTHUMG00000003330.13|-|INTS11-250|INTS11|1862|protein_coding|	1862	1612	0	0
ENST00000618806.4|ENSG00000127054.20|OTTHUMG00000003330.13|-|INTS11-249|INTS11|1523|protein_coding|	1523	1273	0	0
ENST00000435064.5|ENSG00000127054.20|OTTHUMG00000003330.13|OTTHUMT00000009360.2|INTS11-208|INTS11|2148|protein_coding|	2148	1898	0	0
ENST00000497304.6|ENSG00000127054.20|OTTHUMG00000003330.13|OTTHUMT00000009380.2|INTS11-222|INTS11|932|retained_intron|	932	682	0	0
ENST00000323275.10|ENSG00000127054.20|OTTHUMG00000003330.13|OTTHUMT00000009363.1|INTS11-201|INTS11|2450|retained_intron|	2450	2200	0	0
ENST00000411962.5|ENSG00000127054.20|OTTHUMG00000003330.13|OTTHUMT00000009370.2|INTS11-202|INTS11|1832|protein_coding|	1832	1582	0	0
ENST00000462432.5|ENSG00000127054.20|OTTHUMG00000003330.13|OTTHUMT00000009364.1|INTS11-212|INTS11|2863|lncRNA|	2863	2613	0.226572	1.54
ENST00000478641.5|ENSG00000127054.20|OTTHUMG00000003330.13|OTTHUMT00000009365.1|INTS11-216|INTS11|3079|retained_intron|	3079	2829	0	0
ENST00000421495.6|ENSG00000127054.20|OTTHUMG00000003330.13|OTTHUMT00000009366.2|INTS11-204|INTS11|1868|protein_coding|	1868	1618	0	0
ENST00000458452.7|ENSG00000127054.20|OTTHUMG00000003330.13|OTTHUMT00000009371.2|INTS11-210|INTS11|2571|nonsense_mediated_decay|	2571	2321	0	0
ENST00000419704.5|ENSG00000127054.20|OTTHUMG00000003330.13|OTTHUMT00000009368.2|INTS11-203|INTS11|1798|protein_coding|	1798	1548	0	0
ENST00000532772.5|ENSG00000127054.20|OTTHUMG00000003330.13|OTTHUMT00000382934.1|INTS11-243|INTS11|1618|nonsense_mediated_decay|	1618	1368	2.5369	9.028
ENST00000450926.6|ENSG00000127054.20|OTTHUMG00000003330.13|OTTHUMT00000009382.3|INTS11-209|INTS11|1839|protein_coding|	1839	1589	0	0
ENST00000527098.5|ENSG00000127054.20|OTTHUMG00000003330.13|OTTHUMT00000099681.3|INTS11-233|INTS11|2004|nonsense_mediated_decay|	2004	1754	0	0
ENST00000485710.5|ENSG00000127054.20|OTTHUMG00000003330.13|OTTHUMT00000009381.1|INTS11-217|INTS11|883|retained_intron|	883	633	0	0
ENST00000461514.6|ENSG00000127054.20|OTTHUMG00000003330.13|OTTHUMT00000009379.2|INTS11-211|INTS11|913|retained_intron|	913	663	0	0
ENST00000525164.5|ENSG00000127054.20|OTTHUMG00000003330.13|OTTHUMT00000383030.1|INTS11-225|INTS11|816|retained_intron|	816	566	0	0
ENST00000528879.5|ENSG00000127054.20|OTTHUMG00000003330.13|OTTHUMT00000383031.1|INTS11-236|INTS11|1524|nonsense_mediated_decay|	1524	1274	0	0
ENST00000525769.5|ENSG00000127054.20|OTTHUMG00000003330.13|OTTHUMT00000383032.1|INTS11-228|INTS11|695|retained_intron|	695	445	0	0
ENST00000531377.5|ENSG00000127054.20|OTTHUMG00000003330.13|OTTHUMT00000383033.1|INTS11-242|INTS11|816|nonsense_mediated_decay|	816	566	0	0
ENST00000527383.5|ENSG00000127054.20|OTTHUMG00000003330.13|OTTHUMT00000383034.1|INTS11-234|INTS11|668|nonsense_mediated_decay|	668	418	0	0
ENST00000531292.5|ENSG00000127054.20|OTTHUMG00000003330.13|OTTHUMT00000383035.1|INTS11-241|INTS11|704|retained_intron|	704	454	0	0
ENST00000467408.6|ENSG00000127054.20|OTTHUMG00000003330.13|OTTHUMT00000009378.2|INTS11-213|INTS11|639|retained_intron|	639	389	0	0
ENST00000434694.6|ENSG00000127054.20|OTTHUMG00000003330.13|OTTHUMT00000009376.4|INTS11-207|INTS11|1056|protein_coding|	1056	806	0	0
ENST00000531020.1|ENSG00000127054.20|OTTHUMG00000003330.13|OTTHUMT00000383036.1|INTS11-240|INTS11|548|retained_intron|	548	298	0	0
ENST00000533916.5|ENSG00000127054.20|OTTHUMG00000003330.13|OTTHUMT00000383037.1|INTS11-245|INTS11|405|retained_intron|	405	155	0	0
ENST00000488042.6|ENSG00000127054.20|OTTHUMG00000003330.13|OTTHUMT00000009377.2|INTS11-218|INTS11|1134|retained_intron|	1134	884	0	0
ENST00000526797.5|ENSG00000127054.20|OTTHUMG00000003330.13|OTTHUMT00000383038.1|INTS11-231|INTS11|659|nonsense_mediated_decay|	659	409	0	0
ENST00000526332.5|ENSG00000127054.20|OTTHUMG00000003330.13|OTTHUMT00000383039.2|INTS11-230|INTS11|579|protein_coding|	579	329	0	0
ENST00000430786.5|ENSG00000127054.20|OTTHUMG00000003330.13|OTTHUMT00000009372.2|INTS11-206|INTS11|849|nonsense_mediated_decay|	849	599	0	0
ENST00000527719.5|ENSG00000127054.20|OTTHUMG00000003330.13|OTTHUMT00000383040.2|INTS11-235|INTS11|750|protein_coding|	750	500	0	0
ENST00000530031.5|ENSG00000127054.20|OTTHUMG00000003330.13|OTTHUMT00000383041.2|INTS11-237|INTS11|800|protein_coding|	800	550	0	0
ENST00000526113.1|ENSG00000127054.20|OTTHUMG00000003330.13|OTTHUMT00000383042.1|INTS11-229|INTS11|591|retained_intron|	591	341	0	0
ENST00000526904.5|ENSG00000127054.20|OTTHUMG00000003330.13|OTTHUMT00000383043.1|INTS11-232|INTS11|551|retained_intron|	551	301	0	0
ENST00000525603.1|ENSG00000127054.20|OTTHUMG00000003330.13|OTTHUMT00000382779.1|INTS11-227|INTS11|738|retained_intron|	738	488	0	0
ENST00000429572.5|ENSG00000127054.20|OTTHUMG00000003330.13|OTTHUMT00000009375.5|INTS11-205|INTS11|1104|protein_coding|	1104	854	0	0
ENST00000498173.2|ENSG00000127054.20|OTTHUMG00000003330.13|OTTHUMT00000009361.2|INTS11-223|INTS11|1589|retained_intron|	1589	1339	0	0
ENST00000496353.1|ENSG00000127054.20|OTTHUMG00000003330.13|OTTHUMT00000009362.1|INTS11-221|INTS11|2428|retained_intron|	2428	2178	0	0
ENST00000493534.6|ENSG00000127054.20|OTTHUMG00000003330.13|OTTHUMT00000009374.2|INTS11-220|INTS11|896|lncRNA|	896	646	0	0
ENST00000534345.5|ENSG00000127054.20|OTTHUMG00000003330.13|OTTHUMT00000383044.2|INTS11-246|INTS11|485|protein_coding|	485	235	0	0
ENST00000532952.5|ENSG00000127054.20|OTTHUMG00000003330.13|OTTHUMT00000382825.1|INTS11-244|INTS11|773|lncRNA|	773	523	0	0
ENST00000490853.5|ENSG00000127054.20|OTTHUMG00000003330.13|OTTHUMT00000009373.2|INTS11-219|INTS11|704|lncRNA|	704	454	0	0
ENST00000531019.5|ENSG00000127054.20|OTTHUMG00000003330.13|OTTHUMT00000383045.1|INTS11-239|INTS11|549|nonsense_mediated_decay|	549	299	0	0
ENST00000498476.6|ENSG00000127054.20|OTTHUMG00000003330.13|OTTHUMT00000383046.2|INTS11-224|INTS11|554|protein_coding|	554	304	0	0
ENST00000470679.3|ENSG00000127054.20|OTTHUMG00000003330.13|OTTHUMT00000099682.3|INTS11-215|INTS11|584|nonsense_mediated_decay|	584	334	0	0
ENST00000525285.1|ENSG00000127054.20|OTTHUMG00000003330.13|OTTHUMT00000383047.1|INTS11-226|INTS11|579|nonsense_mediated_decay|	579	329	0	0
ENST00000530233.1|ENSG00000127054.20|OTTHUMG00000003330.13|OTTHUMT00000383048.1|INTS11-238|INTS11|595|retained_intron|	595	345	0	0
ENST00000620702.1|ENSG00000283712.1|-|-|MIR6727-201|MIR6727|65|miRNA|	65	2.798	0	0
ENST00000444968.1|ENSG00000240731.1|OTTHUMG00000003331.1|OTTHUMT00000009383.1|AL139287.1-201|AL139287.1|386|lncRNA|	386	136	0	0
ENST00000464957.1|ENSG00000224051.7|OTTHUMG00000003171.4|OTTHUMT00000008743.1|CPTP-202|CPTP|1101|lncRNA|	1101	851	0.451718	1
ENST00000343938.9|ENSG00000224051.7|OTTHUMG00000003171.4|OTTHUMT00000008742.2|CPTP-201|CPTP|2154|protein_coding|	2154	1904	9.28727	46
ENST00000488011.1|ENSG00000224051.7|OTTHUMG00000003171.4|OTTHUMT00000008744.3|CPTP-203|CPTP|783|protein_coding|	783	533	0	0
ENST00000339381.6|ENSG00000169962.5|OTTHUMG00000003071.2|OTTHUMT00000008493.2|TAS1R3-201|TAS1R3|3475|protein_coding|	3475	3225	0.119198	1
ENST00000378891.9|ENSG00000107404.20|OTTHUMG00000003069.5|OTTHUMT00000008487.2|DVL1-202|DVL1|2926|protein_coding|	2926	2676	0.829548	5.775
ENST00000378888.10|ENSG00000107404.20|OTTHUMG00000003069.5|OTTHUMT00000008490.2|DVL1-201|DVL1|3305|protein_coding|	3305	3055	1.56171	12.411
ENST00000610709.2|ENSG00000107404.20|OTTHUMG00000003069.5|-|DVL1-204|DVL1|2268|protein_coding|	2268	2018	2.25048	11.814
ENST00000632445.1|ENSG00000107404.20|OTTHUMG00000003069.5|OTTHUMT00000487904.1|DVL1-206|DVL1|785|protein_coding|	785	535	0	0
ENST00000631679.1|ENSG00000107404.20|OTTHUMG00000003069.5|OTTHUMT00000487901.1|DVL1-205|DVL1|778|protein_coding|	778	528	0	0
ENST00000634054.1|ENSG00000107404.20|OTTHUMG00000003069.5|OTTHUMT00000487902.1|DVL1-208|DVL1|828|retained_intron|	828	578	0	0
ENST00000633096.1|ENSG00000107404.20|OTTHUMG00000003069.5|OTTHUMT00000487903.1|DVL1-207|DVL1|580|retained_intron|	580	330	0	0
ENST00000472445.1|ENSG00000107404.20|OTTHUMG00000003069.5|OTTHUMT00000008491.1|DVL1-203|DVL1|639|retained_intron|	639	389	0	0
ENST00000616525.1|ENSG00000284372.1|-|-|MIR6808-201|MIR6808|59|miRNA|	59	2.702	0	0
ENST00000474033.5|ENSG00000162576.16|OTTHUMG00000002973.5|OTTHUMT00000008476.1|MXRA8-207|MXRA8|1171|retained_intron|	1171	921	0	0
ENST00000342753.8|ENSG00000162576.16|OTTHUMG00000002973.5|-|MXRA8-202|MXRA8|2231|protein_coding|	2231	1981	0	0
ENST00000309212.10|ENSG00000162576.16|OTTHUMG00000002973.5|OTTHUMT00000008282.2|MXRA8-201|MXRA8|2273|protein_coding|	2273	2023	0	0
ENST00000445648.5|ENSG00000162576.16|OTTHUMG00000002973.5|OTTHUMT00000008475.1|MXRA8-203|MXRA8|2001|protein_coding|	2001	1751	0.668762	3.046
ENST00000477278.3|ENSG00000162576.16|OTTHUMG00000002973.5|OTTHUMT00000008283.5|MXRA8-209|MXRA8|2728|protein_coding|	2728	2478	0.613351	3.954
ENST00000473097.5|ENSG00000162576.16|OTTHUMG00000002973.5|OTTHUMT00000008479.1|MXRA8-206|MXRA8|975|retained_intron|	975	725	0	0
ENST00000478517.5|ENSG00000162576.16|OTTHUMG00000002973.5|OTTHUMT00000008480.1|MXRA8-210|MXRA8|846|retained_intron|	846	596	0	0
ENST00000476718.1|ENSG00000162576.16|OTTHUMG00000002973.5|OTTHUMT00000008481.1|MXRA8-208|MXRA8|1001|retained_intron|	1001	751	0	0
ENST00000464351.1|ENSG00000162576.16|OTTHUMG00000002973.5|OTTHUMT00000008478.1|MXRA8-205|MXRA8|405|retained_intron|	405	155	0	0
ENST00000460473.1|ENSG00000162576.16|OTTHUMG00000002973.5|OTTHUMT00000008477.1|MXRA8-204|MXRA8|339|retained_intron|	339	89.016	0	0
ENST00000338370.7|ENSG00000175756.13|OTTHUMG00000001413.3|OTTHUMT00000008273.1|AURKAIP1-203|AURKAIP1|1072|protein_coding|	1072	822	11.9698	25.595
ENST00000338338.9|ENSG00000175756.13|OTTHUMG00000001413.3|OTTHUMT00000004082.2|AURKAIP1-202|AURKAIP1|1047|protein_coding|	1047	797	2.14015	4.437
ENST00000321751.9|ENSG00000175756.13|OTTHUMG00000001413.3|OTTHUMT00000008277.1|AURKAIP1-201|AURKAIP1|798|protein_coding|	798	548	50.166	71.514
ENST00000378853.3|ENSG00000175756.13|OTTHUMG00000001413.3|OTTHUMT00000008274.1|AURKAIP1-204|AURKAIP1|875|protein_coding|	875	625	0	0
ENST00000489799.1|ENSG00000175756.13|OTTHUMG00000001413.3|OTTHUMT00000008276.1|AURKAIP1-205|AURKAIP1|695|lncRNA|	695	445	0	0
ENST00000496905.1|ENSG00000175756.13|OTTHUMG00000001413.3|OTTHUMT00000008275.2|AURKAIP1-206|AURKAIP1|608|lncRNA|	608	358	0	0
ENST00000435351.2|ENSG00000223663.2|OTTHUMG00000002972.2|OTTHUMT00000008281.2|NDUFB4P8-201|NDUFB4P8|367|processed_pseudogene|	367	117	0	0
ENST00000480479.5|ENSG00000221978.12|OTTHUMG00000002917.7|OTTHUMT00000158324.1|CCNL2-211|CCNL2|2792|retained_intron|	2792	2542	0	0
ENST00000400809.8|ENSG00000221978.12|OTTHUMG00000002917.7|OTTHUMT00000008146.3|CCNL2-201|CCNL2|3112|protein_coding|	3112	2862	0	0
ENST00000482621.5|ENSG00000221978.12|OTTHUMG00000002917.7|OTTHUMT00000008150.4|CCNL2-215|CCNL2|2059|nonsense_mediated_decay|	2059	1809	0.399062	1.878
ENST00000463260.5|ENSG00000221978.12|OTTHUMG00000002917.7|OTTHUMT00000158327.1|CCNL2-206|CCNL2|1941|retained_intron|	1941	1691	0	0
ENST00000496007.5|ENSG00000221978.12|OTTHUMG00000002917.7|OTTHUMT00000008148.4|CCNL2-218|CCNL2|4452|retained_intron|	4452	4202	0.753066	8.232
ENST00000482365.5|ENSG00000221978.12|OTTHUMG00000002917.7|OTTHUMT00000158325.1|CCNL2-214|CCNL2|2620|retained_intron|	2620	2370	1.24369	7.668
ENST00000408952.8|ENSG00000221978.12|OTTHUMG00000002917.7|-|CCNL2-203|CCNL2|1857|protein_coding|	1857	1607	0	0
ENST00000481223.6|ENSG00000221978.12|OTTHUMG00000002917.7|OTTHUMT00000008149.3|CCNL2-213|CCNL2|2815|nonsense_mediated_decay|	2815	2565	0	0
ENST00000418865.6|ENSG00000221978.12|OTTHUMG00000002917.7|OTTHUMT00000367141.1|CCNL2-204|CCNL2|3082|retained_intron|	3082	2832	0.438718	3.232
ENST00000505849.5|ENSG00000221978.12|OTTHUMG00000002917.7|OTTHUMT00000367142.1|CCNL2-220|CCNL2|1503|lncRNA|	1503	1253	0	0
ENST00000488340.5|ENSG00000221978.12|OTTHUMG00000002917.7|OTTHUMT00000158323.2|CCNL2-216|CCNL2|1598|nonsense_mediated_decay|	1598	1348	0	0
ENST00000492998.5|ENSG00000221978.12|OTTHUMG00000002917.7|OTTHUMT00000158326.1|CCNL2-217|CCNL2|745|retained_intron|	745	495	0	0
ENST00000469113.5|ENSG00000221978.12|OTTHUMG00000002917.7|OTTHUMT00000008154.2|CCNL2-208|CCNL2|707|lncRNA|	707	457	0	0
ENST00000480646.1|ENSG00000221978.12|OTTHUMG00000002917.7|OTTHUMT00000008153.1|CCNL2-212|CCNL2|614|retained_intron|	614	364	0	0
ENST00000471930.5|ENSG00000221978.12|OTTHUMG00000002917.7|OTTHUMT00000008155.1|CCNL2-209|CCNL2|846|lncRNA|	846	596	0	0
ENST00000408918.8|ENSG00000221978.12|OTTHUMG00000002917.7|OTTHUMT00000008147.1|CCNL2-202|CCNL2|1186|protein_coding|	1186	936	0	0
ENST00000473872.5|ENSG00000221978.12|OTTHUMG00000002917.7|OTTHUMT00000008152.1|CCNL2-210|CCNL2|557|retained_intron|	557	307	0	0
ENST00000425598.2|ENSG00000221978.12|OTTHUMG00000002917.7|OTTHUMT00000367143.1|CCNL2-205|CCNL2|661|nonsense_mediated_decay|	661	411	0	0
ENST00000463895.1|ENSG00000221978.12|OTTHUMG00000002917.7|OTTHUMT00000008151.1|CCNL2-207|CCNL2|385|retained_intron|	385	135	0	0
ENST00000497013.1|ENSG00000221978.12|OTTHUMG00000002917.7|OTTHUMT00000099685.3|CCNL2-219|CCNL2|548|protein_coding|	548	298	0	0
ENST00000659048.1|ENSG00000224870.7|OTTHUMG00000002908.6|OTTHUMT00000528647.1|MRPL20-AS1-209|MRPL20-AS1|2199|lncRNA|	2199	1949	0	0
ENST00000448629.6|ENSG00000224870.7|OTTHUMG00000002908.6|OTTHUMT00000099684.4|MRPL20-AS1-204|MRPL20-AS1|1748|lncRNA|	1748	1498	0	0
ENST00000444362.2|ENSG00000224870.7|OTTHUMG00000002908.6|OTTHUMT00000008126.2|MRPL20-AS1-202|MRPL20-AS1|1747|lncRNA|	1747	1497	0	0
ENST00000418833.2|ENSG00000224870.7|OTTHUMG00000002908.6|OTTHUMT00000008128.2|MRPL20-AS1-201|MRPL20-AS1|2196|retained_intron|	2196	1946	0	0
ENST00000576232.1|ENSG00000224870.7|OTTHUMG00000002908.6|OTTHUMT00000439299.2|MRPL20-AS1-208|MRPL20-AS1|585|lncRNA|	585	335	0	0
ENST00000570344.1|ENSG00000224870.7|OTTHUMG00000002908.6|OTTHUMT00000439300.2|MRPL20-AS1-206|MRPL20-AS1|515|lncRNA|	515	265	0	0
ENST00000447725.2|ENSG00000224870.7|OTTHUMG00000002908.6|OTTHUMT00000439301.1|MRPL20-AS1-203|MRPL20-AS1|1843|lncRNA|	1843	1593	0	0
ENST00000572242.1|ENSG00000224870.7|OTTHUMG00000002908.6|OTTHUMT00000439303.1|MRPL20-AS1-207|MRPL20-AS1|2228|retained_intron|	2228	1978	1.75713	9.041
ENST00000453521.1|ENSG00000224870.7|OTTHUMG00000002908.6|OTTHUMT00000439304.1|MRPL20-AS1-205|MRPL20-AS1|858|lncRNA|	858	608	4.31863	6.83
ENST00000344843.12|ENSG00000242485.6|OTTHUMG00000002916.4|OTTHUMT00000008139.2|MRPL20-201|MRPL20|700|protein_coding|	700	450	51.3086	60.063
ENST00000493287.5|ENSG00000242485.6|OTTHUMG00000002916.4|OTTHUMT00000008144.1|MRPL20-206|MRPL20|504|lncRNA|	504	254	16.5294	10.922
ENST00000487659.1|ENSG00000242485.6|OTTHUMG00000002916.4|OTTHUMT00000008140.2|MRPL20-204|MRPL20|1693|retained_intron|	1693	1443	0.304653	1.144
ENST00000492508.1|ENSG00000242485.6|OTTHUMG00000002916.4|OTTHUMT00000008145.3|MRPL20-205|MRPL20|588|protein_coding|	588	338	1.13732	1
ENST00000482352.1|ENSG00000242485.6|OTTHUMG00000002916.4|OTTHUMT00000008141.2|MRPL20-203|MRPL20|1049|protein_coding|	1049	799	0	0
ENST00000477686.1|ENSG00000242485.6|OTTHUMG00000002916.4|OTTHUMT00000008143.1|MRPL20-202|MRPL20|314|lncRNA|	314	64.359	0	0
ENST00000582431.2|ENSG00000264293.2|-|-|RN7SL657P-201|RN7SL657P|293|misc_RNA|	293	45.289	0	0
ENST00000607307.1|ENSG00000272455.1|OTTHUMG00000185586.1|OTTHUMT00000470786.1|AL391244.2-201|AL391244.2|1523|lncRNA|	1523	1273	0	0
ENST00000520296.5|ENSG00000235098.8|OTTHUMG00000002911.4|OTTHUMT00000374565.1|ANKRD65-204|ANKRD65|1632|protein_coding|	1632	1382	0	0
ENST00000427211.3|ENSG00000235098.8|OTTHUMG00000002911.4|OTTHUMT00000008131.3|ANKRD65-201|ANKRD65|1976|protein_coding|	1976	1726	0	0
ENST00000537107.5|ENSG00000235098.8|OTTHUMG00000002911.4|-|ANKRD65-205|ANKRD65|2190|protein_coding|	2190	1940	0	0
ENST00000454272.2|ENSG00000235098.8|OTTHUMG00000002911.4|OTTHUMT00000008133.3|ANKRD65-203|ANKRD65|1506|protein_coding|	1506	1256	0	0
ENST00000442470.1|ENSG00000235098.8|OTTHUMG00000002911.4|OTTHUMT00000008132.2|ANKRD65-202|ANKRD65|876|protein_coding|	876	626	0	0
ENST00000428932.1|ENSG00000225905.1|OTTHUMG00000002912.1|OTTHUMT00000008135.1|AL391244.1-201|AL391244.1|543|lncRNA|	543	293	0	0
ENST00000378821.3|ENSG00000205116.3|OTTHUMG00000153395.3|OTTHUMT00000331012.3|TMEM88B-201|TMEM88B|492|protein_coding|	492	242	0	0
ENST00000430109.1|ENSG00000225285.1|OTTHUMG00000002915.2|OTTHUMT00000008138.2|LINC01770-202|LINC01770|510|lncRNA|	510	260	0	0
ENST00000434150.1|ENSG00000225285.1|OTTHUMG00000002915.2|OTTHUMT00000008261.1|LINC01770-203|LINC01770|444|lncRNA|	444	194	0	0
ENST00000454562.1|ENSG00000225285.1|OTTHUMG00000002915.2|OTTHUMT00000008262.1|LINC01770-204|LINC01770|424|lncRNA|	424	174	0	0
ENST00000417917.1|ENSG00000225285.1|OTTHUMG00000002915.2|OTTHUMT00000008260.1|LINC01770-201|LINC01770|634|lncRNA|	634	384	0	0
ENST00000495558.1|ENSG00000179403.12|OTTHUMG00000002975.6|OTTHUMT00000008293.4|VWA1-204|VWA1|819|protein_coding|	819	569	0	0
ENST00000338660.5|ENSG00000179403.12|OTTHUMG00000002975.6|OTTHUMT00000008292.2|VWA1-201|VWA1|2147|protein_coding|	2147	1897	7.70055	38.001
ENST00000476993.2|ENSG00000179403.12|OTTHUMG00000002975.6|OTTHUMT00000008291.2|VWA1-203|VWA1|4492|protein_coding|	4492	4242	1.08745	12
ENST00000471398.1|ENSG00000179403.12|OTTHUMG00000002975.6|OTTHUMT00000008294.3|VWA1-202|VWA1|458|protein_coding|	458	208	0	0
ENST00000378785.7|ENSG00000215915.10|OTTHUMG00000000531.8|OTTHUMT00000001279.4|ATAD3C-201|ATAD3C|3864|protein_coding|	3864	3614	0.334061	3.141
ENST00000475091.2|ENSG00000215915.10|OTTHUMG00000000531.8|OTTHUMT00000099686.4|ATAD3C-202|ATAD3C|525|protein_coding|	525	275	0	0
ENST00000484537.2|ENSG00000215915.10|OTTHUMG00000000531.8|OTTHUMT00000100304.2|ATAD3C-203|ATAD3C|506|retained_intron|	506	256	0	0
ENST00000673477.1|ENSG00000160072.20|OTTHUMG00000000577.6|OTTHUMT00000001369.3|ATAD3B-206|ATAD3B|4098|protein_coding|	4098	3848	0.462783	4.632
ENST00000308647.8|ENSG00000160072.20|OTTHUMG00000000577.6|-|ATAD3B-201|ATAD3B|2114|protein_coding|	2114	1864	0	0
ENST00000472194.6|ENSG00000160072.20|OTTHUMG00000000577.6|OTTHUMT00000001370.3|ATAD3B-203|ATAD3B|4314|retained_intron|	4314	4064	0	0
ENST00000378736.3|ENSG00000160072.20|OTTHUMG00000000577.6|OTTHUMT00000472704.1|ATAD3B-202|ATAD3B|414|lncRNA|	414	164	0	0
ENST00000485748.5|ENSG00000160072.20|OTTHUMG00000000577.6|OTTHUMT00000001371.1|ATAD3B-205|ATAD3B|3233|retained_intron|	3233	2983	0	0
ENST00000474481.1|ENSG00000160072.20|OTTHUMG00000000577.6|OTTHUMT00000001372.1|ATAD3B-204|ATAD3B|3367|retained_intron|	3367	3117	0.291979	2.368
ENST00000641974.1|ENSG00000284740.1|OTTHUMG00000192278.1|OTTHUMT00000493380.1|AL645728.2-201|AL645728.2|660|lncRNA|	660	410	0.937591	1
ENST00000641679.1|ENSG00000284740.1|OTTHUMG00000192278.1|OTTHUMT00000493381.1|AL645728.2-202|AL645728.2|227|transcribed_unprocessed_pseudogene|	227	13.146	29.242	1
ENST00000378756.8|ENSG00000197785.14|OTTHUMG00000000575.7|OTTHUMT00000001363.4|ATAD3A-203|ATAD3A|2481|protein_coding|	2481	2231	0	0
ENST00000672388.1|ENSG00000197785.14|OTTHUMG00000000575.7|OTTHUMT00000529603.1|ATAD3A-208|ATAD3A|2610|retained_intron|	2610	2360	0	0
ENST00000378755.9|ENSG00000197785.14|OTTHUMG00000000575.7|OTTHUMT00000001365.1|ATAD3A-202|ATAD3A|2612|protein_coding|	2612	2362	0.40765	2.505
ENST00000339113.9|ENSG00000197785.14|OTTHUMG00000000575.7|OTTHUMT00000529604.1|ATAD3A-201|ATAD3A|2266|nonsense_mediated_decay|	2266	2016	0.709851	3.723
ENST00000536055.6|ENSG00000197785.14|OTTHUMG00000000575.7|OTTHUMT00000001364.2|ATAD3A-207|ATAD3A|2330|protein_coding|	2330	2080	1.62128	8.772
ENST00000439513.1|ENSG00000197785.14|OTTHUMG00000000575.7|OTTHUMT00000100308.3|ATAD3A-206|ATAD3A|403|retained_intron|	403	153	0	0
ENST00000429957.1|ENSG00000197785.14|OTTHUMG00000000575.7|OTTHUMT00000100309.2|ATAD3A-205|ATAD3A|498|retained_intron|	498	248	0	0
ENST00000400830.4|ENSG00000197785.14|OTTHUMG00000000575.7|OTTHUMT00000100388.4|ATAD3A-204|ATAD3A|830|protein_coding|	830	580	0	0
ENST00000378733.9|ENSG00000205090.9|OTTHUMG00000042193.4|OTTHUMT00000100391.3|TMEM240-201|TMEM240|1381|protein_coding|	1381	1131	0	0
ENST00000425828.1|ENSG00000205090.9|OTTHUMG00000042193.4|-|TMEM240-202|TMEM240|717|protein_coding|	717	467	0	0
ENST00000624426.1|ENSG00000205090.9|OTTHUMG00000042193.4|OTTHUMT00000479294.1|TMEM240-203|TMEM240|796|protein_coding|	796	546	0	0
ENST00000291386.4|ENSG00000160075.12|OTTHUMG00000000576.6|OTTHUMT00000001366.2|SSU72-201|SSU72|1284|protein_coding|	1284	1034	13.012	35
ENST00000378726.1|ENSG00000160075.12|OTTHUMG00000000576.6|OTTHUMT00000001367.2|SSU72-204|SSU72|2238|retained_intron|	2238	1988	7.12242	36.834
ENST00000378725.3|ENSG00000160075.12|OTTHUMG00000000576.6|OTTHUMT00000100389.2|SSU72-203|SSU72|619|retained_intron|	619	369	0	0
ENST00000359060.5|ENSG00000160075.12|OTTHUMG00000000576.6|OTTHUMT00000001368.3|SSU72-202|SSU72|4176|protein_coding|	4176	3926	1.07706	11
ENST00000647566.1|ENSG00000215014.5|OTTHUMG00000186983.2|OTTHUMT00000498765.1|AL645728.1-201|AL645728.1|841|lncRNA|	841	591	0	0
ENST00000366221.3|ENSG00000215014.5|OTTHUMG00000186983.2|OTTHUMT00000474166.1|AL645728.1-202|AL645728.1|2101|retained_intron|	2101	1851	0	0
ENST00000621860.1|ENSG00000274481.1|OTTHUMG00000187518.1|OTTHUMT00000475204.1|AL691432.3-201|AL691432.3|400|processed_pseudogene|	400	150	0	0
ENST00000422725.4|ENSG00000228594.4|OTTHUMG00000154864.5|OTTHUMT00000337408.5|FNDC10-201|FNDC10|2124|protein_coding|	2124	1874	0	0
ENST00000658591.1|ENSG00000286989.1|OTTHUMG00000195682.1|OTTHUMT00000528199.1|AL691432.4-201|AL691432.4|1830|lncRNA|	1830	1580	0	0
ENST00000607222.1|ENSG00000272106.1|OTTHUMG00000185588.1|OTTHUMT00000470789.1|AL691432.2-201|AL691432.2|2038|lncRNA|	2038	1788	0	0
ENST00000520777.5|ENSG00000197530.12|OTTHUMG00000074647.10|OTTHUMT00000365934.2|MIB2-232|MIB2|3321|protein_coding|	3321	3071	0	0
ENST00000355826.9|ENSG00000197530.12|OTTHUMG00000074647.10|OTTHUMT00000158402.3|MIB2-201|MIB2|3290|protein_coding|	3290	3040	0	0
ENST00000518681.5|ENSG00000197530.12|OTTHUMG00000074647.10|OTTHUMT00000158404.2|MIB2-231|MIB2|3116|protein_coding|	3116	2866	0	0
ENST00000505820.6|ENSG00000197530.12|OTTHUMG00000074647.10|OTTHUMT00000365928.2|MIB2-219|MIB2|3305|protein_coding|	3305	3055	0	0
ENST00000479659.5|ENSG00000197530.12|OTTHUMG00000074647.10|OTTHUMT00000158403.3|MIB2-210|MIB2|4247|retained_intron|	4247	3997	0.139765	1.453
ENST00000489635.5|ENSG00000197530.12|OTTHUMG00000074647.10|OTTHUMT00000158405.2|MIB2-214|MIB2|3034|nonsense_mediated_decay|	3034	2784	0.665304	4.818
ENST00000511502.5|ENSG00000197530.12|OTTHUMG00000074647.10|OTTHUMT00000365929.2|MIB2-226|MIB2|3326|retained_intron|	3326	3076	0	0
ENST00000477990.1|ENSG00000197530.12|OTTHUMG00000074647.10|OTTHUMT00000158406.1|MIB2-209|MIB2|2821|retained_intron|	2821	2571	0	0
ENST00000514363.1|ENSG00000197530.12|OTTHUMG00000074647.10|OTTHUMT00000365939.1|MIB2-230|MIB2|592|nonsense_mediated_decay|	592	342	0	0
ENST00000487053.5|ENSG00000197530.12|OTTHUMG00000074647.10|OTTHUMT00000158408.2|MIB2-213|MIB2|3252|nonsense_mediated_decay|	3252	3002	0	0
ENST00000502470.5|ENSG00000197530.12|OTTHUMG00000074647.10|OTTHUMT00000365937.1|MIB2-215|MIB2|780|nonsense_mediated_decay|	780	530	0	0
ENST00000378712.5|ENSG00000197530.12|OTTHUMG00000074647.10|OTTHUMT00000158407.1|MIB2-203|MIB2|2890|protein_coding|	2890	2640	0	0
ENST00000507082.1|ENSG00000197530.12|OTTHUMG00000074647.10|OTTHUMT00000365930.1|MIB2-221|MIB2|1578|retained_intron|	1578	1328	0	0
ENST00000463492.1|ENSG00000197530.12|OTTHUMG00000074647.10|OTTHUMT00000158410.1|MIB2-204|MIB2|486|lncRNA|	486	236	0	0
ENST00000510793.5|ENSG00000197530.12|OTTHUMG00000074647.10|OTTHUMT00000365938.6|MIB2-225|MIB2|889|protein_coding|	889	639	0	0
ENST00000504599.5|ENSG00000197530.12|OTTHUMG00000074647.10|OTTHUMT00000365931.1|MIB2-217|MIB2|3311|protein_coding|	3311	3061	0	0
ENST00000507229.5|ENSG00000197530.12|OTTHUMG00000074647.10|OTTHUMT00000365932.1|MIB2-222|MIB2|2582|retained_intron|	2582	2332	0	0
ENST00000503789.5|ENSG00000197530.12|OTTHUMG00000074647.10|OTTHUMT00000365940.2|MIB2-216|MIB2|576|protein_coding|	576	326	0	0
ENST00000378708.5|ENSG00000197530.12|OTTHUMG00000074647.10|OTTHUMT00000158409.1|MIB2-202|MIB2|3012|protein_coding|	3012	2762	0	0
ENST00000506488.5|ENSG00000197530.12|OTTHUMG00000074647.10|OTTHUMT00000365935.1|MIB2-220|MIB2|2997|nonsense_mediated_decay|	2997	2747	0	0
ENST00000512004.1|ENSG00000197530.12|OTTHUMG00000074647.10|OTTHUMT00000365941.1|MIB2-228|MIB2|598|lncRNA|	598	348	0	0
ENST00000508455.1|ENSG00000197530.12|OTTHUMG00000074647.10|OTTHUMT00000365942.1|MIB2-224|MIB2|555|retained_intron|	555	305	0	0
ENST00000514234.5|ENSG00000197530.12|OTTHUMG00000074647.10|OTTHUMT00000365933.1|MIB2-229|MIB2|2562|protein_coding|	2562	2312	0	0
ENST00000467597.1|ENSG00000197530.12|OTTHUMG00000074647.10|OTTHUMT00000158411.1|MIB2-206|MIB2|776|retained_intron|	776	526	0.730822	1
ENST00000508148.1|ENSG00000197530.12|OTTHUMG00000074647.10|OTTHUMT00000365943.1|MIB2-223|MIB2|577|retained_intron|	577	327	0	0
ENST00000486072.1|ENSG00000197530.12|OTTHUMG00000074647.10|OTTHUMT00000158412.2|MIB2-212|MIB2|568|nonsense_mediated_decay|	568	318	0	0
ENST00000505370.1|ENSG00000197530.12|OTTHUMG00000074647.10|OTTHUMT00000365944.1|MIB2-218|MIB2|809|retained_intron|	809	559	0	0
ENST00000473511.5|ENSG00000197530.12|OTTHUMG00000074647.10|OTTHUMT00000158414.1|MIB2-208|MIB2|1332|retained_intron|	1332	1082	0	0
ENST00000464570.1|ENSG00000197530.12|OTTHUMG00000074647.10|OTTHUMT00000158413.1|MIB2-205|MIB2|968|retained_intron|	968	718	0	0
ENST00000483015.1|ENSG00000197530.12|OTTHUMG00000074647.10|OTTHUMT00000158415.2|MIB2-211|MIB2|1058|protein_coding|	1058	808	1.29863	2.73
ENST00000511910.1|ENSG00000197530.12|OTTHUMG00000074647.10|OTTHUMT00000365936.1|MIB2-227|MIB2|584|retained_intron|	584	334	0	0
ENST00000470373.1|ENSG00000197530.12|OTTHUMG00000074647.10|OTTHUMT00000158416.1|MIB2-207|MIB2|546|retained_intron|	546	296	0	0
ENST00000472264.1|ENSG00000189409.14|OTTHUMG00000074713.7|OTTHUMT00000158488.3|MMP23B-204|MMP23B|556|protein_coding|	556	306	0	0
ENST00000356026.10|ENSG00000189409.14|OTTHUMG00000074713.7|OTTHUMT00000158492.3|MMP23B-201|MMP23B|1248|protein_coding|	1248	998	0	0
ENST00000512731.5|ENSG00000189409.14|OTTHUMG00000074713.7|OTTHUMT00000366026.2|MMP23B-210|MMP23B|1531|nonsense_mediated_decay|	1531	1281	0	0
ENST00000378675.7|ENSG00000189409.14|OTTHUMG00000074713.7|OTTHUMT00000158493.2|MMP23B-202|MMP23B|1309|protein_coding|	1309	1059	1.27334	3.508
ENST00000479814.5|ENSG00000189409.14|OTTHUMG00000074713.7|OTTHUMT00000158494.3|MMP23B-205|MMP23B|903|protein_coding|	903	653	0	0
ENST00000435358.5|ENSG00000189409.14|OTTHUMG00000074713.7|OTTHUMT00000158487.2|MMP23B-203|MMP23B|750|protein_coding|	750	500	0	0
ENST00000503792.1|ENSG00000189409.14|OTTHUMG00000074713.7|OTTHUMT00000366027.1|MMP23B-209|MMP23B|799|protein_coding|	799	549	0	0
ENST00000489782.1|ENSG00000189409.14|OTTHUMG00000074713.7|OTTHUMT00000158489.2|MMP23B-207|MMP23B|626|retained_intron|	626	376	1.52551	1.492
ENST00000486400.1|ENSG00000189409.14|OTTHUMG00000074713.7|OTTHUMT00000158490.1|MMP23B-206|MMP23B|485|retained_intron|	485	235	0	0
ENST00000490017.1|ENSG00000189409.14|OTTHUMG00000074713.7|OTTHUMT00000158491.3|MMP23B-208|MMP23B|530|nonsense_mediated_decay|	530	280	0	0
ENST00000341832.10|ENSG00000248333.8|OTTHUMG00000078638.6|OTTHUMT00000444101.5|CDK11B-203|CDK11B|2998|protein_coding|	2998	2748	1.13805	8.135
ENST00000407249.7|ENSG00000248333.8|OTTHUMG00000078638.6|OTTHUMT00000476673.1|CDK11B-204|CDK11B|2677|protein_coding|	2677	2427	0	0
ENST00000615951.4|ENSG00000248333.8|OTTHUMG00000078638.6|OTTHUMT00000476674.1|CDK11B-206|CDK11B|2227|nonsense_mediated_decay|	2227	1977	0	0
ENST00000340677.9|ENSG00000248333.8|OTTHUMG00000078638.6|OTTHUMT00000476675.1|CDK11B-201|CDK11B|2534|protein_coding|	2534	2284	0	0
ENST00000611150.3|ENSG00000248333.8|OTTHUMG00000078638.6|OTTHUMT00000476676.1|CDK11B-205|CDK11B|2350|nonsense_mediated_decay|	2350	2100	0	0
ENST00000629289.2|ENSG00000248333.8|OTTHUMG00000078638.6|-|CDK11B-208|CDK11B|2490|protein_coding|	2490	2240	0	0
ENST00000626918.2|ENSG00000248333.8|OTTHUMG00000078638.6|-|CDK11B-207|CDK11B|2457|protein_coding|	2457	2207	0	0
ENST00000629312.2|ENSG00000248333.8|OTTHUMG00000078638.6|-|CDK11B-209|CDK11B|2496|protein_coding|	2496	2246	0	0
ENST00000341028.8|ENSG00000248333.8|OTTHUMG00000078638.6|OTTHUMT00000476677.1|CDK11B-202|CDK11B|881|lncRNA|	881	631	0	0
ENST00000607013.1|ENSG00000272004.1|OTTHUMG00000185638.1|OTTHUMT00000470901.1|FO704657.1-201|FO704657.1|400|lncRNA|	400	150	4.15181	1.62
ENST00000614300.4|ENSG00000189339.12|OTTHUMG00000078639.4|-|SLC35E2B-204|SLC35E2B|2156|protein_coding|	2156	1906	0	0
ENST00000617444.5|ENSG00000189339.12|OTTHUMG00000078639.4|OTTHUMT00000171589.4|SLC35E2B-205|SLC35E2B|6434|protein_coding|	6434	6184	0.568401	9.144
ENST00000611123.1|ENSG00000189339.12|OTTHUMG00000078639.4|OTTHUMT00000171587.3|SLC35E2B-203|SLC35E2B|5948|protein_coding|	5948	5698	0.75804	11.236
ENST00000480991.1|ENSG00000189339.12|OTTHUMG00000078639.4|OTTHUMT00000171588.2|SLC35E2B-201|SLC35E2B|2860|retained_intron|	2860	2610	0	0
ENST00000481276.1|ENSG00000189339.12|OTTHUMG00000078639.4|OTTHUMT00000171590.1|SLC35E2B-202|SLC35E2B|2199|retained_intron|	2199	1949	0	0
ENST00000596308.1|ENSG00000269737.2|OTTHUMG00000182605.1|OTTHUMT00000462632.1|AL691432.1-201|AL691432.1|1422|lncRNA|	1422	1172	0	0
ENST00000597891.1|ENSG00000269737.2|OTTHUMG00000182605.1|OTTHUMT00000462633.1|AL691432.1-202|AL691432.1|502|transcribed_processed_pseudogene|	502	252	0	0
ENST00000234610.5|ENSG00000215914.4|OTTHUMG00000000585.6|OTTHUMT00000001391.2|MMP23A-201|MMP23A|1017|unprocessed_pseudogene|	1017	767	0	0
ENST00000404249.8|ENSG00000008128.23|OTTHUMG00000000703.16|OTTHUMT00000001731.3|CDK11A-208|CDK11A|2984|protein_coding|	2984	2734	0.890394	6.333
ENST00000356200.7|ENSG00000008128.23|OTTHUMG00000000703.16|OTTHUMT00000001738.1|CDK11A-201|CDK11A|2653|protein_coding|	2653	2403	0	0
ENST00000463652.5|ENSG00000008128.23|OTTHUMG00000000703.16|OTTHUMT00000002208.2|CDK11A-210|CDK11A|1028|retained_intron|	1028	778	2.62631	5.315
ENST00000356937.7|ENSG00000008128.23|OTTHUMG00000000703.16|OTTHUMT00000001740.3|CDK11A-202|CDK11A|2275|retained_intron|	2275	2025	0	0
ENST00000378638.6|ENSG00000008128.23|OTTHUMG00000000703.16|OTTHUMT00000467161.1|CDK11A-206|CDK11A|2429|protein_coding|	2429	2179	0	0
ENST00000509982.5|ENSG00000008128.23|OTTHUMG00000000703.16|OTTHUMT00000373378.1|CDK11A-223|CDK11A|2306|nonsense_mediated_decay|	2306	2056	0	0
ENST00000460465.5|ENSG00000008128.23|OTTHUMG00000000703.16|OTTHUMT00000001732.3|CDK11A-209|CDK11A|2333|nonsense_mediated_decay|	2333	2083	0	0
ENST00000357760.6|ENSG00000008128.23|OTTHUMG00000000703.16|OTTHUMT00000001733.1|CDK11A-203|CDK11A|2446|protein_coding|	2446	2196	0	0
ENST00000358779.9|ENSG00000008128.23|OTTHUMG00000000703.16|OTTHUMT00000001734.1|CDK11A-204|CDK11A|2419|protein_coding|	2419	2169	0	0
ENST00000378633.5|ENSG00000008128.23|OTTHUMG00000000703.16|OTTHUMT00000001735.1|CDK11A-205|CDK11A|2458|protein_coding|	2458	2208	0	0
ENST00000478901.1|ENSG00000008128.23|OTTHUMG00000000703.16|OTTHUMT00000002207.3|CDK11A-215|CDK11A|931|retained_intron|	931	681	0	0
ENST00000468397.1|ENSG00000008128.23|OTTHUMG00000000703.16|OTTHUMT00000100209.2|CDK11A-212|CDK11A|836|retained_intron|	836	586	0	0
ENST00000491311.1|ENSG00000008128.23|OTTHUMG00000000703.16|OTTHUMT00000002206.1|CDK11A-219|CDK11A|626|retained_intron|	626	376	0	0
ENST00000495016.5|ENSG00000008128.23|OTTHUMG00000000703.16|OTTHUMT00000100210.2|CDK11A-221|CDK11A|286|lncRNA|	286	39.703	0	0
ENST00000468800.5|ENSG00000008128.23|OTTHUMG00000000703.16|OTTHUMT00000100211.2|CDK11A-213|CDK11A|897|retained_intron|	897	647	0	0
ENST00000464748.1|ENSG00000008128.23|OTTHUMG00000000703.16|OTTHUMT00000100212.2|CDK11A-211|CDK11A|381|retained_intron|	381	131	0	0
ENST00000489300.1|ENSG00000008128.23|OTTHUMG00000000703.16|OTTHUMT00000002205.2|CDK11A-218|CDK11A|577|retained_intron|	577	327	0	0
ENST00000492390.5|ENSG00000008128.23|OTTHUMG00000000703.16|OTTHUMT00000002203.2|CDK11A-220|CDK11A|976|retained_intron|	976	726	0	0
ENST00000474916.1|ENSG00000008128.23|OTTHUMG00000000703.16|OTTHUMT00000002204.2|CDK11A-214|CDK11A|752|retained_intron|	752	502	0	0
ENST00000479362.1|ENSG00000008128.23|OTTHUMG00000000703.16|OTTHUMT00000001737.4|CDK11A-216|CDK11A|700|protein_coding|	700	450	0	0
ENST00000498810.1|ENSG00000008128.23|OTTHUMG00000000703.16|OTTHUMT00000002201.1|CDK11A-222|CDK11A|574|retained_intron|	574	324	0	0
ENST00000487462.1|ENSG00000008128.23|OTTHUMG00000000703.16|OTTHUMT00000002200.1|CDK11A-217|CDK11A|437|retained_intron|	437	187	0	0
ENST00000401096.2|ENSG00000008128.23|OTTHUMG00000000703.16|OTTHUMT00000002198.8|CDK11A-207|CDK11A|450|protein_coding|	450	200	0	0
ENST00000598846.1|ENSG00000268575.1|OTTHUMG00000183552.1|OTTHUMT00000467163.1|AL031282.2-201|AL031282.2|5079|lncRNA|	5079	4829	0.096851	1.217
ENST00000577672.1|ENSG00000227775.3|OTTHUMG00000000825.3|OTTHUMT00000446198.1|AL031282.1-201|AL031282.1|409|lncRNA|	409	159	0	0
ENST00000417099.1|ENSG00000227775.3|OTTHUMG00000000825.3|OTTHUMT00000002211.1|AL031282.1-202|AL031282.1|1808|lncRNA|	1808	1558	0	0
ENST00000424604.1|ENSG00000227775.3|OTTHUMG00000000825.3|OTTHUMT00000100213.1|AL031282.1-203|AL031282.1|450|lncRNA|	450	200	0	0
ENST00000418950.2|ENSG00000227775.3|OTTHUMG00000000825.3|OTTHUMT00000002212.2|AL031282.1-204|AL031282.1|497|transcribed_processed_pseudogene|	497	247	0	0
ENST00000647043.1|ENSG00000215790.7|OTTHUMG00000000823.6|OTTHUMT00000100204.2|SLC35E2A-206|SLC35E2A|2078|lncRNA|	2078	1828	0	0
ENST00000355439.7|ENSG00000215790.7|OTTHUMG00000000823.6|-|SLC35E2A-202|SLC35E2A|2156|protein_coding|	2156	1906	0	0
ENST00000643905.1|ENSG00000215790.7|OTTHUMG00000000823.6|-|SLC35E2A-204|SLC35E2A|6293|protein_coding|	6293	6043	0	0
ENST00000475229.2|ENSG00000215790.7|OTTHUMG00000000823.6|OTTHUMT00000100205.3|SLC35E2A-203|SLC35E2A|1259|lncRNA|	1259	1009	0	0
ENST00000246421.4|ENSG00000215790.7|OTTHUMG00000000823.6|OTTHUMT00000002210.3|SLC35E2A-201|SLC35E2A|1430|lncRNA|	1430	1180	0	0
ENST00000643943.1|ENSG00000215790.7|OTTHUMG00000000823.6|OTTHUMT00000495565.1|SLC35E2A-205|SLC35E2A|732|transcribed_unprocessed_pseudogene|	732	482	0	0
ENST00000341426.9|ENSG00000008130.15|OTTHUMG00000000942.6|OTTHUMT00000002769.1|NADK-201|NADK|3235|protein_coding|	3235	2985	4.77062	37.044
ENST00000341991.7|ENSG00000008130.15|OTTHUMG00000000942.6|OTTHUMT00000002768.1|NADK-202|NADK|3098|protein_coding|	3098	2848	5.41215	40.097
ENST00000378625.5|ENSG00000008130.15|OTTHUMG00000000942.6|OTTHUMT00000002767.1|NADK-204|NADK|3653|protein_coding|	3653	3403	0	0
ENST00000342348.9|ENSG00000008130.15|OTTHUMG00000000942.6|OTTHUMT00000100202.2|NADK-203|NADK|1722|protein_coding|	1722	1472	0	0
ENST00000498806.1|ENSG00000008130.15|OTTHUMG00000000942.6|OTTHUMT00000100197.2|NADK-217|NADK|269|nonsense_mediated_decay|	269	28.406	0	0
ENST00000469045.5|ENSG00000008130.15|OTTHUMG00000000942.6|OTTHUMT00000100201.3|NADK-207|NADK|890|protein_coding|	890	640	0	0
ENST00000480499.5|ENSG00000008130.15|OTTHUMG00000000942.6|OTTHUMT00000100198.2|NADK-209|NADK|549|retained_intron|	549	299	0	0
ENST00000497747.5|ENSG00000008130.15|OTTHUMG00000000942.6|OTTHUMT00000002776.1|NADK-216|NADK|467|retained_intron|	467	217	0	0
ENST00000477235.5|ENSG00000008130.15|OTTHUMG00000000942.6|OTTHUMT00000002775.2|NADK-208|NADK|1004|retained_intron|	1004	754	0	0
ENST00000489538.1|ENSG00000008130.15|OTTHUMG00000000942.6|OTTHUMT00000100199.3|NADK-211|NADK|475|nonsense_mediated_decay|	475	225	0	0
ENST00000497615.1|ENSG00000008130.15|OTTHUMG00000000942.6|OTTHUMT00000002777.1|NADK-215|NADK|534|retained_intron|	534	284	0	0
ENST00000497186.5|ENSG00000008130.15|OTTHUMG00000000942.6|OTTHUMT00000002774.3|NADK-214|NADK|683|nonsense_mediated_decay|	683	433	0	0
ENST00000492845.6|ENSG00000008130.15|OTTHUMG00000000942.6|OTTHUMT00000100200.3|NADK-213|NADK|937|retained_intron|	937	687	0	0
ENST00000492768.5|ENSG00000008130.15|OTTHUMG00000000942.6|OTTHUMT00000002773.2|NADK-212|NADK|859|lncRNA|	859	609	0	0
ENST00000460602.5|ENSG00000008130.15|OTTHUMG00000000942.6|OTTHUMT00000002772.2|NADK-205|NADK|974|retained_intron|	974	724	0	0
ENST00000464373.1|ENSG00000008130.15|OTTHUMG00000000942.6|OTTHUMT00000002771.2|NADK-206|NADK|722|retained_intron|	722	472	0	0
ENST00000480542.1|ENSG00000008130.15|OTTHUMG00000000942.6|OTTHUMT00000002770.1|NADK-210|NADK|341|lncRNA|	341	91.012	0	0
ENST00000610897.4|ENSG00000078369.18|OTTHUMG00000000940.9|-|GNB1-209|GNB1|3145|protein_coding|	3145	2895	2.49949	18.824
ENST00000615252.4|ENSG00000078369.18|OTTHUMG00000000940.9|-|GNB1-210|GNB1|3048|protein_coding|	3048	2798	3.39721	24.727
ENST00000378609.9|ENSG00000078369.18|OTTHUMG00000000940.9|OTTHUMT00000002762.5|GNB1-201|GNB1|3163|protein_coding|	3163	2913	2.30269	17.449
ENST00000461893.5|ENSG00000078369.18|OTTHUMG00000000940.9|OTTHUMT00000002764.1|GNB1-205|GNB1|2438|retained_intron|	2438	2188	0	0
ENST00000471354.1|ENSG00000078369.18|OTTHUMG00000000940.9|OTTHUMT00000002763.1|GNB1-206|GNB1|1512|retained_intron|	1512	1262	0	0
ENST00000439272.6|ENSG00000078369.18|OTTHUMG00000000940.9|OTTHUMT00000100193.3|GNB1-204|GNB1|602|protein_coding|	602	352	0	0
ENST00000434686.6|ENSG00000078369.18|OTTHUMG00000000940.9|OTTHUMT00000100195.2|GNB1-202|GNB1|684|protein_coding|	684	434	0	0
ENST00000437146.1|ENSG00000078369.18|OTTHUMG00000000940.9|OTTHUMT00000100194.2|GNB1-203|GNB1|423|protein_coding|	423	173	0	0
ENST00000607589.1|ENSG00000078369.18|OTTHUMG00000000940.9|OTTHUMT00000470227.1|GNB1-208|GNB1|567|retained_intron|	567	317	0	0
ENST00000472614.2|ENSG00000078369.18|OTTHUMG00000000940.9|OTTHUMT00000100196.2|GNB1-207|GNB1|708|lncRNA|	708	458	0	0
ENST00000412228.1|ENSG00000231050.1|OTTHUMG00000000941.1|OTTHUMT00000002766.1|AL109917.1-201|AL109917.1|906|lncRNA|	906	656	0	0
ENST00000378604.3|ENSG00000169885.10|OTTHUMG00000000943.3|OTTHUMT00000002778.2|CALML6-202|CALML6|769|protein_coding|	769	519	0	0
ENST00000307786.8|ENSG00000169885.10|OTTHUMG00000000943.3|OTTHUMT00000276929.2|CALML6-201|CALML6|670|protein_coding|	670	420	0	0
ENST00000482402.1|ENSG00000169885.10|OTTHUMG00000000943.3|OTTHUMT00000002779.1|CALML6-204|CALML6|1882|retained_intron|	1882	1632	0	0
ENST00000462293.1|ENSG00000169885.10|OTTHUMG00000000943.3|OTTHUMT00000002780.1|CALML6-203|CALML6|570|lncRNA|	570	320	0	0
ENST00000378602.3|ENSG00000178821.13|OTTHUMG00000000944.8|OTTHUMT00000002784.2|TMEM52-203|TMEM52|1118|protein_coding|	1118	868	1.77149	4
ENST00000310991.8|ENSG00000178821.13|OTTHUMG00000000944.8|OTTHUMT00000002781.2|TMEM52-201|TMEM52|935|protein_coding|	935	685	2.24474	4
ENST00000378598.4|ENSG00000178821.13|OTTHUMG00000000944.8|OTTHUMT00000100206.4|TMEM52-202|TMEM52|483|protein_coding|	483	233	1.64984	1
ENST00000470931.2|ENSG00000178821.13|OTTHUMG00000000944.8|OTTHUMT00000002783.3|TMEM52-205|TMEM52|690|nonsense_mediated_decay|	690	440	0	0
ENST00000602604.1|ENSG00000178821.13|OTTHUMG00000000944.8|OTTHUMT00000467499.1|TMEM52-206|TMEM52|878|retained_intron|	878	628	0	0
ENST00000416272.1|ENSG00000178821.13|OTTHUMG00000000944.8|OTTHUMT00000002782.2|TMEM52-204|TMEM52|313|protein_coding|	313	63.398	0	0
ENST00000642590.1|ENSG00000142609.18|OTTHUMG00000000945.17|OTTHUMT00000495657.1|CFAP74-210|CFAP74|3476|protein_coding|	3476	3226	0	0
ENST00000493964.5|ENSG00000142609.18|OTTHUMG00000000945.17|OTTHUMT00000399604.6|CFAP74-209|CFAP74|5247|protein_coding|	5247	4997	0	0
ENST00000464311.5|ENSG00000142609.18|OTTHUMG00000000945.17|OTTHUMT00000002785.3|CFAP74-206|CFAP74|2756|retained_intron|	2756	2506	0	0
ENST00000412120.2|ENSG00000142609.18|OTTHUMG00000000945.17|OTTHUMT00000354602.1|CFAP74-204|CFAP74|1972|retained_intron|	1972	1722	0	0
ENST00000493316.5|ENSG00000142609.18|OTTHUMG00000000945.17|OTTHUMT00000399605.6|CFAP74-208|CFAP74|550|retained_intron|	550	300	0	0
ENST00000270720.11|ENSG00000142609.18|OTTHUMG00000000945.17|OTTHUMT00000003034.4|CFAP74-201|CFAP74|4710|retained_intron|	4710	4460	0	0
ENST00000468610.5|ENSG00000142609.18|OTTHUMG00000000945.17|OTTHUMT00000354810.2|CFAP74-207|CFAP74|2585|retained_intron|	2585	2335	0	0
ENST00000461752.3|ENSG00000142609.18|OTTHUMG00000000945.17|OTTHUMT00000399606.4|CFAP74-205|CFAP74|540|retained_intron|	540	290	0	0
ENST00000378592.1|ENSG00000142609.18|OTTHUMG00000000945.17|OTTHUMT00000098491.2|CFAP74-203|CFAP74|2145|retained_intron|	2145	1895	0	0
ENST00000378590.4|ENSG00000142609.18|OTTHUMG00000000945.17|OTTHUMT00000100288.2|CFAP74-202|CFAP74|441|protein_coding|	441	191	0	0
ENST00000443930.1|ENSG00000233542.2|OTTHUMG00000041065.2|OTTHUMT00000098494.1|AL391845.2-201|AL391845.2|1954|lncRNA|	1954	1704	0	0
ENST00000659674.1|ENSG00000233542.2|OTTHUMG00000041065.2|OTTHUMT00000528778.1|AL391845.2-202|AL391845.2|977|lncRNA|	977	727	0	0
ENST00000638411.1|ENSG00000187730.9|OTTHUMG00000041064.6|OTTHUMT00000491213.2|GABRD-202|GABRD|1282|protein_coding|	1282	1032	0	0
ENST00000378585.7|ENSG00000187730.9|OTTHUMG00000041064.6|OTTHUMT00000098493.4|GABRD-201|GABRD|1914|protein_coding|	1914	1664	0	0
ENST00000639045.1|ENSG00000187730.9|OTTHUMG00000041064.6|OTTHUMT00000491222.1|GABRD-207|GABRD|1247|nonsense_mediated_decay|	1247	997	0	0
ENST00000640067.1|ENSG00000187730.9|OTTHUMG00000041064.6|OTTHUMT00000491223.1|GABRD-213|GABRD|1632|protein_coding|	1632	1382	0	0
ENST00000638604.1|ENSG00000187730.9|OTTHUMG00000041064.6|OTTHUMT00000491224.1|GABRD-203|GABRD|2377|retained_intron|	2377	2127	0	0
ENST00000638771.1|ENSG00000187730.9|OTTHUMG00000041064.6|OTTHUMT00000491225.1|GABRD-205|GABRD|1707|protein_coding|	1707	1457	0	0
ENST00000639935.1|ENSG00000187730.9|OTTHUMG00000041064.6|OTTHUMT00000491214.1|GABRD-211|GABRD|561|retained_intron|	561	311	0	0
ENST00000640949.1|ENSG00000187730.9|OTTHUMG00000041064.6|OTTHUMT00000491233.1|GABRD-218|GABRD|1684|protein_coding|	1684	1434	0	0
ENST00000640030.1|ENSG00000187730.9|OTTHUMG00000041064.6|OTTHUMT00000491226.1|GABRD-212|GABRD|1578|protein_coding|	1578	1328	0	0
ENST00000640423.1|ENSG00000187730.9|OTTHUMG00000041064.6|OTTHUMT00000491234.1|GABRD-215|GABRD|1172|lncRNA|	1172	922	0	0
ENST00000639625.1|ENSG00000187730.9|OTTHUMG00000041064.6|OTTHUMT00000491227.1|GABRD-209|GABRD|663|retained_intron|	663	413	0	0
ENST00000639777.1|ENSG00000187730.9|OTTHUMG00000041064.6|OTTHUMT00000491228.1|GABRD-210|GABRD|2393|retained_intron|	2393	2143	0	0
ENST00000640981.1|ENSG00000187730.9|OTTHUMG00000041064.6|OTTHUMT00000491229.1|GABRD-219|GABRD|960|protein_coding|	960	710	0	0
ENST00000638763.1|ENSG00000187730.9|OTTHUMG00000041064.6|OTTHUMT00000491230.1|GABRD-204|GABRD|504|protein_coding|	504	254	0	0
ENST00000639070.1|ENSG00000187730.9|OTTHUMG00000041064.6|OTTHUMT00000491231.1|GABRD-208|GABRD|2171|retained_intron|	2171	1921	0	0
ENST00000640892.1|ENSG00000187730.9|OTTHUMG00000041064.6|OTTHUMT00000491235.1|GABRD-217|GABRD|2036|retained_intron|	2036	1786	0	0
ENST00000640317.1|ENSG00000187730.9|OTTHUMG00000041064.6|OTTHUMT00000491232.2|GABRD-214|GABRD|1578|retained_intron|	1578	1328	0	0
ENST00000638804.1|ENSG00000187730.9|OTTHUMG00000041064.6|OTTHUMT00000491236.1|GABRD-206|GABRD|523|protein_coding|	523	273	0	0
ENST00000640688.1|ENSG00000187730.9|OTTHUMG00000041064.6|OTTHUMT00000491237.1|GABRD-216|GABRD|1295|retained_intron|	1295	1045	0	0
ENST00000445600.1|ENSG00000226969.1|OTTHUMG00000041087.1|OTTHUMT00000098536.1|AL391845.1-201|AL391845.1|320|lncRNA|	320	70.188	0	0
ENST00000449154.1|ENSG00000226969.1|OTTHUMG00000041087.1|OTTHUMT00000098537.1|AL391845.1-202|AL391845.1|437|lncRNA|	437	187	0	0
ENST00000378567.8|ENSG00000067606.17|OTTHUMG00000001238.14|OTTHUMT00000003648.4|PRKCZ-201|PRKCZ|2385|protein_coding|	2385	2135	0.373884	2.077
ENST00000468310.5|ENSG00000067606.17|OTTHUMG00000001238.14|OTTHUMT00000098531.9|PRKCZ-208|PRKCZ|690|protein_coding|	690	440	0	0
ENST00000484419.1|ENSG00000067606.17|OTTHUMG00000001238.14|OTTHUMT00000317169.1|PRKCZ-219|PRKCZ|519|retained_intron|	519	269	0	0
ENST00000503297.1|ENSG00000067606.17|OTTHUMG00000001238.14|OTTHUMT00000366186.3|PRKCZ-224|PRKCZ|468|protein_coding|	468	218	0	0
ENST00000479566.5|ENSG00000067606.17|OTTHUMG00000001238.14|OTTHUMT00000098532.2|PRKCZ-216|PRKCZ|501|lncRNA|	501	251	0	0
ENST00000466651.5|ENSG00000067606.17|OTTHUMG00000001238.14|OTTHUMT00000317170.1|PRKCZ-207|PRKCZ|425|lncRNA|	425	175	0	0
ENST00000400921.6|ENSG00000067606.17|OTTHUMG00000001238.14|OTTHUMT00000098533.3|PRKCZ-202|PRKCZ|2294|protein_coding|	2294	2044	0	0
ENST00000495347.5|ENSG00000067606.17|OTTHUMG00000001238.14|OTTHUMT00000317176.3|PRKCZ-221|PRKCZ|698|protein_coding|	698	448	0	0
ENST00000461106.6|ENSG00000067606.17|OTTHUMG00000001238.14|OTTHUMT00000317171.2|PRKCZ-204|PRKCZ|1916|protein_coding|	1916	1666	0	0
ENST00000461465.5|ENSG00000067606.17|OTTHUMG00000001238.14|OTTHUMT00000317172.3|PRKCZ-205|PRKCZ|480|protein_coding|	480	230	0	0
ENST00000470596.5|ENSG00000067606.17|OTTHUMG00000001238.14|OTTHUMT00000317173.3|PRKCZ-210|PRKCZ|788|protein_coding|	788	538	0	0
ENST00000496325.5|ENSG00000067606.17|OTTHUMG00000001238.14|OTTHUMT00000317174.3|PRKCZ-222|PRKCZ|563|protein_coding|	563	313	0	0
ENST00000481140.5|ENSG00000067606.17|OTTHUMG00000001238.14|OTTHUMT00000317175.2|PRKCZ-217|PRKCZ|713|nonsense_mediated_decay|	713	463	0	0
ENST00000482686.5|ENSG00000067606.17|OTTHUMG00000001238.14|OTTHUMT00000003650.4|PRKCZ-218|PRKCZ|614|protein_coding|	614	364	0	0
ENST00000486681.5|ENSG00000067606.17|OTTHUMG00000001238.14|OTTHUMT00000317178.3|PRKCZ-220|PRKCZ|966|protein_coding|	966	716	0	0
ENST00000470986.5|ENSG00000067606.17|OTTHUMG00000001238.14|OTTHUMT00000100280.7|PRKCZ-211|PRKCZ|706|protein_coding|	706	456	0	0
ENST00000470511.5|ENSG00000067606.17|OTTHUMG00000001238.14|OTTHUMT00000317177.3|PRKCZ-209|PRKCZ|567|protein_coding|	567	317	0	0
ENST00000471018.6|ENSG00000067606.17|OTTHUMG00000001238.14|OTTHUMT00000003651.9|PRKCZ-212|PRKCZ|716|protein_coding|	716	466	0	0
ENST00000466352.5|ENSG00000067606.17|OTTHUMG00000001238.14|OTTHUMT00000003653.4|PRKCZ-206|PRKCZ|564|protein_coding|	564	314	0	0
ENST00000497183.5|ENSG00000067606.17|OTTHUMG00000001238.14|OTTHUMT00000100281.4|PRKCZ-223|PRKCZ|763|protein_coding|	763	513	0	0
ENST00000419838.6|ENSG00000067606.17|OTTHUMG00000001238.14|OTTHUMT00000366187.1|PRKCZ-203|PRKCZ|347|lncRNA|	347	97.005	0	0
ENST00000479263.5|ENSG00000067606.17|OTTHUMG00000001238.14|OTTHUMT00000003649.3|PRKCZ-215|PRKCZ|1747|lncRNA|	1747	1497	0	0
ENST00000503672.1|ENSG00000067606.17|OTTHUMG00000001238.14|OTTHUMT00000366156.1|PRKCZ-225|PRKCZ|1213|retained_intron|	1213	963	0	0
ENST00000478770.6|ENSG00000067606.17|OTTHUMG00000001238.14|OTTHUMT00000100282.3|PRKCZ-214|PRKCZ|1542|nonsense_mediated_decay|	1542	1292	0	0
ENST00000505322.5|ENSG00000067606.17|OTTHUMG00000001238.14|OTTHUMT00000366157.1|PRKCZ-226|PRKCZ|1859|retained_intron|	1859	1609	1.88994	7.911
ENST00000472017.1|ENSG00000067606.17|OTTHUMG00000001238.14|OTTHUMT00000317179.1|PRKCZ-213|PRKCZ|602|lncRNA|	602	352	0	0
ENST00000606533.1|ENSG00000271806.1|OTTHUMG00000185365.1|OTTHUMT00000470331.1|AL590822.2-201|AL590822.2|4196|lncRNA|	4196	3946	0	0
ENST00000333854.2|ENSG00000182873.5|OTTHUMG00000001239.2|OTTHUMT00000003654.1|PRKCZ-AS1-201|PRKCZ-AS1|1253|lncRNA|	1253	1003	0	0
ENST00000444529.1|ENSG00000182873.5|OTTHUMG00000001239.2|OTTHUMT00000100289.1|PRKCZ-AS1-202|PRKCZ-AS1|622|lncRNA|	622	372	0	0
ENST00000400919.7|ENSG00000162585.17|OTTHUMG00000001404.8|-|FAAP20-204|FAAP20|1413|protein_coding|	1413	1163	1.35929	4.112
ENST00000469733.5|ENSG00000162585.17|OTTHUMG00000001404.8|OTTHUMT00000004066.2|FAAP20-211|FAAP20|2280|lncRNA|	2280	2030	0	0
ENST00000428120.5|ENSG00000162585.17|OTTHUMG00000001404.8|OTTHUMT00000004065.3|FAAP20-209|FAAP20|2313|nonsense_mediated_decay|	2313	2063	0	0
ENST00000414253.5|ENSG00000162585.17|OTTHUMG00000001404.8|OTTHUMT00000004064.3|FAAP20-206|FAAP20|2216|nonsense_mediated_decay|	2216	1966	0	0
ENST00000400918.7|ENSG00000162585.17|OTTHUMG00000001404.8|OTTHUMT00000316542.1|FAAP20-203|FAAP20|811|protein_coding|	811	561	0	0
ENST00000497675.2|ENSG00000162585.17|OTTHUMG00000001404.8|OTTHUMT00000100290.2|FAAP20-214|FAAP20|4478|retained_intron|	4478	4228	0.485688	5.342
ENST00000378543.2|ENSG00000162585.17|OTTHUMG00000001404.8|OTTHUMT00000100291.2|FAAP20-201|FAAP20|569|protein_coding|	569	319	6.16908	5.119
ENST00000378546.9|ENSG00000162585.17|OTTHUMG00000001404.8|OTTHUMT00000316541.2|FAAP20-202|FAAP20|727|protein_coding|	727	477	0	0
ENST00000401813.7|ENSG00000162585.17|OTTHUMG00000001404.8|OTTHUMT00000366245.1|FAAP20-205|FAAP20|2543|lncRNA|	2543	2293	0.425876	2.54
ENST00000487186.5|ENSG00000162585.17|OTTHUMG00000001404.8|OTTHUMT00000004067.3|FAAP20-213|FAAP20|3576|lncRNA|	3576	3326	0.273225	2.364
ENST00000476803.1|ENSG00000162585.17|OTTHUMG00000001404.8|OTTHUMT00000100292.2|FAAP20-212|FAAP20|701|lncRNA|	701	451	16.6246	19.504
ENST00000440825.6|ENSG00000162585.17|OTTHUMG00000001404.8|OTTHUMT00000316544.2|FAAP20-210|FAAP20|855|nonsense_mediated_decay|	855	605	0	0
ENST00000420515.1|ENSG00000162585.17|OTTHUMG00000001404.8|OTTHUMT00000316543.1|FAAP20-207|FAAP20|1544|protein_coding|	1544	1294	0.900329	3.031
ENST00000514625.1|ENSG00000162585.17|OTTHUMG00000001404.8|OTTHUMT00000366246.1|FAAP20-215|FAAP20|703|retained_intron|	703	453	0	0
ENST00000420964.1|ENSG00000162585.17|OTTHUMG00000001404.8|OTTHUMT00000004069.1|FAAP20-208|FAAP20|314|retained_intron|	314	64.359	0	0
ENST00000442483.2|ENSG00000234396.3|OTTHUMG00000001405.2|OTTHUMT00000004068.2|AL590822.1-201|AL590822.1|326|lncRNA|	326	76.092	0	0
ENST00000378536.5|ENSG00000157933.10|OTTHUMG00000001407.4|OTTHUMT00000004070.2|SKI-201|SKI|6083|protein_coding|	6083	5833	0.988545	15
ENST00000508416.1|ENSG00000157933.10|OTTHUMG00000001407.4|OTTHUMT00000366271.1|SKI-204|SKI|252|lncRNA|	252	20.386	0	0
ENST00000478223.2|ENSG00000157933.10|OTTHUMG00000001407.4|OTTHUMT00000100293.2|SKI-202|SKI|294|lncRNA|	294	46.126	0	0
ENST00000507179.1|ENSG00000157933.10|OTTHUMG00000001407.4|OTTHUMT00000366272.1|SKI-203|SKI|539|retained_intron|	539	289	0	0
ENST00000659232.1|ENSG00000287356.1|OTTHUMG00000193849.2|OTTHUMT00000505329.1|AL590822.3-201|AL590822.3|4032|lncRNA|	4032	3782	0	0
ENST00000661319.1|ENSG00000287356.1|OTTHUMG00000193849.2|OTTHUMT00000505327.2|AL590822.3-202|AL590822.3|5675|lncRNA|	5675	5425	0.070859	1
ENST00000378531.8|ENSG00000116151.14|OTTHUMG00000001402.7|OTTHUMT00000004055.2|MORN1-203|MORN1|1645|protein_coding|	1645	1395	0.275564	1
ENST00000606372.5|ENSG00000116151.14|OTTHUMG00000001402.7|OTTHUMT00000471008.1|MORN1-209|MORN1|1960|lncRNA|	1960	1710	0	0
ENST00000378529.7|ENSG00000116151.14|OTTHUMG00000001402.7|OTTHUMT00000004056.2|MORN1-202|MORN1|1500|protein_coding|	1500	1250	0	0
ENST00000607342.5|ENSG00000116151.14|OTTHUMG00000001402.7|OTTHUMT00000471009.1|MORN1-211|MORN1|566|lncRNA|	566	316	0	0
ENST00000469374.5|ENSG00000116151.14|OTTHUMG00000001402.7|OTTHUMT00000100283.1|MORN1-206|MORN1|1907|retained_intron|	1907	1657	0	0
ENST00000419785.1|ENSG00000116151.14|OTTHUMG00000001402.7|OTTHUMT00000004059.2|MORN1-204|MORN1|582|retained_intron|	582	332	0	0
ENST00000449373.2|ENSG00000116151.14|OTTHUMG00000001402.7|OTTHUMT00000004058.3|MORN1-205|MORN1|4764|protein_coding|	4764	4514	0	0
ENST00000378525.2|ENSG00000116151.14|OTTHUMG00000001402.7|OTTHUMT00000471010.1|MORN1-201|MORN1|1648|nonsense_mediated_decay|	1648	1398	0	0
ENST00000607031.1|ENSG00000116151.14|OTTHUMG00000001402.7|OTTHUMT00000471011.1|MORN1-210|MORN1|3138|retained_intron|	3138	2888	0	0
ENST00000475812.1|ENSG00000116151.14|OTTHUMG00000001402.7|OTTHUMT00000004057.1|MORN1-207|MORN1|552|retained_intron|	552	302	0	0
ENST00000494279.2|ENSG00000116151.14|OTTHUMG00000001402.7|OTTHUMT00000004060.2|MORN1-208|MORN1|406|protein_coding|	406	156	0	0
ENST00000607720.1|ENSG00000272161.1|OTTHUMG00000185693.1|OTTHUMT00000471012.1|AL589739.1-201|AL589739.1|493|lncRNA|	493	243	0	0
ENST00000602865.1|ENSG00000269896.2|OTTHUMG00000057495.3|OTTHUMT00000468095.1|AL513477.1-201|AL513477.1|2407|lncRNA|	2407	2157	0.178216	1
ENST00000417061.2|ENSG00000269896.2|OTTHUMG00000057495.3|OTTHUMT00000127763.2|AL513477.1-202|AL513477.1|214|transcribed_processed_pseudogene|	214	10.779	0	0
ENST00000607858.1|ENSG00000272420.1|OTTHUMG00000185694.1|OTTHUMT00000471013.1|AL513477.2-201|AL513477.2|568|lncRNA|	568	318	0	0
ENST00000378513.7|ENSG00000157916.20|OTTHUMG00000001403.6|-|RER1-203|RER1|3000|protein_coding|	3000	2750	5.40905	38.695
ENST00000378518.5|ENSG00000157916.20|OTTHUMG00000001403.6|OTTHUMT00000100284.1|RER1-204|RER1|522|protein_coding|	522	272	0	0
ENST00000605895.6|ENSG00000157916.20|OTTHUMG00000001403.6|OTTHUMT00000004061.3|RER1-209|RER1|3028|protein_coding|	3028	2778	2.12243	15.338
ENST00000306256.13|ENSG00000157916.20|OTTHUMG00000001403.6|OTTHUMT00000471016.2|RER1-201|RER1|695|protein_coding|	695	445	0	0
ENST00000493207.1|ENSG00000157916.20|OTTHUMG00000001403.6|OTTHUMT00000100285.1|RER1-208|RER1|686|retained_intron|	686	436	0	0
ENST00000378512.5|ENSG00000157916.20|OTTHUMG00000001403.6|OTTHUMT00000004062.1|RER1-202|RER1|1404|protein_coding|	1404	1154	24.1914	72.622
ENST00000443438.5|ENSG00000157916.20|OTTHUMG00000001403.6|OTTHUMT00000100286.2|RER1-205|RER1|540|protein_coding|	540	290	0	0
ENST00000488353.2|ENSG00000157916.20|OTTHUMG00000001403.6|OTTHUMT00000004063.2|RER1-207|RER1|2469|protein_coding|	2469	2219	0.220946	1.275
ENST00000462129.1|ENSG00000157916.20|OTTHUMG00000001403.6|OTTHUMT00000100287.1|RER1-206|RER1|585|retained_intron|	585	335	0	0
ENST00000288774.7|ENSG00000157911.10|OTTHUMG00000001637.8|OTTHUMT00000004638.3|PEX10-201|PEX10|2871|protein_coding|	2871	2621	0.490303	3.343
ENST00000650293.1|ENSG00000157911.10|OTTHUMG00000001637.8|OTTHUMT00000500699.2|PEX10-209|PEX10|2260|protein_coding|	2260	2010	0	0
ENST00000447513.6|ENSG00000157911.10|OTTHUMG00000001637.8|OTTHUMT00000367454.1|PEX10-202|PEX10|1997|protein_coding|	1997	1747	0	0
ENST00000507596.5|ENSG00000157911.10|OTTHUMG00000001637.8|OTTHUMT00000367455.1|PEX10-204|PEX10|1941|protein_coding|	1941	1691	4.06715	17.891
ENST00000510434.1|ENSG00000157911.10|OTTHUMG00000001637.8|OTTHUMT00000367457.1|PEX10-206|PEX10|907|nonsense_mediated_decay|	907	657	0	0
ENST00000508384.5|ENSG00000157911.10|OTTHUMG00000001637.8|OTTHUMT00000367456.4|PEX10-205|PEX10|611|protein_coding|	611	361	0	0
ENST00000515760.1|ENSG00000157911.10|OTTHUMG00000001637.8|OTTHUMT00000367461.1|PEX10-208|PEX10|603|lncRNA|	603	353	0	0
ENST00000502666.1|ENSG00000157911.10|OTTHUMG00000001637.8|OTTHUMT00000367460.2|PEX10-203|PEX10|653|nonsense_mediated_decay|	653	403	0	0
ENST00000514502.1|ENSG00000157911.10|OTTHUMG00000001637.8|OTTHUMT00000367458.1|PEX10-207|PEX10|548|nonsense_mediated_decay|	548	298	0	0
ENST00000609981.5|ENSG00000149527.18|OTTHUMG00000000719.6|OTTHUMT00000472710.2|PLCH2-208|PLCH2|568|protein_coding|	568	318	0	0
ENST00000449969.5|ENSG00000149527.18|OTTHUMG00000000719.6|OTTHUMT00000001798.2|PLCH2-205|PLCH2|5450|protein_coding|	5450	5200	0	0
ENST00000378486.8|ENSG00000149527.18|OTTHUMG00000000719.6|OTTHUMT00000504317.2|PLCH2-203|PLCH2|4870|protein_coding|	4870	4620	0	0
ENST00000419816.6|ENSG00000149527.18|OTTHUMG00000000719.6|OTTHUMT00000467514.1|PLCH2-204|PLCH2|4837|protein_coding|	4837	4587	0	0
ENST00000343889.8|ENSG00000149527.18|OTTHUMG00000000719.6|OTTHUMT00000001791.2|PLCH2-202|PLCH2|6453|retained_intron|	6453	6203	0	0
ENST00000278878.6|ENSG00000149527.18|OTTHUMG00000000719.6|OTTHUMT00000001792.2|PLCH2-201|PLCH2|3781|protein_coding|	3781	3531	0	0
ENST00000473964.5|ENSG00000149527.18|OTTHUMG00000000719.6|OTTHUMT00000001795.1|PLCH2-207|PLCH2|6986|retained_intron|	6986	6736	0	0
ENST00000462379.1|ENSG00000149527.18|OTTHUMG00000000719.6|OTTHUMT00000001796.1|PLCH2-206|PLCH2|2341|retained_intron|	2341	2091	0	0
ENST00000424657.1|ENSG00000224387.1|OTTHUMG00000000720.1|OTTHUMT00000001799.1|AL139246.1-201|AL139246.1|455|lncRNA|	455	205	0	0
ENST00000442305.1|ENSG00000229393.1|OTTHUMG00000000721.1|OTTHUMT00000001800.1|AL139246.4-201|AL139246.4|514|lncRNA|	514	264	0	0
ENST00000378466.9|ENSG00000157881.15|OTTHUMG00000000791.7|OTTHUMT00000002082.5|PANK4-201|PANK4|2641|protein_coding|	2641	2391	0.321549	2
ENST00000435556.8|ENSG00000157881.15|OTTHUMG00000000791.7|OTTHUMT00000366428.3|PANK4-202|PANK4|2524|protein_coding|	2524	2274	0.845234	5
ENST00000505228.5|ENSG00000157881.15|OTTHUMG00000000791.7|OTTHUMT00000366429.1|PANK4-210|PANK4|1913|nonsense_mediated_decay|	1913	1663	0	0
ENST00000651094.1|ENSG00000157881.15|OTTHUMG00000000791.7|-|PANK4-213|PANK4|2346|protein_coding|	2346	2096	0	0
ENST00000502512.1|ENSG00000157881.15|OTTHUMG00000000791.7|OTTHUMT00000366432.1|PANK4-208|PANK4|706|nonsense_mediated_decay|	706	456	0	0
ENST00000471361.1|ENSG00000157881.15|OTTHUMG00000000791.7|OTTHUMT00000002084.1|PANK4-204|PANK4|722|retained_intron|	722	472	0	0
ENST00000487804.1|ENSG00000157881.15|OTTHUMG00000000791.7|OTTHUMT00000002083.1|PANK4-206|PANK4|718|retained_intron|	718	468	0	0
ENST00000515423.1|ENSG00000157881.15|OTTHUMG00000000791.7|OTTHUMT00000366431.1|PANK4-212|PANK4|430|retained_intron|	430	180	0	0
ENST00000468002.2|ENSG00000157881.15|OTTHUMG00000000791.7|OTTHUMT00000002085.3|PANK4-203|PANK4|670|nonsense_mediated_decay|	670	420	0	0
ENST00000486396.1|ENSG00000157881.15|OTTHUMG00000000791.7|OTTHUMT00000002086.2|PANK4-205|PANK4|879|nonsense_mediated_decay|	879	629	0	0
ENST00000502770.2|ENSG00000157881.15|OTTHUMG00000000791.7|OTTHUMT00000366427.3|PANK4-209|PANK4|1041|nonsense_mediated_decay|	1041	791	0	0
ENST00000491212.1|ENSG00000157881.15|OTTHUMG00000000791.7|OTTHUMT00000002087.1|PANK4-207|PANK4|725|lncRNA|	725	475	0	0
ENST00000514922.1|ENSG00000157881.15|OTTHUMG00000000791.7|OTTHUMT00000366430.1|PANK4-211|PANK4|568|retained_intron|	568	318	0	0
ENST00000378453.4|ENSG00000197921.6|OTTHUMG00000000793.2|OTTHUMT00000002102.2|HES5-201|HES5|1324|protein_coding|	1324	1074	0	0
ENST00000644246.1|ENSG00000272449.2|OTTHUMG00000185639.2|OTTHUMT00000497130.1|AL139246.5-201|AL139246.5|1531|lncRNA|	1531	1281	0	0
ENST00000606645.2|ENSG00000272449.2|OTTHUMG00000185639.2|OTTHUMT00000470902.2|AL139246.5-202|AL139246.5|1061|lncRNA|	1061	811	1.42199	3
ENST00000449660.5|ENSG00000238164.6|OTTHUMG00000000818.3|OTTHUMT00000002186.1|TNFRSF14-AS1-205|TNFRSF14-AS1|1629|lncRNA|	1629	1379	0	0
ENST00000443892.2|ENSG00000238164.6|OTTHUMG00000000818.3|OTTHUMT00000002189.2|TNFRSF14-AS1-203|TNFRSF14-AS1|500|lncRNA|	500	250	0	0
ENST00000416860.2|ENSG00000238164.6|OTTHUMG00000000818.3|OTTHUMT00000002185.2|TNFRSF14-AS1-201|TNFRSF14-AS1|3522|lncRNA|	3522	3272	0.234971	2
ENST00000448624.2|ENSG00000238164.6|OTTHUMG00000000818.3|OTTHUMT00000002188.2|TNFRSF14-AS1-204|TNFRSF14-AS1|808|lncRNA|	808	558	0.688911	1
ENST00000432521.2|ENSG00000238164.6|OTTHUMG00000000818.3|OTTHUMT00000002187.3|TNFRSF14-AS1-202|TNFRSF14-AS1|3608|lncRNA|	3608	3358	0	0
ENST00000452793.1|ENSG00000238164.6|OTTHUMG00000000818.3|OTTHUMT00000099613.1|TNFRSF14-AS1-206|TNFRSF14-AS1|569|lncRNA|	569	319	0	0
ENST00000426449.5|ENSG00000157873.17|OTTHUMG00000000792.18|OTTHUMT00000002098.14|TNFRSF14-203|TNFRSF14|660|protein_coding|	660	410	0	0
ENST00000434817.5|ENSG00000157873.17|OTTHUMG00000000792.18|OTTHUMT00000002095.3|TNFRSF14-204|TNFRSF14|834|protein_coding|	834	584	0	0
ENST00000435221.6|ENSG00000157873.17|OTTHUMG00000000792.18|OTTHUMT00000002094.4|TNFRSF14-205|TNFRSF14|1225|protein_coding|	1225	975	0	0
ENST00000451778.5|ENSG00000157873.17|OTTHUMG00000000792.18|OTTHUMT00000002093.13|TNFRSF14-207|TNFRSF14|827|protein_coding|	827	577	0	0
ENST00000409119.5|ENSG00000157873.17|OTTHUMG00000000792.18|OTTHUMT00000002096.2|TNFRSF14-202|TNFRSF14|896|protein_coding|	896	646	0	0
ENST00000355716.4|ENSG00000157873.17|OTTHUMG00000000792.18|OTTHUMT00000002088.1|TNFRSF14-201|TNFRSF14|1707|protein_coding|	1707	1457	3.10611	11.773
ENST00000475523.5|ENSG00000157873.17|OTTHUMG00000000792.18|OTTHUMT00000002089.1|TNFRSF14-212|TNFRSF14|1645|retained_intron|	1645	1395	1.70619	6.192
ENST00000442392.6|ENSG00000157873.17|OTTHUMG00000000792.18|OTTHUMT00000002100.3|TNFRSF14-206|TNFRSF14|840|lncRNA|	840	590	0	0
ENST00000482074.6|ENSG00000157873.17|OTTHUMG00000000792.18|OTTHUMT00000002101.2|TNFRSF14-214|TNFRSF14|957|retained_intron|	957	707	0	0
ENST00000496064.5|ENSG00000157873.17|OTTHUMG00000000792.18|OTTHUMT00000331600.1|TNFRSF14-216|TNFRSF14|1480|retained_intron|	1480	1230	0	0
ENST00000463471.6|ENSG00000157873.17|OTTHUMG00000000792.18|OTTHUMT00000331599.1|TNFRSF14-208|TNFRSF14|4255|retained_intron|	4255	4005	0	0
ENST00000466750.5|ENSG00000157873.17|OTTHUMG00000000792.18|OTTHUMT00000002090.1|TNFRSF14-210|TNFRSF14|2603|retained_intron|	2603	2353	0.49593	3.036
ENST00000471768.1|ENSG00000157873.17|OTTHUMG00000000792.18|OTTHUMT00000002097.1|TNFRSF14-211|TNFRSF14|539|retained_intron|	539	289	0	0
ENST00000463835.5|ENSG00000157873.17|OTTHUMG00000000792.18|OTTHUMT00000002092.1|TNFRSF14-209|TNFRSF14|872|retained_intron|	872	622	0	0
ENST00000482602.5|ENSG00000157873.17|OTTHUMG00000000792.18|OTTHUMT00000002091.4|TNFRSF14-215|TNFRSF14|434|protein_coding|	434	184	0	0
ENST00000480305.1|ENSG00000157873.17|OTTHUMG00000000792.18|OTTHUMT00000099615.1|TNFRSF14-213|TNFRSF14|494|lncRNA|	494	244	0	0
ENST00000456687.3|ENSG00000225931.3|OTTHUMG00000158429.2|OTTHUMT00000350999.2|AL139246.2-201|AL139246.2|1297|TEC|	1297	1047	0	0
ENST00000424215.1|ENSG00000228037.1|OTTHUMG00000000819.1|OTTHUMT00000002191.1|AL139246.3-201|AL139246.3|626|lncRNA|	626	376	0	0
ENST00000493183.5|ENSG00000157870.16|OTTHUMG00000000847.6|OTTHUMT00000002406.1|PRXL2B-213|PRXL2B|840|lncRNA|	840	590	0	0
ENST00000474659.5|ENSG00000157870.16|OTTHUMG00000000847.6|OTTHUMT00000002407.1|PRXL2B-208|PRXL2B|785|lncRNA|	785	535	0	0
ENST00000444521.6|ENSG00000157870.16|OTTHUMG00000000847.6|-|PRXL2B-205|PRXL2B|2827|protein_coding|	2827	2577	0	0
ENST00000378425.9|ENSG00000157870.16|OTTHUMG00000000847.6|-|PRXL2B-202|PRXL2B|2665|protein_coding|	2665	2415	0	0
ENST00000419916.7|ENSG00000157870.16|OTTHUMG00000000847.6|OTTHUMT00000002401.3|PRXL2B-204|PRXL2B|2749|protein_coding|	2749	2499	0	0
ENST00000378424.9|ENSG00000157870.16|OTTHUMG00000000847.6|OTTHUMT00000002402.3|PRXL2B-201|PRXL2B|2765|protein_coding|	2765	2515	0	0
ENST00000537325.6|ENSG00000157870.16|OTTHUMG00000000847.6|OTTHUMT00000473549.2|PRXL2B-215|PRXL2B|1096|protein_coding|	1096	846	0	0
ENST00000378427.6|ENSG00000157870.16|OTTHUMG00000000847.6|OTTHUMT00000002403.3|PRXL2B-203|PRXL2B|2689|protein_coding|	2689	2439	0	0
ENST00000464043.5|ENSG00000157870.16|OTTHUMG00000000847.6|OTTHUMT00000002409.1|PRXL2B-206|PRXL2B|946|lncRNA|	946	696	0	0
ENST00000465233.6|ENSG00000157870.16|OTTHUMG00000000847.6|OTTHUMT00000002411.4|PRXL2B-207|PRXL2B|589|protein_coding|	589	339	0	0
ENST00000498083.2|ENSG00000157870.16|OTTHUMG00000000847.6|OTTHUMT00000002410.4|PRXL2B-214|PRXL2B|464|protein_coding|	464	214	0	0
ENST00000481683.5|ENSG00000157870.16|OTTHUMG00000000847.6|OTTHUMT00000002412.2|PRXL2B-211|PRXL2B|689|lncRNA|	689	439	0	0
ENST00000484099.5|ENSG00000157870.16|OTTHUMG00000000847.6|OTTHUMT00000002404.1|PRXL2B-212|PRXL2B|2577|lncRNA|	2577	2327	0.330393	2
ENST00000477045.1|ENSG00000157870.16|OTTHUMG00000000847.6|OTTHUMT00000002413.1|PRXL2B-210|PRXL2B|619|retained_intron|	619	369	0	0
ENST00000476686.1|ENSG00000157870.16|OTTHUMG00000000847.6|OTTHUMT00000002405.1|PRXL2B-209|PRXL2B|2506|retained_intron|	2506	2256	0	0
ENST00000471840.5|ENSG00000142606.16|OTTHUMG00000000846.5|OTTHUMT00000002396.2|MMEL1-204|MMEL1|552|protein_coding|	552	302	0	0
ENST00000378412.8|ENSG00000142606.16|OTTHUMG00000000846.5|OTTHUMT00000002395.3|MMEL1-201|MMEL1|2879|protein_coding|	2879	2629	0	0
ENST00000502556.5|ENSG00000142606.16|OTTHUMG00000000846.5|OTTHUMT00000359554.1|MMEL1-206|MMEL1|1943|protein_coding|	1943	1693	0	0
ENST00000504800.5|ENSG00000142606.16|OTTHUMG00000000846.5|OTTHUMT00000359555.2|MMEL1-207|MMEL1|2443|nonsense_mediated_decay|	2443	2193	0	0
ENST00000491941.5|ENSG00000142606.16|OTTHUMG00000000846.5|OTTHUMT00000002398.1|MMEL1-205|MMEL1|482|retained_intron|	482	232	0	0
ENST00000464195.1|ENSG00000142606.16|OTTHUMG00000000846.5|OTTHUMT00000002397.1|MMEL1-202|MMEL1|559|retained_intron|	559	309	0	0
ENST00000469962.1|ENSG00000142606.16|OTTHUMG00000000846.5|OTTHUMT00000002399.1|MMEL1-203|MMEL1|460|retained_intron|	460	210	0	0
ENST00000509374.1|ENSG00000142606.16|OTTHUMG00000000846.5|OTTHUMT00000359557.1|MMEL1-208|MMEL1|546|retained_intron|	546	296	0	0
ENST00000511099.1|ENSG00000142606.16|OTTHUMG00000000846.5|OTTHUMT00000359556.1|MMEL1-209|MMEL1|554|lncRNA|	554	304	0	0
ENST00000427302.1|ENSG00000237058.1|OTTHUMG00000039631.1|OTTHUMT00000095593.1|AL831784.1-201|AL831784.1|373|lncRNA|	373	123	0	0
ENST00000401095.8|ENSG00000215912.12|OTTHUMG00000000539.10|OTTHUMT00000001290.10|TTC34-201|TTC34|8814|protein_coding|	8814	8564	0.044887	1
ENST00000637179.1|ENSG00000215912.12|OTTHUMG00000000539.10|-|TTC34-202|TTC34|1775|protein_coding|	1775	1525	0	0
ENST00000648684.1|ENSG00000285945.1|OTTHUMG00000192792.2|OTTHUMT00000499158.2|AC242022.2-201|AC242022.2|593|lncRNA|	593	343	0	0
ENST00000638002.1|ENSG00000283259.1|OTTHUMG00000191647.1|OTTHUMT00000489032.1|AC242022.1-201|AC242022.1|1565|lncRNA|	1565	1315	0	0
ENST00000457440.1|ENSG00000233234.1|OTTHUMG00000000564.1|OTTHUMT00000001337.1|AL592464.2-201|AL592464.2|607|lncRNA|	607	357	0	0
ENST00000664694.1|ENSG00000287396.1|OTTHUMG00000194322.1|OTTHUMT00000514416.1|AL592464.3-201|AL592464.3|663|lncRNA|	663	413	0	0
ENST00000429389.1|ENSG00000231630.1|OTTHUMG00000000565.1|OTTHUMT00000001338.1|AL592464.1-201|AL592464.1|429|lncRNA|	429	179	0	0
ENST00000641229.1|ENSG00000284745.1|OTTHUMG00000192279.1|OTTHUMT00000493382.1|AL589702.1-201|AL589702.1|1509|lncRNA|	1509	1259	0	0
ENST00000642073.1|ENSG00000284745.1|OTTHUMG00000192279.1|OTTHUMT00000493383.1|AL589702.1-202|AL589702.1|1142|lncRNA|	1142	892	0	0
ENST00000378404.4|ENSG00000169717.7|OTTHUMG00000000562.2|OTTHUMT00000001331.2|ACTRT2-201|ACTRT2|1437|protein_coding|	1437	1187	0	0
ENST00000606861.1|ENSG00000177133.11|OTTHUMG00000000563.4|OTTHUMT00000470366.1|PRDM16-DT-208|PRDM16-DT|2917|lncRNA|	2917	2667	0	0
ENST00000321399.7|ENSG00000177133.11|OTTHUMG00000000563.4|OTTHUMT00000001332.1|PRDM16-DT-202|PRDM16-DT|2226|lncRNA|	2226	1976	0	0
ENST00000413472.5|ENSG00000177133.11|OTTHUMG00000000563.4|OTTHUMT00000001336.1|PRDM16-DT-203|PRDM16-DT|561|lncRNA|	561	311	0	0
ENST00000453118.5|ENSG00000177133.11|OTTHUMG00000000563.4|OTTHUMT00000001334.1|PRDM16-DT-207|PRDM16-DT|1697|lncRNA|	1697	1447	0	0
ENST00000445317.1|ENSG00000177133.11|OTTHUMG00000000563.4|OTTHUMT00000001333.1|PRDM16-DT-206|PRDM16-DT|4247|lncRNA|	4247	3997	0	0
ENST00000667159.1|ENSG00000177133.11|OTTHUMG00000000563.4|OTTHUMT00000528346.1|PRDM16-DT-209|PRDM16-DT|1275|lncRNA|	1275	1025	0	0
ENST00000670730.1|ENSG00000177133.11|OTTHUMG00000000563.4|OTTHUMT00000528347.1|PRDM16-DT-210|PRDM16-DT|2282|lncRNA|	2282	2032	0	0
ENST00000415573.1|ENSG00000177133.11|OTTHUMG00000000563.4|OTTHUMT00000099318.1|PRDM16-DT-204|PRDM16-DT|280|lncRNA|	280	35.332	0	0
ENST00000420957.1|ENSG00000177133.11|OTTHUMG00000000563.4|-|PRDM16-DT-205|PRDM16-DT|435|pseudogene|	435	185	0	0
ENST00000321336.1|ENSG00000177133.11|OTTHUMG00000000563.4|OTTHUMT00000001335.1|PRDM16-DT-201|PRDM16-DT|664|lncRNA|	664	414	0	0
ENST00000511072.5|ENSG00000142611.17|OTTHUMG00000000581.10|OTTHUMT00000367522.1|PRDM16-206|PRDM16|4282|protein_coding|	4282	4032	0	0
ENST00000607632.1|ENSG00000142611.17|OTTHUMG00000000581.10|OTTHUMT00000471223.1|PRDM16-210|PRDM16|581|retained_intron|	581	331	0	0
ENST00000378391.6|ENSG00000142611.17|OTTHUMG00000000581.10|OTTHUMT00000001384.2|PRDM16-203|PRDM16|5447|protein_coding|	5447	5197	0	0
ENST00000270722.10|ENSG00000142611.17|OTTHUMG00000000581.10|OTTHUMT00000001382.4|PRDM16-201|PRDM16|8698|protein_coding|	8698	8448	0	0
ENST00000514189.5|ENSG00000142611.17|OTTHUMG00000000581.10|OTTHUMT00000367523.1|PRDM16-208|PRDM16|4236|protein_coding|	4236	3986	0	0
ENST00000512462.5|ENSG00000142611.17|OTTHUMG00000000581.10|OTTHUMT00000367524.3|PRDM16-207|PRDM16|3723|lncRNA|	3723	3473	0	0
ENST00000463591.1|ENSG00000142611.17|OTTHUMG00000000581.10|OTTHUMT00000001508.2|PRDM16-204|PRDM16|384|protein_coding|	384	134	0	0
ENST00000509860.1|ENSG00000142611.17|OTTHUMG00000000581.10|OTTHUMT00000001383.3|PRDM16-205|PRDM16|3737|protein_coding|	3737	3487	0	0
ENST00000378389.5|ENSG00000142611.17|OTTHUMG00000000581.10|OTTHUMT00000099319.1|PRDM16-202|PRDM16|1142|lncRNA|	1142	892	0	0
ENST00000606170.1|ENSG00000142611.17|OTTHUMG00000000581.10|OTTHUMT00000471224.1|PRDM16-209|PRDM16|557|retained_intron|	557	307	0	0
ENST00000635819.1|ENSG00000283572.1|-|-|MIR4251-201|MIR4251|61|miRNA|	61	2.734	0	0
ENST00000440516.1|ENSG00000226286.1|OTTHUMG00000000624.1|OTTHUMT00000001514.1|AL008733.1-201|AL008733.1|469|lncRNA|	469	219	0	0
ENST00000624175.1|ENSG00000279839.1|OTTHUMG00000185775.1|OTTHUMT00000471225.1|AL512383.1-201|AL512383.1|2677|TEC|	2677	2427	0	0
ENST00000607061.1|ENSG00000272235.1|OTTHUMG00000185641.1|OTTHUMT00000470906.1|AL590438.1-201|AL590438.1|3461|lncRNA|	3461	3211	0	0
ENST00000669140.1|ENSG00000287828.1|OTTHUMG00000195724.1|OTTHUMT00000528446.1|AL354743.2-201|AL354743.2|728|lncRNA|	728	478	0	0
ENST00000665088.1|ENSG00000286518.1|OTTHUMG00000195708.1|OTTHUMT00000528342.1|AL354743.1-201|AL354743.1|2784|lncRNA|	2784	2534	0	0
ENST00000378378.9|ENSG00000130762.15|OTTHUMG00000000625.5|OTTHUMT00000001515.2|ARHGEF16-203|ARHGEF16|2822|protein_coding|	2822	2572	0	0
ENST00000378373.5|ENSG00000130762.15|OTTHUMG00000000625.5|OTTHUMT00000001516.2|ARHGEF16-202|ARHGEF16|2211|protein_coding|	2211	1961	0.196029	1
ENST00000378371.6|ENSG00000130762.15|OTTHUMG00000000625.5|OTTHUMT00000001517.1|ARHGEF16-201|ARHGEF16|2219|protein_coding|	2219	1969	0	0
ENST00000445297.5|ENSG00000130762.15|OTTHUMG00000000625.5|OTTHUMT00000001519.3|ARHGEF16-205|ARHGEF16|836|protein_coding|	836	586	0	0
ENST00000464620.1|ENSG00000130762.15|OTTHUMG00000000625.5|OTTHUMT00000324123.1|ARHGEF16-206|ARHGEF16|1403|retained_intron|	1403	1153	0	0
ENST00000418137.1|ENSG00000130762.15|OTTHUMG00000000625.5|OTTHUMT00000324124.2|ARHGEF16-204|ARHGEF16|576|protein_coding|	576	326	0	0
ENST00000485984.1|ENSG00000130762.15|OTTHUMG00000000625.5|OTTHUMT00000001518.2|ARHGEF16-207|ARHGEF16|2340|retained_intron|	2340	2090	0	0
ENST00000606489.1|ENSG00000272088.1|OTTHUMG00000185642.1|OTTHUMT00000470909.1|AL512413.1-201|AL512413.1|382|lncRNA|	382	132	0	0
ENST00000356575.9|ENSG00000162591.16|OTTHUMG00000000611.8|OTTHUMT00000354866.2|MEGF6-202|MEGF6|7443|protein_coding|	7443	7193	0	0
ENST00000294599.8|ENSG00000162591.16|OTTHUMG00000000611.8|OTTHUMT00000001469.3|MEGF6-201|MEGF6|4501|protein_coding|	4501	4251	0	0
ENST00000494257.1|ENSG00000162591.16|OTTHUMG00000000611.8|OTTHUMT00000001547.1|MEGF6-207|MEGF6|1174|retained_intron|	1174	924	0	0
ENST00000485002.6|ENSG00000162591.16|OTTHUMG00000000611.8|OTTHUMT00000001546.4|MEGF6-205|MEGF6|4705|nonsense_mediated_decay|	4705	4455	0	0
ENST00000491842.1|ENSG00000162591.16|OTTHUMG00000000611.8|OTTHUMT00000001549.3|MEGF6-206|MEGF6|743|protein_coding|	743	493	0	0
ENST00000475790.5|ENSG00000162591.16|OTTHUMG00000000611.8|OTTHUMT00000001548.1|MEGF6-204|MEGF6|883|retained_intron|	883	633	0	0
ENST00000461795.1|ENSG00000162591.16|OTTHUMG00000000611.8|OTTHUMT00000001550.1|MEGF6-203|MEGF6|418|retained_intron|	418	168	0	0
ENST00000385042.1|ENSG00000207776.1|-|-|MIR551A-201|MIR551A|96|miRNA|	96	3.401	0	0
ENST00000435049.1|ENSG00000238260.1|OTTHUMG00000000613.1|OTTHUMT00000001480.1|AL513320.1-201|AL513320.1|622|lncRNA|	622	372	0	0
ENST00000378344.7|ENSG00000158109.15|OTTHUMG00000000609.2|OTTHUMT00000001466.2|TPRG1L-202|TPRG1L|2401|protein_coding|	2401	2151	5.54011	31
ENST00000344579.5|ENSG00000158109.15|OTTHUMG00000000609.2|OTTHUMT00000001467.1|TPRG1L-201|TPRG1L|2189|protein_coding|	2189	1939	6.14584	31
ENST00000378322.7|ENSG00000116213.16|OTTHUMG00000000612.6|OTTHUMT00000001471.1|WRAP73-202|WRAP73|1998|protein_coding|	1998	1748	0.659747	3
ENST00000270708.12|ENSG00000116213.16|OTTHUMG00000000612.6|OTTHUMT00000001470.2|WRAP73-201|WRAP73|1692|protein_coding|	1692	1442	0.266583	1
ENST00000471223.1|ENSG00000116213.16|OTTHUMG00000000612.6|OTTHUMT00000001472.1|WRAP73-207|WRAP73|6089|retained_intron|	6089	5839	0	0
ENST00000424367.5|ENSG00000116213.16|OTTHUMG00000000612.6|OTTHUMT00000001474.2|WRAP73-204|WRAP73|940|protein_coding|	940	690	0	0
ENST00000497940.5|ENSG00000116213.16|OTTHUMG00000000612.6|OTTHUMT00000001476.1|WRAP73-210|WRAP73|1101|retained_intron|	1101	851	0	0
ENST00000469643.1|ENSG00000116213.16|OTTHUMG00000000612.6|OTTHUMT00000001478.1|WRAP73-206|WRAP73|563|retained_intron|	563	313	0	0
ENST00000494884.1|ENSG00000116213.16|OTTHUMG00000000612.6|OTTHUMT00000001477.1|WRAP73-209|WRAP73|433|retained_intron|	433	183	0	0
ENST00000465916.5|ENSG00000116213.16|OTTHUMG00000000612.6|OTTHUMT00000001473.3|WRAP73-205|WRAP73|779|protein_coding|	779	529	0	0
ENST00000419924.2|ENSG00000116213.16|OTTHUMG00000000612.6|OTTHUMT00000001475.4|WRAP73-203|WRAP73|603|protein_coding|	603	353	0	0
ENST00000479331.1|ENSG00000116213.16|OTTHUMG00000000612.6|OTTHUMT00000001479.1|WRAP73-208|WRAP73|446|retained_intron|	446	196	0	0
ENST00000378295.9|ENSG00000078900.15|OTTHUMG00000000610.7|OTTHUMT00000001468.5|TP73-208|TP73|5192|protein_coding|	5192	4942	0	0
ENST00000604074.5|ENSG00000078900.15|OTTHUMG00000000610.7|OTTHUMT00000469084.1|TP73-211|TP73|4806|protein_coding|	4806	4556	0	0
ENST00000354437.8|ENSG00000078900.15|OTTHUMG00000000610.7|OTTHUMT00000009530.1|TP73-202|TP73|2140|protein_coding|	2140	1890	0	0
ENST00000357733.7|ENSG00000078900.15|OTTHUMG00000000610.7|-|TP73-203|TP73|4899|protein_coding|	4899	4649	0	0
ENST00000346387.8|ENSG00000078900.15|OTTHUMG00000000610.7|-|TP73-201|TP73|4854|protein_coding|	4854	4604	0	0
ENST00000603362.5|ENSG00000078900.15|OTTHUMG00000000610.7|OTTHUMT00000469121.2|TP73-209|TP73|1668|protein_coding|	1668	1418	0	0
ENST00000604479.5|ENSG00000078900.15|OTTHUMG00000000610.7|OTTHUMT00000469122.1|TP73-213|TP73|1623|protein_coding|	1623	1373	0	0
ENST00000378285.5|ENSG00000078900.15|OTTHUMG00000000610.7|OTTHUMT00000009532.1|TP73-205|TP73|2117|protein_coding|	2117	1867	0	0
ENST00000378280.5|ENSG00000078900.15|OTTHUMG00000000610.7|OTTHUMT00000009533.1|TP73-204|TP73|2062|protein_coding|	2062	1812	0	0
ENST00000378288.8|ENSG00000078900.15|OTTHUMG00000000610.7|OTTHUMT00000009531.1|TP73-206|TP73|5120|protein_coding|	5120	4870	0	0
ENST00000603364.5|ENSG00000078900.15|OTTHUMG00000000610.7|OTTHUMT00000469086.1|TP73-210|TP73|1551|retained_intron|	1551	1301	0	0
ENST00000604194.1|ENSG00000078900.15|OTTHUMG00000000610.7|OTTHUMT00000469087.1|TP73-212|TP73|1092|retained_intron|	1092	842	0	0
ENST00000378290.4|ENSG00000078900.15|OTTHUMG00000000610.7|OTTHUMT00000469088.1|TP73-207|TP73|1831|protein_coding|	1831	1581	0	0
ENST00000604566.1|ENSG00000078900.15|OTTHUMG00000000610.7|OTTHUMT00000469089.1|TP73-214|TP73|1358|retained_intron|	1358	1108	0	0
ENST00000443034.1|ENSG00000227589.1|OTTHUMG00000041605.1|OTTHUMT00000099597.1|AL136528.1-201|AL136528.1|754|lncRNA|	754	504	0	0
ENST00000416554.1|ENSG00000235131.1|OTTHUMG00000003412.1|OTTHUMT00000009554.1|AL136528.2-201|AL136528.2|351|lncRNA|	351	101.003	0	0
ENST00000648526.1|ENSG00000227372.12|OTTHUMG00000003414.6|OTTHUMT00000501330.1|TP73-AS1-217|TP73-AS1|1193|lncRNA|	1193	943	0	0
ENST00000624167.1|ENSG00000227372.12|OTTHUMG00000003414.6|OTTHUMT00000458579.2|TP73-AS1-207|TP73-AS1|988|lncRNA|	988	738	0	0
ENST00000418088.6|ENSG00000227372.12|OTTHUMG00000003414.6|OTTHUMT00000009557.2|TP73-AS1-201|TP73-AS1|3697|lncRNA|	3697	3447	0	0
ENST00000648432.1|ENSG00000227372.12|OTTHUMG00000003414.6|OTTHUMT00000501331.1|TP73-AS1-215|TP73-AS1|2816|lncRNA|	2816	2566	0	0
ENST00000648479.1|ENSG00000227372.12|OTTHUMG00000003414.6|OTTHUMT00000501332.1|TP73-AS1-216|TP73-AS1|3719|lncRNA|	3719	3469	0	0
ENST00000452079.5|ENSG00000227372.12|OTTHUMG00000003414.6|OTTHUMT00000009558.1|TP73-AS1-204|TP73-AS1|6358|lncRNA|	6358	6108	0	0
ENST00000650545.1|ENSG00000227372.12|OTTHUMG00000003414.6|OTTHUMT00000501333.1|TP73-AS1-229|TP73-AS1|2408|lncRNA|	2408	2158	0	0
ENST00000419973.1|ENSG00000227372.12|OTTHUMG00000003414.6|OTTHUMT00000009555.2|TP73-AS1-202|TP73-AS1|657|lncRNA|	657	407	0	0
ENST00000647831.1|ENSG00000227372.12|OTTHUMG00000003414.6|OTTHUMT00000009556.2|TP73-AS1-213|TP73-AS1|3831|lncRNA|	3831	3581	0	0
ENST00000648717.1|ENSG00000227372.12|OTTHUMG00000003414.6|OTTHUMT00000501334.1|TP73-AS1-220|TP73-AS1|722|lncRNA|	722	472	0	0
ENST00000648600.1|ENSG00000227372.12|OTTHUMG00000003414.6|OTTHUMT00000501335.1|TP73-AS1-219|TP73-AS1|3088|lncRNA|	3088	2838	0	0
ENST00000423764.6|ENSG00000227372.12|OTTHUMG00000003414.6|OTTHUMT00000501336.1|TP73-AS1-203|TP73-AS1|3525|lncRNA|	3525	3275	0	0
ENST00000647817.1|ENSG00000227372.12|OTTHUMG00000003414.6|OTTHUMT00000501337.1|TP73-AS1-212|TP73-AS1|4601|lncRNA|	4601	4351	0	0
ENST00000649123.1|ENSG00000227372.12|OTTHUMG00000003414.6|OTTHUMT00000501338.1|TP73-AS1-222|TP73-AS1|4164|lncRNA|	4164	3914	0	0
ENST00000648270.1|ENSG00000227372.12|OTTHUMG00000003414.6|OTTHUMT00000501339.1|TP73-AS1-214|TP73-AS1|1874|lncRNA|	1874	1624	0	0
ENST00000650037.1|ENSG00000227372.12|OTTHUMG00000003414.6|OTTHUMT00000501340.1|TP73-AS1-227|TP73-AS1|2564|lncRNA|	2564	2314	0	0
ENST00000650039.1|ENSG00000227372.12|OTTHUMG00000003414.6|OTTHUMT00000501341.1|TP73-AS1-228|TP73-AS1|2307|lncRNA|	2307	2057	0	0
ENST00000649468.1|ENSG00000227372.12|OTTHUMG00000003414.6|OTTHUMT00000501342.1|TP73-AS1-226|TP73-AS1|2363|lncRNA|	2363	2113	0	0
ENST00000648553.1|ENSG00000227372.12|OTTHUMG00000003414.6|OTTHUMT00000501343.1|TP73-AS1-218|TP73-AS1|3110|lncRNA|	3110	2860	0	0
ENST00000649348.1|ENSG00000227372.12|OTTHUMG00000003414.6|OTTHUMT00000501344.1|TP73-AS1-224|TP73-AS1|3772|lncRNA|	3772	3522	0	0
ENST00000636630.1|ENSG00000227372.12|OTTHUMG00000003414.6|OTTHUMT00000489044.2|TP73-AS1-209|TP73-AS1|2529|lncRNA|	2529	2279	0	0
ENST00000587071.5|ENSG00000227372.12|OTTHUMG00000003414.6|OTTHUMT00000458580.2|TP73-AS1-205|TP73-AS1|737|lncRNA|	737	487	0	0
ENST00000637775.1|ENSG00000227372.12|OTTHUMG00000003414.6|OTTHUMT00000489045.1|TP73-AS1-210|TP73-AS1|1455|transcribed_unitary_pseudogene|	1455	1205	0	0
ENST00000608600.1|ENSG00000227372.12|OTTHUMG00000003414.6|OTTHUMT00000472154.1|TP73-AS1-206|TP73-AS1|597|lncRNA|	597	347	0	0
ENST00000649290.1|ENSG00000227372.12|OTTHUMG00000003414.6|OTTHUMT00000501345.1|TP73-AS1-223|TP73-AS1|2652|lncRNA|	2652	2402	0	0
ENST00000647686.1|ENSG00000227372.12|OTTHUMG00000003414.6|OTTHUMT00000501346.1|TP73-AS1-211|TP73-AS1|2494|lncRNA|	2494	2244	0	0
ENST00000648935.1|ENSG00000227372.12|OTTHUMG00000003414.6|OTTHUMT00000501347.1|TP73-AS1-221|TP73-AS1|3237|lncRNA|	3237	2987	0	0
ENST00000649413.1|ENSG00000227372.12|OTTHUMG00000003414.6|OTTHUMT00000501348.1|TP73-AS1-225|TP73-AS1|1967|lncRNA|	1967	1717	0	0
ENST00000624948.1|ENSG00000227372.12|OTTHUMG00000003414.6|OTTHUMT00000479130.1|TP73-AS1-208|TP73-AS1|714|lncRNA|	714	464	0	0
ENST00000611447.1|ENSG00000276189.1|-|-|AL136528.3-201|AL136528.3|161|misc_RNA|	161	5.741	0	0
ENST00000636250.1|ENSG00000162592.10|OTTHUMG00000003504.5|OTTHUMT00000489046.1|CCDC27-203|CCDC27|2685|retained_intron|	2685	2435	0	0
ENST00000462521.2|ENSG00000162592.10|OTTHUMG00000003504.5|OTTHUMT00000009741.3|CCDC27-202|CCDC27|2252|nonsense_mediated_decay|	2252	2002	0	0
ENST00000294600.7|ENSG00000162592.10|OTTHUMG00000003504.5|OTTHUMT00000009740.3|CCDC27-201|CCDC27|2125|protein_coding|	2125	1875	0	0
ENST00000642557.1|ENSG00000235169.8|OTTHUMG00000003505.6|OTTHUMT00000493845.1|SMIM1-204|SMIM1|446|protein_coding|	446	196	23.5355	12
ENST00000561886.2|ENSG00000235169.8|OTTHUMG00000003505.6|OTTHUMT00000431890.2|SMIM1-203|SMIM1|509|protein_coding|	509	259	0	0
ENST00000444870.7|ENSG00000235169.8|OTTHUMG00000003505.6|OTTHUMT00000009742.3|SMIM1-201|SMIM1|547|protein_coding|	547	297	1.29432	1
ENST00000452264.1|ENSG00000235169.8|OTTHUMG00000003505.6|OTTHUMT00000009743.4|SMIM1-202|SMIM1|447|protein_coding|	447	197	0	0
ENST00000378251.3|ENSG00000130764.10|OTTHUMG00000003506.4|OTTHUMT00000009744.3|LRRC47-201|LRRC47|4303|protein_coding|	4303	4053	2.94024	31
ENST00000462356.5|ENSG00000130764.10|OTTHUMG00000003506.4|OTTHUMT00000009745.1|LRRC47-202|LRRC47|575|retained_intron|	575	325	0	0
ENST00000479239.1|ENSG00000130764.10|OTTHUMG00000003506.4|OTTHUMT00000009746.2|LRRC47-203|LRRC47|434|nonsense_mediated_decay|	434	184	0	0
ENST00000581512.2|ENSG00000266075.2|-|-|RN7SL574P-201|RN7SL574P|297|misc_RNA|	297	48.689	0	0
ENST00000607459.1|ENSG00000272153.1|OTTHUMG00000185643.1|OTTHUMT00000470910.1|AL365330.1-201|AL365330.1|531|lncRNA|	531	281	1.36802	1
ENST00000378230.8|ENSG00000116198.13|OTTHUMG00000003507.6|OTTHUMT00000009747.4|CEP104-202|CEP104|6431|protein_coding|	6431	6181	0.746311	12
ENST00000484420.1|ENSG00000116198.13|OTTHUMG00000003507.6|OTTHUMT00000009816.1|CEP104-208|CEP104|458|retained_intron|	458	208	0	0
ENST00000438539.5|ENSG00000116198.13|OTTHUMG00000003507.6|OTTHUMT00000009814.1|CEP104-204|CEP104|683|protein_coding|	683	433	0	0
ENST00000461667.1|ENSG00000116198.13|OTTHUMG00000003507.6|OTTHUMT00000009815.2|CEP104-207|CEP104|926|protein_coding|	926	676	0	0
ENST00000495701.1|ENSG00000116198.13|OTTHUMG00000003507.6|OTTHUMT00000099595.1|CEP104-211|CEP104|485|retained_intron|	485	235	0	0
ENST00000460038.5|ENSG00000116198.13|OTTHUMG00000003507.6|OTTHUMT00000009813.1|CEP104-206|CEP104|696|lncRNA|	696	446	0	0
ENST00000494653.5|ENSG00000116198.13|OTTHUMG00000003507.6|OTTHUMT00000009749.1|CEP104-209|CEP104|2174|retained_intron|	2174	1924	0	0
ENST00000443466.1|ENSG00000116198.13|OTTHUMG00000003507.6|OTTHUMT00000009812.2|CEP104-205|CEP104|430|protein_coding|	430	180	0	0
ENST00000428079.5|ENSG00000116198.13|OTTHUMG00000003507.6|OTTHUMT00000009750.2|CEP104-203|CEP104|918|protein_coding|	918	668	0	0
ENST00000494951.1|ENSG00000116198.13|OTTHUMG00000003507.6|OTTHUMT00000099594.1|CEP104-210|CEP104|390|retained_intron|	390	140	0	0
ENST00000378223.3|ENSG00000116198.13|OTTHUMG00000003507.6|OTTHUMT00000009748.1|CEP104-201|CEP104|1121|protein_coding|	1121	871	0	0
ENST00000625756.2|ENSG00000169598.15|OTTHUMG00000003525.6|-|DFFB-212|DFFB|649|protein_coding|	649	399	0	0
ENST00000338895.7|ENSG00000169598.15|OTTHUMG00000003525.6|-|DFFB-201|DFFB|3105|protein_coding|	3105	2855	0	0
ENST00000378209.7|ENSG00000169598.15|OTTHUMG00000003525.6|OTTHUMT00000009821.2|DFFB-205|DFFB|3028|protein_coding|	3028	2778	0	0
ENST00000491998.5|ENSG00000169598.15|OTTHUMG00000003525.6|OTTHUMT00000009869.4|DFFB-211|DFFB|3152|nonsense_mediated_decay|	3152	2902	0	0
ENST00000468793.5|ENSG00000169598.15|OTTHUMG00000003525.6|OTTHUMT00000009822.2|DFFB-207|DFFB|2986|nonsense_mediated_decay|	2986	2736	0	0
ENST00000477548.5|ENSG00000169598.15|OTTHUMG00000003525.6|OTTHUMT00000009823.3|DFFB-209|DFFB|2923|nonsense_mediated_decay|	2923	2673	0	0
ENST00000339350.7|ENSG00000169598.15|OTTHUMG00000003525.6|OTTHUMT00000009824.3|DFFB-202|DFFB|3005|nonsense_mediated_decay|	3005	2755	0	0
ENST00000378206.5|ENSG00000169598.15|OTTHUMG00000003525.6|OTTHUMT00000009910.2|DFFB-204|DFFB|2842|nonsense_mediated_decay|	2842	2592	0	0
ENST00000475969.5|ENSG00000169598.15|OTTHUMG00000003525.6|OTTHUMT00000009870.2|DFFB-208|DFFB|2731|nonsense_mediated_decay|	2731	2481	0.309885	2
ENST00000341385.4|ENSG00000169598.15|OTTHUMG00000003525.6|-|DFFB-203|DFFB|572|protein_coding|	572	322	0	0
ENST00000481945.1|ENSG00000169598.15|OTTHUMG00000003525.6|OTTHUMT00000009911.1|DFFB-210|DFFB|636|retained_intron|	636	386	0	0
ENST00000461150.1|ENSG00000169598.15|OTTHUMG00000003525.6|OTTHUMT00000009912.2|DFFB-206|DFFB|686|nonsense_mediated_decay|	686	436	0	0
ENST00000486765.5|ENSG00000198912.11|OTTHUMG00000003739.2|OTTHUMT00000010541.1|C1orf174-203|C1orf174|2517|lncRNA|	2517	2267	0.588855	3.473
ENST00000474140.1|ENSG00000198912.11|OTTHUMG00000003739.2|OTTHUMT00000010540.1|C1orf174-202|C1orf174|3499|retained_intron|	3499	3249	0	0
ENST00000361605.4|ENSG00000198912.11|OTTHUMG00000003739.2|OTTHUMT00000010539.2|C1orf174-201|C1orf174|1645|protein_coding|	1645	1395	0.696444	2.527
ENST00000667408.1|ENSG00000236423.6|OTTHUMG00000041129.3|OTTHUMT00000508734.1|LINC01134-204|LINC01134|538|lncRNA|	538	288	0	0
ENST00000413332.5|ENSG00000236423.6|OTTHUMG00000041129.3|OTTHUMT00000158499.1|LINC01134-201|LINC01134|634|lncRNA|	634	384	0	0
ENST00000442673.1|ENSG00000236423.6|OTTHUMG00000041129.3|OTTHUMT00000158500.1|LINC01134-203|LINC01134|3059|lncRNA|	3059	2809	0.13685	1
ENST00000439488.1|ENSG00000236423.6|OTTHUMG00000041129.3|OTTHUMT00000098606.2|LINC01134-202|LINC01134|1940|lncRNA|	1940	1690	0	0
ENST00000456897.6|ENSG00000233304.7|OTTHUMG00000000499.5|OTTHUMT00000001801.2|LINC01346-202|LINC01346|1203|lncRNA|	1203	953	0	0
ENST00000635619.1|ENSG00000233304.7|OTTHUMG00000000499.5|OTTHUMT00000488588.1|LINC01346-203|LINC01346|559|lncRNA|	559	309	0	0
ENST00000412674.1|ENSG00000233304.7|OTTHUMG00000000499.5|OTTHUMT00000001241.1|LINC01346-201|LINC01346|3242|lncRNA|	3242	2992	0	0
ENST00000664502.1|ENSG00000233304.7|OTTHUMG00000000499.5|OTTHUMT00000515168.1|LINC01346-204|LINC01346|1406|lncRNA|	1406	1156	0	0
ENST00000635247.1|ENSG00000226374.3|OTTHUMG00000000731.4|OTTHUMT00000488589.1|LINC01345-203|LINC01345|1646|lncRNA|	1646	1396	0	0
ENST00000635127.1|ENSG00000226374.3|OTTHUMG00000000731.4|OTTHUMT00000488590.1|LINC01345-202|LINC01345|1402|lncRNA|	1402	1152	0	0
ENST00000425194.2|ENSG00000226374.3|OTTHUMG00000000731.4|OTTHUMT00000001812.3|LINC01345-201|LINC01345|986|lncRNA|	986	736	0	0
ENST00000671015.1|ENSG00000226374.3|OTTHUMG00000000731.4|OTTHUMT00000515600.1|LINC01345-204|LINC01345|1253|lncRNA|	1253	1003	0	0
ENST00000642026.2|ENSG00000284668.2|OTTHUMG00000192281.2|OTTHUMT00000493388.2|LINC02780-203|LINC02780|758|lncRNA|	758	508	0	0
ENST00000641562.1|ENSG00000284668.2|OTTHUMG00000192281.2|OTTHUMT00000493389.1|LINC02780-202|LINC02780|540|lncRNA|	540	290	0	0
ENST00000641078.1|ENSG00000284668.2|OTTHUMG00000192281.2|OTTHUMT00000493390.1|LINC02780-201|LINC02780|1258|lncRNA|	1258	1008	0	0
ENST00000642139.1|ENSG00000284703.1|OTTHUMG00000192282.1|OTTHUMT00000493391.1|AL805961.1-201|AL805961.1|4817|lncRNA|	4817	4567	0	0
ENST00000449232.1|ENSG00000229280.1|OTTHUMG00000000732.1|OTTHUMT00000001813.1|EEF1DP6-201|EEF1DP6|372|processed_pseudogene|	372	122	0	0
ENST00000635002.1|ENSG00000235054.4|OTTHUMG00000000733.13|OTTHUMT00000488594.1|LINC01777-203|LINC01777|1392|lncRNA|	1392	1142	0	0
ENST00000635312.2|ENSG00000235054.4|OTTHUMG00000000733.13|OTTHUMT00000488595.2|LINC01777-204|LINC01777|1509|lncRNA|	1509	1259	0	0
ENST00000669931.1|ENSG00000235054.4|OTTHUMG00000000733.13|OTTHUMT00000487973.2|LINC01777-211|LINC01777|1803|lncRNA|	1803	1553	0	0
ENST00000423197.2|ENSG00000235054.4|OTTHUMG00000000733.13|OTTHUMT00000001814.2|LINC01777-201|LINC01777|2077|lncRNA|	2077	1827	0	0
ENST00000665284.1|ENSG00000235054.4|OTTHUMG00000000733.13|OTTHUMT00000518877.1|LINC01777-208|LINC01777|853|lncRNA|	853	603	0	0
ENST00000663417.1|ENSG00000235054.4|OTTHUMG00000000733.13|OTTHUMT00000513946.1|LINC01777-207|LINC01777|984|lncRNA|	984	734	0	0
ENST00000670434.1|ENSG00000235054.4|OTTHUMG00000000733.13|OTTHUMT00000526105.1|LINC01777-212|LINC01777|1125|lncRNA|	1125	875	0	0
ENST00000668086.1|ENSG00000235054.4|OTTHUMG00000000733.13|OTTHUMT00000520986.1|LINC01777-210|LINC01777|1605|lncRNA|	1605	1355	0	0
ENST00000633821.2|ENSG00000235054.4|OTTHUMG00000000733.13|OTTHUMT00000519640.1|LINC01777-202|LINC01777|686|lncRNA|	686	436	0	0
ENST00000671656.1|ENSG00000235054.4|OTTHUMG00000000733.13|OTTHUMT00000515493.1|LINC01777-213|LINC01777|769|lncRNA|	769	519	0	0
ENST00000659315.1|ENSG00000235054.4|OTTHUMG00000000733.13|OTTHUMT00000520529.1|LINC01777-206|LINC01777|1590|lncRNA|	1590	1340	0	0
ENST00000667352.1|ENSG00000235054.4|OTTHUMG00000000733.13|OTTHUMT00000518521.1|LINC01777-209|LINC01777|1278|lncRNA|	1278	1028	0	0
ENST00000635642.1|ENSG00000235054.4|OTTHUMG00000000733.13|OTTHUMT00000488596.1|LINC01777-205|LINC01777|1347|lncRNA|	1347	1097	0	0
ENST00000641472.1|ENSG00000284694.1|OTTHUMG00000192283.1|OTTHUMT00000493393.1|AL355602.1-201|AL355602.1|3402|lncRNA|	3402	3152	0	0
ENST00000438791.2|ENSG00000227169.2|OTTHUMG00000000646.2|OTTHUMT00000001544.2|Z98747.1-201|Z98747.1|356|lncRNA|	356	106.001	0	0
ENST00000634256.1|ENSG00000232596.3|OTTHUMG00000000647.7|OTTHUMT00000488592.1|LINC01646-202|LINC01646|1107|lncRNA|	1107	857	0	0
ENST00000667354.1|ENSG00000232596.3|OTTHUMG00000000647.7|OTTHUMT00000516882.1|LINC01646-208|LINC01646|713|lncRNA|	713	463	0	0
ENST00000666685.1|ENSG00000232596.3|OTTHUMG00000000647.7|OTTHUMT00000521616.1|LINC01646-207|LINC01646|1096|lncRNA|	1096	846	0	0
ENST00000635556.1|ENSG00000232596.3|OTTHUMG00000000647.7|OTTHUMT00000488593.1|LINC01646-203|LINC01646|914|lncRNA|	914	664	0	0
ENST00000659083.1|ENSG00000232596.3|OTTHUMG00000000647.7|OTTHUMT00000519612.1|LINC01646-205|LINC01646|1213|lncRNA|	1213	963	0	0
ENST00000659059.1|ENSG00000232596.3|OTTHUMG00000000647.7|OTTHUMT00000513190.1|LINC01646-204|LINC01646|1205|lncRNA|	1205	955	0	0
ENST00000661628.1|ENSG00000232596.3|OTTHUMG00000000647.7|OTTHUMT00000521261.1|LINC01646-206|LINC01646|1531|lncRNA|	1531	1281	0	0
ENST00000420522.1|ENSG00000232596.3|OTTHUMG00000000647.7|OTTHUMT00000001545.2|LINC01646-201|LINC01646|682|lncRNA|	682	432	0	0
ENST00000378191.5|ENSG00000196581.11|OTTHUMG00000000645.7|OTTHUMT00000001542.4|AJAP1-202|AJAP1|12102|protein_coding|	12102	11852	0	0
ENST00000378190.7|ENSG00000196581.11|OTTHUMG00000000645.7|OTTHUMT00000001543.4|AJAP1-201|AJAP1|2383|protein_coding|	2383	2133	0	0
ENST00000466761.1|ENSG00000196581.11|OTTHUMG00000000645.7|OTTHUMT00000001645.1|AJAP1-203|AJAP1|298|lncRNA|	298	49.56	0	0
ENST00000658045.1|ENSG00000287586.1|OTTHUMG00000195722.1|OTTHUMT00000528443.1|Z98886.1-201|Z98886.1|3030|lncRNA|	3030	2780	0	0
ENST00000661891.1|ENSG00000287586.1|OTTHUMG00000195722.1|OTTHUMT00000528444.1|Z98886.1-202|Z98886.1|2954|lncRNA|	2954	2704	0	0
ENST00000641254.1|ENSG00000284739.1|OTTHUMG00000192284.1|OTTHUMT00000493394.1|BX005132.1-201|BX005132.1|464|lncRNA|	464	214	0	0
ENST00000641403.1|ENSG00000284674.1|OTTHUMG00000192285.1|OTTHUMT00000493395.1|LINC02781-201|LINC02781|1580|lncRNA|	1580	1330	0	0
ENST00000443270.1|ENSG00000231510.1|OTTHUMG00000041729.1|OTTHUMT00000099750.1|LINC02782-201|LINC02782|449|lncRNA|	449	199	0	0
ENST00000641871.1|ENSG00000284616.1|OTTHUMG00000192286.1|OTTHUMT00000493396.1|AL139823.1-201|AL139823.1|1225|lncRNA|	1225	975	0	0
ENST00000641426.1|ENSG00000284692.2|OTTHUMG00000192287.2|OTTHUMT00000493397.1|Z98259.3-201|Z98259.3|679|lncRNA|	679	429	0	0
ENST00000641860.1|ENSG00000284692.2|OTTHUMG00000192287.2|OTTHUMT00000493398.1|Z98259.3-202|Z98259.3|2210|lncRNA|	2210	1960	0	0
ENST00000649109.1|ENSG00000284692.2|OTTHUMG00000192287.2|OTTHUMT00000500502.1|Z98259.3-203|Z98259.3|830|lncRNA|	830	580	0	0
ENST00000641583.1|ENSG00000284666.1|OTTHUMG00000192288.1|OTTHUMT00000493399.1|Z98259.2-201|Z98259.2|609|lncRNA|	609	359	0	0
ENST00000564261.1|ENSG00000260972.1|OTTHUMG00000175733.1|OTTHUMT00000430912.1|Z98259.1-201|Z98259.1|1697|lncRNA|	1697	1447	0	0
ENST00000637697.1|ENSG00000283356.1|OTTHUMG00000191793.1|OTTHUMT00000490086.1|Z97988.2-201|Z97988.2|135|unprocessed_pseudogene|	135	4.547	0	0
ENST00000637702.1|ENSG00000236948.2|OTTHUMG00000041453.2|OTTHUMT00000490087.1|AL365255.1-201|AL365255.1|847|lncRNA|	847	597	0	0
ENST00000413887.1|ENSG00000236948.2|OTTHUMG00000041453.2|OTTHUMT00000099317.1|AL365255.1-202|AL365255.1|363|lncRNA|	363	113	0	0
ENST00000579887.1|ENSG00000264341.1|-|-|Z97988.1-201|Z97988.1|73|miRNA|	73	2.935	0	0
ENST00000582517.1|ENSG00000264101.1|-|-|MIR4689-201|MIR4689|70|miRNA|	70	2.883	0	0
ENST00000460696.1|ENSG00000131697.18|OTTHUMG00000000701.7|OTTHUMT00000099310.1|NPHP4-204|NPHP4|3967|retained_intron|	3967	3717	0.20684	2
ENST00000378161.5|ENSG00000131697.18|OTTHUMG00000000701.7|OTTHUMT00000001718.2|NPHP4-202|NPHP4|4370|retained_intron|	4370	4120	0	0
ENST00000478423.6|ENSG00000131697.18|OTTHUMG00000000701.7|OTTHUMT00000099309.2|NPHP4-208|NPHP4|4467|lncRNA|	4467	4217	0	0
ENST00000378156.9|ENSG00000131697.18|OTTHUMG00000000701.7|OTTHUMT00000001715.3|NPHP4-201|NPHP4|4955|protein_coding|	4955	4705	0	0
ENST00000489180.6|ENSG00000131697.18|OTTHUMG00000000701.7|OTTHUMT00000001716.4|NPHP4-209|NPHP4|5548|nonsense_mediated_decay|	5548	5298	0	0
ENST00000378169.7|ENSG00000131697.18|OTTHUMG00000000701.7|OTTHUMT00000367612.1|NPHP4-203|NPHP4|4213|nonsense_mediated_decay|	4213	3963	0	0
ENST00000468253.1|ENSG00000131697.18|OTTHUMG00000000701.7|OTTHUMT00000002105.1|NPHP4-206|NPHP4|781|retained_intron|	781	531	0	0
ENST00000506941.1|ENSG00000131697.18|OTTHUMG00000000701.7|OTTHUMT00000367613.1|NPHP4-210|NPHP4|570|retained_intron|	570	320	0	0
ENST00000470763.1|ENSG00000131697.18|OTTHUMG00000000701.7|OTTHUMT00000001717.1|NPHP4-207|NPHP4|3156|retained_intron|	3156	2906	0	0
ENST00000622020.4|ENSG00000131697.18|OTTHUMG00000000701.7|-|NPHP4-211|NPHP4|3004|protein_coding|	3004	2754	0	0
ENST00000466897.1|ENSG00000131697.18|OTTHUMG00000000701.7|OTTHUMT00000001719.3|NPHP4-205|NPHP4|1192|nonsense_mediated_decay|	1192	942	0	0
ENST00000655548.1|ENSG00000069424.15|OTTHUMG00000000795.17|OTTHUMT00000504549.1|KCNAB2-225|KCNAB2|615|protein_coding|	615	365	0	0
ENST00000378111.6|ENSG00000069424.15|OTTHUMG00000000795.17|OTTHUMT00000002116.2|KCNAB2-207|KCNAB2|762|protein_coding|	762	512	0	0
ENST00000378097.6|ENSG00000069424.15|OTTHUMG00000000795.17|OTTHUMT00000002119.5|KCNAB2-206|KCNAB2|4302|protein_coding|	4302	4052	0	0
ENST00000666163.1|ENSG00000069424.15|OTTHUMG00000000795.17|OTTHUMT00000002115.3|KCNAB2-242|KCNAB2|3878|protein_coding|	3878	3628	0	0
ENST00000671676.1|ENSG00000069424.15|OTTHUMG00000000795.17|OTTHUMT00000002192.3|KCNAB2-248|KCNAB2|4084|protein_coding|	4084	3834	0	0
ENST00000658691.1|ENSG00000069424.15|OTTHUMG00000000795.17|OTTHUMT00000504550.1|KCNAB2-232|KCNAB2|639|nonsense_mediated_decay|	639	389	0	0
ENST00000658883.1|ENSG00000069424.15|OTTHUMG00000000795.17|OTTHUMT00000504551.1|KCNAB2-233|KCNAB2|635|protein_coding|	635	385	0	0
ENST00000655748.1|ENSG00000069424.15|OTTHUMG00000000795.17|OTTHUMT00000504571.1|KCNAB2-227|KCNAB2|448|lncRNA|	448	198	0	0
ENST00000435937.6|ENSG00000069424.15|OTTHUMG00000000795.17|OTTHUMT00000504548.1|KCNAB2-210|KCNAB2|1336|retained_intron|	1336	1086	0	0
ENST00000493807.2|ENSG00000069424.15|OTTHUMG00000000795.17|OTTHUMT00000002117.3|KCNAB2-218|KCNAB2|540|lncRNA|	540	290	0	0
ENST00000445501.6|ENSG00000069424.15|OTTHUMG00000000795.17|OTTHUMT00000504560.1|KCNAB2-211|KCNAB2|557|protein_coding|	557	307	0	0
ENST00000478098.5|ENSG00000069424.15|OTTHUMG00000000795.17|OTTHUMT00000002118.2|KCNAB2-216|KCNAB2|413|retained_intron|	413	163	0	0
ENST00000668706.1|ENSG00000069424.15|OTTHUMG00000000795.17|OTTHUMT00000504561.1|KCNAB2-245|KCNAB2|599|protein_coding|	599	349	0	0
ENST00000653262.1|ENSG00000069424.15|OTTHUMG00000000795.17|OTTHUMT00000504572.1|KCNAB2-222|KCNAB2|3835|protein_coding|	3835	3585	1.07228	10
ENST00000389632.9|ENSG00000069424.15|OTTHUMG00000000795.17|OTTHUMT00000504562.1|KCNAB2-208|KCNAB2|615|protein_coding|	615	365	0	0
ENST00000657222.1|ENSG00000069424.15|OTTHUMG00000000795.17|OTTHUMT00000504573.1|KCNAB2-231|KCNAB2|617|lncRNA|	617	367	0	0
ENST00000654144.1|ENSG00000069424.15|OTTHUMG00000000795.17|OTTHUMT00000504574.1|KCNAB2-224|KCNAB2|2954|retained_intron|	2954	2704	0	0
ENST00000341524.6|ENSG00000069424.15|OTTHUMG00000000795.17|OTTHUMT00000504552.1|KCNAB2-202|KCNAB2|3853|protein_coding|	3853	3603	0	0
ENST00000462676.3|ENSG00000069424.15|OTTHUMG00000000795.17|OTTHUMT00000002821.3|KCNAB2-214|KCNAB2|997|protein_coding|	997	747	0	0
ENST00000428161.6|ENSG00000069424.15|OTTHUMG00000000795.17|OTTHUMT00000002193.4|KCNAB2-209|KCNAB2|2134|protein_coding|	2134	1884	0	0
ENST00000352527.6|ENSG00000069424.15|OTTHUMG00000000795.17|OTTHUMT00000002120.3|KCNAB2-203|KCNAB2|4001|protein_coding|	4001	3751	0	0
ENST00000663169.1|ENSG00000069424.15|OTTHUMG00000000795.17|OTTHUMT00000504579.1|KCNAB2-238|KCNAB2|719|protein_coding|	719	469	0	0
ENST00000653635.1|ENSG00000069424.15|OTTHUMG00000000795.17|OTTHUMT00000504575.1|KCNAB2-223|KCNAB2|5979|retained_intron|	5979	5729	0	0
ENST00000661248.1|ENSG00000069424.15|OTTHUMG00000000795.17|OTTHUMT00000504580.1|KCNAB2-234|KCNAB2|1122|lncRNA|	1122	872	0	0
ENST00000656198.1|ENSG00000069424.15|OTTHUMG00000000795.17|OTTHUMT00000504581.1|KCNAB2-228|KCNAB2|736|protein_coding|	736	486	0	0
ENST00000602612.5|ENSG00000069424.15|OTTHUMG00000000795.17|OTTHUMT00000467525.1|KCNAB2-219|KCNAB2|2396|protein_coding|	2396	2146	0	0
ENST00000481789.2|ENSG00000069424.15|OTTHUMG00000000795.17|OTTHUMT00000002820.3|KCNAB2-217|KCNAB2|4769|retained_intron|	4769	4519	0	0
ENST00000656746.1|ENSG00000069424.15|OTTHUMG00000000795.17|OTTHUMT00000504563.1|KCNAB2-230|KCNAB2|533|nonsense_mediated_decay|	533	283	0	0
ENST00000666299.1|ENSG00000069424.15|OTTHUMG00000000795.17|OTTHUMT00000504582.1|KCNAB2-243|KCNAB2|1552|protein_coding|	1552	1302	0	0
ENST00000665338.1|ENSG00000069424.15|OTTHUMG00000000795.17|OTTHUMT00000504583.1|KCNAB2-241|KCNAB2|5239|retained_intron|	5239	4989	0	0
ENST00000652845.1|ENSG00000069424.15|OTTHUMG00000000795.17|OTTHUMT00000504564.1|KCNAB2-220|KCNAB2|932|protein_coding|	932	682	0	0
ENST00000655703.1|ENSG00000069424.15|OTTHUMG00000000795.17|OTTHUMT00000504565.1|KCNAB2-226|KCNAB2|394|protein_coding|	394	144	0	0
ENST00000669250.1|ENSG00000069424.15|OTTHUMG00000000795.17|OTTHUMT00000002121.3|KCNAB2-246|KCNAB2|3883|protein_coding|	3883	3633	0	0
ENST00000164247.5|ENSG00000069424.15|OTTHUMG00000000795.17|OTTHUMT00000002114.3|KCNAB2-201|KCNAB2|4273|protein_coding|	4273	4023	0	0
ENST00000668559.1|ENSG00000069424.15|OTTHUMG00000000795.17|OTTHUMT00000504566.2|KCNAB2-244|KCNAB2|2209|protein_coding|	2209	1959	0	0
ENST00000378092.6|ENSG00000069424.15|OTTHUMG00000000795.17|OTTHUMT00000504567.2|KCNAB2-205|KCNAB2|1498|protein_coding|	1498	1248	0	0
ENST00000472700.7|ENSG00000069424.15|OTTHUMG00000000795.17|OTTHUMT00000002822.4|KCNAB2-215|KCNAB2|720|protein_coding|	720	470	0	0
ENST00000459822.1|ENSG00000069424.15|OTTHUMG00000000795.17|OTTHUMT00000099315.1|KCNAB2-213|KCNAB2|856|lncRNA|	856	606	0	0
ENST00000378083.7|ENSG00000069424.15|OTTHUMG00000000795.17|OTTHUMT00000467526.1|KCNAB2-204|KCNAB2|4142|protein_coding|	4142	3892	0	0
ENST00000662147.1|ENSG00000069424.15|OTTHUMG00000000795.17|OTTHUMT00000504568.1|KCNAB2-235|KCNAB2|496|protein_coding|	496	246	0	0
ENST00000458166.6|ENSG00000069424.15|OTTHUMG00000000795.17|OTTHUMT00000473569.2|KCNAB2-212|KCNAB2|1336|protein_coding|	1336	1086	0	0
ENST00000662363.1|ENSG00000069424.15|OTTHUMG00000000795.17|OTTHUMT00000504541.2|KCNAB2-236|KCNAB2|2958|protein_coding|	2958	2708	0	0
ENST00000663671.1|ENSG00000069424.15|OTTHUMG00000000795.17|OTTHUMT00000504569.1|KCNAB2-240|KCNAB2|526|retained_intron|	526	276	0	0
ENST00000656607.1|ENSG00000069424.15|OTTHUMG00000000795.17|OTTHUMT00000504584.1|KCNAB2-229|KCNAB2|467|lncRNA|	467	217	0	0
ENST00000663419.1|ENSG00000069424.15|OTTHUMG00000000795.17|OTTHUMT00000504570.1|KCNAB2-239|KCNAB2|547|retained_intron|	547	297	0	0
ENST00000652911.1|ENSG00000069424.15|OTTHUMG00000000795.17|OTTHUMT00000504585.1|KCNAB2-221|KCNAB2|4395|retained_intron|	4395	4145	0	0
ENST00000662815.1|ENSG00000069424.15|OTTHUMG00000000795.17|OTTHUMT00000504586.1|KCNAB2-237|KCNAB2|5647|nonsense_mediated_decay|	5647	5397	0	0
ENST00000671076.1|ENSG00000069424.15|OTTHUMG00000000795.17|OTTHUMT00000504587.1|KCNAB2-247|KCNAB2|4620|nonsense_mediated_decay|	4620	4370	0	0
ENST00000262450.8|ENSG00000116254.18|OTTHUMG00000000952.7|OTTHUMT00000002823.3|CHD5-201|CHD5|9850|protein_coding|	9850	9600	0	0
ENST00000475121.1|ENSG00000116254.18|OTTHUMG00000000952.7|OTTHUMT00000002825.2|CHD5-204|CHD5|558|protein_coding|	558	308	0	0
ENST00000462991.5|ENSG00000116254.18|OTTHUMG00000000952.7|OTTHUMT00000002826.4|CHD5-203|CHD5|4396|nonsense_mediated_decay|	4396	4146	0	0
ENST00000377999.5|ENSG00000116254.18|OTTHUMG00000000952.7|OTTHUMT00000002827.2|CHD5-202|CHD5|3044|nonsense_mediated_decay|	3044	2794	0	0
ENST00000496404.1|ENSG00000116254.18|OTTHUMG00000000952.7|OTTHUMT00000002824.4|CHD5-206|CHD5|4966|nonsense_mediated_decay|	4966	4716	0	0
ENST00000491020.1|ENSG00000116254.18|OTTHUMG00000000952.7|OTTHUMT00000002828.2|CHD5-205|CHD5|646|nonsense_mediated_decay|	646	396	0	0
ENST00000484532.6|ENSG00000285629.1|OTTHUMG00000000953.6|OTTHUMT00000003213.3|AL031847.2-201|AL031847.2|663|nonsense_mediated_decay|	663	413	0	0
ENST00000234875.9|ENSG00000116251.11|OTTHUMG00000193375.2|OTTHUMT00000002830.2|RPL22-201|RPL22|2061|protein_coding|	2061	1811	41.1989	194.091
ENST00000480661.1|ENSG00000116251.11|OTTHUMG00000193375.2|OTTHUMT00000002832.2|RPL22-206|RPL22|2279|retained_intron|	2279	2029	3.31543	17.499
ENST00000497965.5|ENSG00000116251.11|OTTHUMG00000193375.2|OTTHUMT00000002831.2|RPL22-207|RPL22|786|protein_coding|	786	536	174.853	243.804
ENST00000471204.5|ENSG00000116251.11|OTTHUMG00000193375.2|OTTHUMT00000003678.3|RPL22-205|RPL22|524|protein_coding|	524	274	0	0
ENST00000465387.5|ENSG00000116251.11|OTTHUMG00000193375.2|OTTHUMT00000003214.3|RPL22-204|RPL22|508|protein_coding|	508	258	0	0
ENST00000462296.5|ENSG00000116251.11|OTTHUMG00000193375.2|OTTHUMT00000003679.3|RPL22-202|RPL22|600|protein_coding|	600	350	0	0
ENST00000465335.1|ENSG00000116251.11|OTTHUMG00000193375.2|OTTHUMT00000003677.2|RPL22-203|RPL22|806|protein_coding|	806	556	0	0
ENST00000455744.1|ENSG00000226944.1|OTTHUMG00000041452.1|OTTHUMT00000099316.1|AL031847.1-201|AL031847.1|378|lncRNA|	378	128	3.00322	1
ENST00000466994.5|ENSG00000158286.13|OTTHUMG00000001089.5|OTTHUMT00000003215.1|RNF207-203|RNF207|1854|retained_intron|	1854	1604	0	0
ENST00000377939.5|ENSG00000158286.13|OTTHUMG00000001089.5|OTTHUMT00000003669.3|RNF207-201|RNF207|3981|protein_coding|	3981	3731	0.103032	1
ENST00000484435.1|ENSG00000158286.13|OTTHUMG00000001089.5|OTTHUMT00000003216.1|RNF207-205|RNF207|551|retained_intron|	551	301	0	0
ENST00000485539.5|ENSG00000158286.13|OTTHUMG00000001089.5|OTTHUMT00000003680.1|RNF207-206|RNF207|1413|retained_intron|	1413	1163	0	0
ENST00000496676.5|ENSG00000158286.13|OTTHUMG00000001089.5|OTTHUMT00000003217.3|RNF207-209|RNF207|3020|retained_intron|	3020	2770	0	0
ENST00000463453.1|ENSG00000158286.13|OTTHUMG00000001089.5|OTTHUMT00000099312.1|RNF207-202|RNF207|266|lncRNA|	266	26.763	0	0
ENST00000496329.1|ENSG00000158286.13|OTTHUMG00000001089.5|OTTHUMT00000003670.1|RNF207-208|RNF207|231|retained_intron|	231	14.032	0	0
ENST00000492476.1|ENSG00000158286.13|OTTHUMG00000001089.5|OTTHUMT00000099313.2|RNF207-207|RNF207|612|retained_intron|	612	362	0	0
ENST00000483336.1|ENSG00000158286.13|OTTHUMG00000001089.5|OTTHUMT00000099314.1|RNF207-204|RNF207|473|lncRNA|	473	223	0	0
ENST00000343813.10|ENSG00000116237.16|OTTHUMG00000001254.3|OTTHUMT00000003681.2|ICMT-201|ICMT|4795|protein_coding|	4795	4545	1.52242	18
ENST00000495791.1|ENSG00000116237.16|OTTHUMG00000001254.3|OTTHUMT00000003684.1|ICMT-204|ICMT|328|lncRNA|	328	78.072	0	0
ENST00000489498.5|ENSG00000116237.16|OTTHUMG00000001254.3|OTTHUMT00000003682.2|ICMT-203|ICMT|2612|nonsense_mediated_decay|	2612	2362	1.30199	8
ENST00000474756.1|ENSG00000116237.16|OTTHUMG00000001254.3|OTTHUMT00000003685.2|ICMT-202|ICMT|1227|nonsense_mediated_decay|	1227	977	0	0
ENST00000650463.1|ENSG00000225077.3|OTTHUMG00000001255.5|OTTHUMT00000498920.1|LINC00337-203|LINC00337|2040|lncRNA|	2040	1790	0.238786	1.112
ENST00000441724.1|ENSG00000225077.3|OTTHUMG00000001255.5|OTTHUMT00000003710.1|LINC00337-202|LINC00337|1138|lncRNA|	1138	888	0.384456	0.888
ENST00000429480.2|ENSG00000225077.3|OTTHUMG00000001255.5|OTTHUMT00000003686.1|LINC00337-201|LINC00337|1302|lncRNA|	1302	1052	0	0
ENST00000377898.4|ENSG00000173673.8|OTTHUMG00000001271.4|OTTHUMT00000003716.4|HES3-201|HES3|710|protein_coding|	710	460	0	0
ENST00000377893.3|ENSG00000158292.7|OTTHUMG00000001272.3|OTTHUMT00000003717.3|GPR153-201|GPR153|4198|protein_coding|	4198	3948	0.486844	5
ENST00000608083.5|ENSG00000097021.19|OTTHUMG00000001295.8|OTTHUMT00000473098.1|ACOT7-210|ACOT7|1403|protein_coding|	1403	1153	0	0
ENST00000377842.7|ENSG00000097021.19|OTTHUMG00000001295.8|OTTHUMT00000003777.2|ACOT7-202|ACOT7|1813|protein_coding|	1813	1563	0	0
ENST00000377845.7|ENSG00000097021.19|OTTHUMG00000001295.8|OTTHUMT00000003776.1|ACOT7-203|ACOT7|1432|protein_coding|	1432	1182	0	0
ENST00000377855.6|ENSG00000097021.19|OTTHUMG00000001295.8|OTTHUMT00000003773.1|ACOT7-204|ACOT7|1614|protein_coding|	1614	1364	0	0
ENST00000377860.8|ENSG00000097021.19|OTTHUMG00000001295.8|OTTHUMT00000003774.4|ACOT7-205|ACOT7|1472|nonsense_mediated_decay|	1472	1222	0	0
ENST00000418124.5|ENSG00000097021.19|OTTHUMG00000001295.8|OTTHUMT00000003775.4|ACOT7-206|ACOT7|1564|nonsense_mediated_decay|	1564	1314	0	0
ENST00000545482.5|ENSG00000097021.19|OTTHUMG00000001295.8|-|ACOT7-209|ACOT7|1804|protein_coding|	1804	1554	1.48422	6
ENST00000361521.8|ENSG00000097021.19|OTTHUMG00000001295.8|OTTHUMT00000003778.2|ACOT7-201|ACOT7|2429|protein_coding|	2429	2179	0	0
ENST00000473466.2|ENSG00000097021.19|OTTHUMG00000001295.8|OTTHUMT00000003780.3|ACOT7-207|ACOT7|868|protein_coding|	868	618	0	0
ENST00000481175.1|ENSG00000097021.19|OTTHUMG00000001295.8|OTTHUMT00000003779.1|ACOT7-208|ACOT7|748|retained_intron|	748	498	0	0
ENST00000607670.1|ENSG00000271746.1|OTTHUMG00000185645.1|OTTHUMT00000470919.1|AL031848.2-201|AL031848.2|837|lncRNA|	837	587	0	0
ENST00000377837.5|ENSG00000069812.11|OTTHUMG00000000752.2|OTTHUMT00000001882.1|HES2-203|HES2|1222|protein_coding|	1222	972	0	0
ENST00000377836.8|ENSG00000069812.11|OTTHUMG00000000752.2|OTTHUMT00000001883.1|HES2-202|HES2|507|protein_coding|	507	257	0	0
ENST00000471190.1|ENSG00000069812.11|OTTHUMG00000000752.2|OTTHUMT00000001886.1|HES2-204|HES2|349|lncRNA|	349	99.004	0	0
ENST00000377834.8|ENSG00000069812.11|OTTHUMG00000000752.2|OTTHUMT00000001881.1|HES2-201|HES2|4262|protein_coding|	4262	4012	0	0
ENST00000487437.5|ENSG00000069812.11|OTTHUMG00000000752.2|OTTHUMT00000001884.2|HES2-205|HES2|968|protein_coding|	968	718	0	0
ENST00000489730.1|ENSG00000069812.11|OTTHUMG00000000752.2|OTTHUMT00000001885.2|HES2-206|HES2|730|protein_coding|	730	480	0	0
ENST00000645284.1|ENSG00000187017.17|OTTHUMG00000000753.11|OTTHUMT00000495656.2|ESPN-217|ESPN|3543|protein_coding|	3543	3293	2.0392	17.468
ENST00000636330.1|ENSG00000187017.17|OTTHUMG00000000753.11|OTTHUMT00000489026.2|ESPN-215|ESPN|4731|protein_coding|	4731	4481	0.086251	1.005
ENST00000633651.1|ENSG00000187017.17|OTTHUMG00000000753.11|OTTHUMT00000487965.1|ESPN-214|ESPN|566|lncRNA|	566	316	0	0
ENST00000632142.1|ENSG00000187017.17|OTTHUMG00000000753.11|OTTHUMT00000487966.1|ESPN-210|ESPN|564|retained_intron|	564	314	0	0
ENST00000418286.1|ENSG00000187017.17|OTTHUMG00000000753.11|OTTHUMT00000001929.3|ESPN-202|ESPN|641|protein_coding|	641	391	0	0
ENST00000632803.1|ENSG00000187017.17|OTTHUMG00000000753.11|OTTHUMT00000487967.2|ESPN-212|ESPN|455|protein_coding|	455	205	0	0
ENST00000632593.1|ENSG00000187017.17|OTTHUMG00000000753.11|OTTHUMT00000487968.2|ESPN-211|ESPN|506|protein_coding|	506	256	0	0
ENST00000416731.5|ENSG00000187017.17|OTTHUMG00000000753.11|-|ESPN-201|ESPN|1338|protein_coding|	1338	1088	8.49743	24.05
ENST00000461727.6|ENSG00000187017.17|OTTHUMG00000000753.11|OTTHUMT00000099350.3|ESPN-204|ESPN|1339|protein_coding|	1339	1089	0	0
ENST00000475228.6|ENSG00000187017.17|OTTHUMG00000000753.11|OTTHUMT00000001930.5|ESPN-206|ESPN|813|protein_coding|	813	563	0	0
ENST00000478323.1|ENSG00000187017.17|OTTHUMG00000000753.11|OTTHUMT00000001931.3|ESPN-209|ESPN|270|protein_coding|	270	28.977	0	0
ENST00000633239.1|ENSG00000187017.17|OTTHUMG00000000753.11|OTTHUMT00000487969.1|ESPN-213|ESPN|1494|protein_coding|	1494	1244	22.6414	73.27
ENST00000475479.2|ENSG00000187017.17|OTTHUMG00000000753.11|OTTHUMT00000001932.3|ESPN-207|ESPN|360|protein_coding|	360	110.001	0	0
ENST00000636644.1|ENSG00000187017.17|OTTHUMG00000000753.11|OTTHUMT00000489027.1|ESPN-216|ESPN|544|protein_coding|	544	294	0	0
ENST00000434576.2|ENSG00000187017.17|OTTHUMG00000000753.11|OTTHUMT00000002257.2|ESPN-203|ESPN|747|protein_coding|	747	497	1.72577	2.231
ENST00000477679.2|ENSG00000187017.17|OTTHUMG00000000753.11|OTTHUMT00000001933.3|ESPN-208|ESPN|879|protein_coding|	879	629	0	0
ENST00000468561.2|ENSG00000187017.17|OTTHUMG00000000753.11|OTTHUMT00000002258.2|ESPN-205|ESPN|661|lncRNA|	661	411	22.4139	23.964
ENST00000585139.1|ENSG00000265392.1|-|-|MIR4252-201|MIR4252|63|miRNA|	63	2.766	0	0
ENST00000419034.1|ENSG00000231868.1|OTTHUMG00000000769.1|OTTHUMT00000001934.1|AL031848.1-201|AL031848.1|351|lncRNA|	351	101.003	0	0
ENST00000647810.1|ENSG00000215788.10|OTTHUMG00000000831.9|OTTHUMT00000499109.2|TNFRSF25-221|TNFRSF25|1770|protein_coding|	1770	1520	0.25562	1.011
ENST00000473343.5|ENSG00000215788.10|OTTHUMG00000000831.9|OTTHUMT00000002265.2|TNFRSF25-211|TNFRSF25|1591|retained_intron|	1591	1341	0	0
ENST00000513135.5|ENSG00000215788.10|OTTHUMG00000000831.9|OTTHUMT00000366686.2|TNFRSF25-219|TNFRSF25|3483|retained_intron|	3483	3233	0	0
ENST00000485036.5|ENSG00000215788.10|OTTHUMG00000000831.9|OTTHUMT00000002260.4|TNFRSF25-215|TNFRSF25|1726|nonsense_mediated_decay|	1726	1476	0	0
ENST00000480393.5|ENSG00000215788.10|OTTHUMG00000000831.9|OTTHUMT00000002261.3|TNFRSF25-213|TNFRSF25|1706|nonsense_mediated_decay|	1706	1456	0	0
ENST00000377782.7|ENSG00000215788.10|OTTHUMG00000000831.9|OTTHUMT00000002262.1|TNFRSF25-205|TNFRSF25|1632|protein_coding|	1632	1382	0	0
ENST00000356876.7|ENSG00000215788.10|OTTHUMG00000000831.9|OTTHUMT00000002259.1|TNFRSF25-204|TNFRSF25|1625|protein_coding|	1625	1375	0	0
ENST00000351959.9|ENSG00000215788.10|OTTHUMG00000000831.9|OTTHUMT00000366679.1|TNFRSF25-203|TNFRSF25|1441|protein_coding|	1441	1191	0	0
ENST00000414040.6|ENSG00000215788.10|OTTHUMG00000000831.9|OTTHUMT00000002267.2|TNFRSF25-206|TNFRSF25|1198|nonsense_mediated_decay|	1198	948	0	0
ENST00000351748.7|ENSG00000215788.10|OTTHUMG00000000831.9|OTTHUMT00000366681.2|TNFRSF25-202|TNFRSF25|705|protein_coding|	705	455	0	0
ENST00000348333.7|ENSG00000215788.10|OTTHUMG00000000831.9|OTTHUMT00000366682.1|TNFRSF25-201|TNFRSF25|1119|protein_coding|	1119	869	0	0
ENST00000502588.5|ENSG00000215788.10|OTTHUMG00000000831.9|OTTHUMT00000366683.1|TNFRSF25-216|TNFRSF25|952|nonsense_mediated_decay|	952	702	0	0
ENST00000502730.5|ENSG00000215788.10|OTTHUMG00000000831.9|OTTHUMT00000366684.1|TNFRSF25-217|TNFRSF25|838|nonsense_mediated_decay|	838	588	0	0
ENST00000510563.5|ENSG00000215788.10|OTTHUMG00000000831.9|OTTHUMT00000366685.1|TNFRSF25-218|TNFRSF25|1087|nonsense_mediated_decay|	1087	837	0	0
ENST00000453260.6|ENSG00000215788.10|OTTHUMG00000000831.9|OTTHUMT00000002268.3|TNFRSF25-207|TNFRSF25|984|retained_intron|	984	734	0	0
ENST00000475730.5|ENSG00000215788.10|OTTHUMG00000000831.9|OTTHUMT00000002269.1|TNFRSF25-212|TNFRSF25|477|lncRNA|	477	227	0	0
ENST00000469691.5|ENSG00000215788.10|OTTHUMG00000000831.9|OTTHUMT00000002266.1|TNFRSF25-210|TNFRSF25|801|retained_intron|	801	551	0	0
ENST00000481401.5|ENSG00000215788.10|OTTHUMG00000000831.9|OTTHUMT00000099349.3|TNFRSF25-214|TNFRSF25|764|protein_coding|	764	514	0	0
ENST00000461703.6|ENSG00000215788.10|OTTHUMG00000000831.9|OTTHUMT00000366680.1|TNFRSF25-209|TNFRSF25|567|lncRNA|	567	317	0	0
ENST00000453341.1|ENSG00000215788.10|OTTHUMG00000000831.9|OTTHUMT00000002264.2|TNFRSF25-208|TNFRSF25|798|retained_intron|	798	548	0	0
ENST00000515145.1|ENSG00000215788.10|OTTHUMG00000000831.9|OTTHUMT00000366687.1|TNFRSF25-220|TNFRSF25|572|retained_intron|	572	322	0	0
ENST00000489097.5|ENSG00000171680.22|OTTHUMG00000000905.5|OTTHUMT00000002637.1|PLEKHG5-210|PLEKHG5|4968|retained_intron|	4968	4718	0	0
ENST00000535355.5|ENSG00000171680.22|OTTHUMG00000000905.5|-|PLEKHG5-211|PLEKHG5|4725|protein_coding|	4725	4475	0	0
ENST00000400913.5|ENSG00000171680.22|OTTHUMG00000000905.5|-|PLEKHG5-207|PLEKHG5|4698|protein_coding|	4698	4448	0	0
ENST00000340850.9|ENSG00000171680.22|OTTHUMG00000000905.5|-|PLEKHG5-201|PLEKHG5|4715|protein_coding|	4715	4465	0	0
ENST00000537245.5|ENSG00000171680.22|OTTHUMG00000000905.5|-|PLEKHG5-212|PLEKHG5|4794|protein_coding|	4794	4544	0	0
ENST00000377748.5|ENSG00000171680.22|OTTHUMG00000000905.5|OTTHUMT00000002630.1|PLEKHG5-206|PLEKHG5|5221|protein_coding|	5221	4971	0	0
ENST00000673471.1|ENSG00000171680.22|OTTHUMG00000000905.5|OTTHUMT00000491975.2|PLEKHG5-213|PLEKHG5|4375|protein_coding|	4375	4125	0	0
ENST00000487949.4|ENSG00000171680.22|OTTHUMG00000000905.5|OTTHUMT00000002638.1|PLEKHG5-209|PLEKHG5|2664|retained_intron|	2664	2414	0	0
ENST00000377725.5|ENSG00000171680.22|OTTHUMG00000000905.5|OTTHUMT00000002635.2|PLEKHG5-202|PLEKHG5|3475|protein_coding|	3475	3225	0	0
ENST00000377728.7|ENSG00000171680.22|OTTHUMG00000000905.5|OTTHUMT00000002634.1|PLEKHG5-203|PLEKHG5|3613|protein_coding|	3613	3363	0	0
ENST00000377732.5|ENSG00000171680.22|OTTHUMG00000000905.5|OTTHUMT00000002633.1|PLEKHG5-204|PLEKHG5|3753|protein_coding|	3753	3503	0	0
ENST00000400915.7|ENSG00000171680.22|OTTHUMG00000000905.5|OTTHUMT00000002631.1|PLEKHG5-208|PLEKHG5|3697|protein_coding|	3697	3447	0	0
ENST00000377740.4|ENSG00000171680.22|OTTHUMG00000000905.5|OTTHUMT00000002632.1|PLEKHG5-205|PLEKHG5|3550|protein_coding|	3550	3300	0	0
ENST00000377705.6|ENSG00000162408.11|OTTHUMG00000000904.2|OTTHUMT00000002625.2|NOL9-201|NOL9|6627|protein_coding|	6627	6377	0.120562	2
ENST00000464383.1|ENSG00000162408.11|OTTHUMG00000000904.2|OTTHUMT00000002628.1|NOL9-204|NOL9|835|retained_intron|	835	585	0	0
ENST00000462798.1|ENSG00000162408.11|OTTHUMG00000000904.2|OTTHUMT00000002629.1|NOL9-203|NOL9|638|retained_intron|	638	388	0	0
ENST00000460777.1|ENSG00000162408.11|OTTHUMG00000000904.2|OTTHUMT00000002627.1|NOL9-202|NOL9|536|retained_intron|	536	286	0	0
ENST00000464665.1|ENSG00000162408.11|OTTHUMG00000000904.2|OTTHUMT00000002626.1|NOL9-205|NOL9|731|retained_intron|	731	481	0	0
ENST00000517213.1|ENSG00000253022.1|-|-|RNU6-731P-201|RNU6-731P|111|snRNA|	111	3.777	0	0
ENST00000456162.2|ENSG00000229519.2|OTTHUMG00000001442.3|OTTHUMT00000004215.3|AL591866.1-201|AL591866.1|401|processed_pseudogene|	401	151	0	0
ENST00000333172.11|ENSG00000173662.21|OTTHUMG00000001441.4|OTTHUMT00000004211.2|TAS1R1-201|TAS1R1|2764|protein_coding|	2764	2514	0	0
ENST00000351136.7|ENSG00000173662.21|OTTHUMG00000001441.4|OTTHUMT00000004214.2|TAS1R1-202|TAS1R1|1871|protein_coding|	1871	1621	0	0
ENST00000411823.5|ENSG00000173662.21|OTTHUMG00000001441.4|OTTHUMT00000004212.1|TAS1R1-203|TAS1R1|1811|protein_coding|	1811	1561	0	0
ENST00000415267.1|ENSG00000173662.21|OTTHUMG00000001441.4|OTTHUMT00000004213.2|TAS1R1-204|TAS1R1|740|protein_coding|	740	490	0	0
ENST00000377674.9|ENSG00000204859.13|OTTHUMG00000001438.5|OTTHUMT00000004193.2|ZBTB48-202|ZBTB48|2347|protein_coding|	2347	2097	0.294704	1.608
ENST00000319084.9|ENSG00000204859.13|OTTHUMG00000001438.5|OTTHUMT00000004196.3|ZBTB48-201|ZBTB48|1050|protein_coding|	1050	800	0	0
ENST00000435905.5|ENSG00000204859.13|OTTHUMG00000001438.5|OTTHUMT00000004197.2|ZBTB48-203|ZBTB48|1001|protein_coding|	1001	751	0	0
ENST00000488936.1|ENSG00000204859.13|OTTHUMG00000001438.5|OTTHUMT00000004198.3|ZBTB48-207|ZBTB48|784|protein_coding|	784	534	0	0
ENST00000482360.5|ENSG00000204859.13|OTTHUMG00000001438.5|OTTHUMT00000004194.1|ZBTB48-206|ZBTB48|2484|retained_intron|	2484	2234	1.35213	7.858
ENST00000498342.5|ENSG00000204859.13|OTTHUMG00000001438.5|OTTHUMT00000004195.1|ZBTB48-208|ZBTB48|2461|retained_intron|	2461	2211	0.260485	1.498
ENST00000466813.1|ENSG00000204859.13|OTTHUMG00000001438.5|OTTHUMT00000004199.2|ZBTB48-204|ZBTB48|790|nonsense_mediated_decay|	790	540	0	0
ENST00000466941.1|ENSG00000204859.13|OTTHUMG00000001438.5|OTTHUMT00000004200.1|ZBTB48-205|ZBTB48|523|retained_intron|	523	273	2.915	2.07
ENST00000377658.8|ENSG00000162413.16|OTTHUMG00000001437.3|OTTHUMT00000004188.1|KLHL21-201|KLHL21|4487|protein_coding|	4487	4237	0.272182	3
ENST00000377663.3|ENSG00000162413.16|OTTHUMG00000001437.3|OTTHUMT00000004189.1|KLHL21-202|KLHL21|6445|protein_coding|	6445	6195	0	0
ENST00000467612.5|ENSG00000162413.16|OTTHUMG00000001437.3|OTTHUMT00000004191.2|KLHL21-204|KLHL21|1056|protein_coding|	1056	806	0	0
ENST00000610898.1|ENSG00000162413.16|OTTHUMG00000001437.3|-|KLHL21-206|KLHL21|1945|protein_coding|	1945	1695	0	0
ENST00000496707.5|ENSG00000162413.16|OTTHUMG00000001437.3|OTTHUMT00000004192.3|KLHL21-205|KLHL21|824|protein_coding|	824	574	0	0
ENST00000463043.1|ENSG00000162413.16|OTTHUMG00000001437.3|OTTHUMT00000004190.2|KLHL21-203|KLHL21|667|protein_coding|	667	417	0	0
ENST00000377648.5|ENSG00000116273.6|OTTHUMG00000001439.2|OTTHUMT00000004201.2|PHF13-201|PHF13|3632|protein_coding|	3632	3382	0	0
ENST00000495385.1|ENSG00000116273.6|OTTHUMG00000001439.2|OTTHUMT00000004202.1|PHF13-202|PHF13|798|lncRNA|	798	548	0	0
ENST00000054650.8|ENSG00000041988.15|OTTHUMG00000001440.3|OTTHUMT00000004203.1|THAP3-201|THAP3|1366|protein_coding|	1366	1116	1.37782	4
ENST00000484676.1|ENSG00000041988.15|OTTHUMG00000001440.3|OTTHUMT00000004208.1|THAP3-207|THAP3|879|lncRNA|	879	629	0	0
ENST00000307896.10|ENSG00000041988.15|OTTHUMG00000001440.3|OTTHUMT00000004205.1|THAP3-202|THAP3|1046|protein_coding|	1046	796	0	0
ENST00000377627.7|ENSG00000041988.15|OTTHUMG00000001440.3|OTTHUMT00000004210.1|THAP3-203|THAP3|2053|protein_coding|	2053	1803	1.43059	6.71
ENST00000484669.6|ENSG00000041988.15|OTTHUMG00000001440.3|OTTHUMT00000004204.3|THAP3-206|THAP3|744|lncRNA|	744	494	0	0
ENST00000487819.5|ENSG00000041988.15|OTTHUMG00000001440.3|OTTHUMT00000004206.2|THAP3-208|THAP3|840|nonsense_mediated_decay|	840	590	0	0
ENST00000472925.1|ENSG00000041988.15|OTTHUMG00000001440.3|OTTHUMT00000004207.2|THAP3-204|THAP3|983|protein_coding|	983	733	0	0
ENST00000480647.1|ENSG00000041988.15|OTTHUMG00000001440.3|OTTHUMT00000004209.1|THAP3-205|THAP3|336|retained_intron|	336	86.025	0	0
ENST00000465508.5|ENSG00000007923.16|OTTHUMG00000001443.6|OTTHUMT00000004220.1|DNAJC11-206|DNAJC11|3014|lncRNA|	3014	2764	0.676379	4.863
ENST00000451196.5|ENSG00000007923.16|OTTHUMG00000001443.6|OTTHUMT00000004218.1|DNAJC11-204|DNAJC11|1357|protein_coding|	1357	1107	1.18999	3.427
ENST00000377577.10|ENSG00000007923.16|OTTHUMG00000001443.6|OTTHUMT00000004216.4|DNAJC11-202|DNAJC11|3201|protein_coding|	3201	2951	0	0
ENST00000294401.11|ENSG00000007923.16|OTTHUMG00000001443.6|OTTHUMT00000004217.3|DNAJC11-201|DNAJC11|2210|protein_coding|	2210	1960	0.196129	1
ENST00000472414.1|ENSG00000007923.16|OTTHUMG00000001443.6|OTTHUMT00000004977.1|DNAJC11-209|DNAJC11|725|lncRNA|	725	475	0	0
ENST00000426784.1|ENSG00000007923.16|OTTHUMG00000001443.6|OTTHUMT00000004975.2|DNAJC11-203|DNAJC11|975|protein_coding|	975	725	0	0
ENST00000473993.5|ENSG00000007923.16|OTTHUMG00000001443.6|OTTHUMT00000004974.1|DNAJC11-210|DNAJC11|755|lncRNA|	755	505	0	0
ENST00000469318.5|ENSG00000007923.16|OTTHUMG00000001443.6|OTTHUMT00000004219.1|DNAJC11-208|DNAJC11|355|lncRNA|	355	105.001	0	0
ENST00000485073.5|ENSG00000007923.16|OTTHUMG00000001443.6|OTTHUMT00000004976.1|DNAJC11-211|DNAJC11|613|lncRNA|	613	363	0	0
ENST00000460594.5|ENSG00000007923.16|OTTHUMG00000001443.6|OTTHUMT00000004972.1|DNAJC11-205|DNAJC11|581|lncRNA|	581	331	0	0
ENST00000465911.1|ENSG00000007923.16|OTTHUMG00000001443.6|OTTHUMT00000004973.1|DNAJC11-207|DNAJC11|745|lncRNA|	745	495	0	0
ENST00000432429.5|ENSG00000228750.7|OTTHUMG00000001785.5|OTTHUMT00000004978.1|LINC01672-203|LINC01672|1686|lncRNA|	1686	1436	0	0
ENST00000414210.5|ENSG00000228750.7|OTTHUMG00000001785.5|OTTHUMT00000004979.1|LINC01672-201|LINC01672|507|lncRNA|	507	257	0	0
ENST00000421469.3|ENSG00000228750.7|OTTHUMG00000001785.5|OTTHUMT00000004980.3|LINC01672-202|LINC01672|681|lncRNA|	681	431	0	0
ENST00000635029.1|ENSG00000228750.7|OTTHUMG00000001785.5|OTTHUMT00000488601.1|LINC01672-204|LINC01672|545|lncRNA|	545	295	0	0
ENST00000635092.2|ENSG00000228750.7|OTTHUMG00000001785.5|OTTHUMT00000488602.2|LINC01672-205|LINC01672|637|lncRNA|	637	387	0	0
ENST00000654537.1|ENSG00000228750.7|OTTHUMG00000001785.5|OTTHUMT00000516152.1|LINC01672-206|LINC01672|457|lncRNA|	457	207	0	0
ENST00000641757.1|ENSG00000284744.1|OTTHUMG00000192289.1|OTTHUMT00000493400.1|AL591163.1-201|AL591163.1|987|lncRNA|	987	737	0	0
ENST00000442889.1|ENSG00000237436.1|OTTHUMG00000001213.1|OTTHUMT00000003603.1|CAMTA1-DT-201|CAMTA1-DT|415|lncRNA|	415	165	0	0
ENST00000490738.5|ENSG00000171735.19|OTTHUMG00000001212.7|OTTHUMT00000003596.1|CAMTA1-213|CAMTA1|538|lncRNA|	538	288	26.6846	19.992
ENST00000303635.12|ENSG00000171735.19|OTTHUMG00000001212.7|OTTHUMT00000003588.5|CAMTA1-201|CAMTA1|8314|protein_coding|	8314	8064	0	0
ENST00000476163.5|ENSG00000171735.19|OTTHUMG00000001212.7|OTTHUMT00000003589.1|CAMTA1-209|CAMTA1|863|lncRNA|	863	613	0.716563	1.143
ENST00000473578.5|ENSG00000171735.19|OTTHUMG00000001212.7|OTTHUMT00000003597.2|CAMTA1-208|CAMTA1|567|protein_coding|	567	317	21.5116	17.739
ENST00000557126.5|ENSG00000171735.19|OTTHUMG00000001212.7|OTTHUMT00000409642.1|CAMTA1-216|CAMTA1|486|protein_coding|	486	236	0	0
ENST00000467404.6|ENSG00000171735.19|OTTHUMG00000001212.7|OTTHUMT00000003590.2|CAMTA1-205|CAMTA1|546|protein_coding|	546	296	0	0
ENST00000461311.1|ENSG00000171735.19|OTTHUMG00000001212.7|OTTHUMT00000003592.2|CAMTA1-202|CAMTA1|431|nonsense_mediated_decay|	431	181	0	0
ENST00000486138.1|ENSG00000171735.19|OTTHUMG00000001212.7|OTTHUMT00000003591.2|CAMTA1-212|CAMTA1|392|nonsense_mediated_decay|	392	142	0	0
ENST00000482934.1|ENSG00000171735.19|OTTHUMG00000001212.7|OTTHUMT00000003599.2|CAMTA1-211|CAMTA1|743|nonsense_mediated_decay|	743	493	6.12669	7.857
ENST00000470648.5|ENSG00000171735.19|OTTHUMG00000001212.7|OTTHUMT00000003593.1|CAMTA1-206|CAMTA1|766|lncRNA|	766	516	0	0
ENST00000461580.5|ENSG00000171735.19|OTTHUMG00000001212.7|OTTHUMT00000003594.2|CAMTA1-203|CAMTA1|826|lncRNA|	826	576	0	0
ENST00000472283.1|ENSG00000171735.19|OTTHUMG00000001212.7|OTTHUMT00000003595.1|CAMTA1-207|CAMTA1|384|lncRNA|	384	134	9.06198	3.159
ENST00000467267.1|ENSG00000171735.19|OTTHUMG00000001212.7|OTTHUMT00000003598.1|CAMTA1-204|CAMTA1|664|lncRNA|	664	414	0	0
ENST00000495233.5|ENSG00000171735.19|OTTHUMG00000001212.7|OTTHUMT00000003601.2|CAMTA1-215|CAMTA1|3247|protein_coding|	3247	2997	0	0
ENST00000490905.5|ENSG00000171735.19|OTTHUMG00000001212.7|OTTHUMT00000003600.2|CAMTA1-214|CAMTA1|2053|protein_coding|	2053	1803	0	0
ENST00000476864.1|ENSG00000171735.19|OTTHUMG00000001212.7|OTTHUMT00000003602.3|CAMTA1-210|CAMTA1|714|protein_coding|	714	464	0	0
ENST00000433407.1|ENSG00000227950.1|OTTHUMG00000001214.1|OTTHUMT00000003604.1|AL590128.1-201|AL590128.1|286|processed_pseudogene|	286	39.703	0	0
ENST00000456701.1|ENSG00000237365.1|OTTHUMG00000001215.2|OTTHUMT00000003605.2|AL512330.1-201|AL512330.1|349|lncRNA|	349	99.004	0	0
ENST00000384328.1|ENSG00000207056.1|-|-|RNU1-8P-201|RNU1-8P|165|snRNA|	165	5.972	0	0
ENST00000427317.1|ENSG00000237402.1|OTTHUMG00000001217.1|OTTHUMT00000003610.1|CAMTA1-IT1-201|CAMTA1-IT1|365|lncRNA|	365	115	3.34271	1
ENST00000618051.1|ENSG00000237728.2|OTTHUMG00000001219.2|OTTHUMT00000003614.2|Z97987.1-201|Z97987.1|433|lncRNA|	433	183	0	0
ENST00000411708.1|ENSG00000237728.2|OTTHUMG00000001219.2|OTTHUMT00000003615.1|Z97987.1-202|Z97987.1|391|lncRNA|	391	141	0	0
ENST00000440032.1|ENSG00000225126.1|OTTHUMG00000001220.1|OTTHUMT00000003616.1|AL365194.1-201|AL365194.1|361|lncRNA|	361	111	0	0
ENST00000602640.1|ENSG00000270171.1|OTTHUMG00000183917.1|OTTHUMT00000467517.1|AL359881.3-201|AL359881.3|1721|lncRNA|	1721	1471	0	0
ENST00000602973.1|ENSG00000270035.1|OTTHUMG00000183918.1|OTTHUMT00000467518.1|AL359881.2-201|AL359881.2|570|lncRNA|	570	320	0	0
ENST00000602916.1|ENSG00000269978.1|OTTHUMG00000183919.1|OTTHUMT00000467519.1|AL359881.1-201|AL359881.1|267|lncRNA|	267	27.299	0	0
ENST00000054666.11|ENSG00000049245.13|OTTHUMG00000001225.4|OTTHUMT00000003625.2|VAMP3-201|VAMP3|2178|protein_coding|	2178	1928	3.98768	20
ENST00000470357.1|ENSG00000049245.13|OTTHUMG00000001225.4|OTTHUMT00000003626.2|VAMP3-202|VAMP3|954|protein_coding|	954	704	0	0
ENST00000487194.1|ENSG00000049245.13|OTTHUMG00000001225.4|OTTHUMT00000099330.1|VAMP3-203|VAMP3|274|retained_intron|	274	31.378	0	0
ENST00000602406.1|ENSG00000269925.1|OTTHUMG00000183953.1|OTTHUMT00000467577.1|Z98884.2-201|Z98884.2|393|lncRNA|	393	143	0	0
ENST00000377541.5|ENSG00000049246.14|OTTHUMG00000001216.3|OTTHUMT00000003608.1|PER3-203|PER3|1524|protein_coding|	1524	1274	0	0
ENST00000613533.4|ENSG00000049246.14|OTTHUMG00000001216.3|-|PER3-208|PER3|6318|protein_coding|	6318	6068	0.159097	2.511
ENST00000614998.4|ENSG00000049246.14|OTTHUMG00000001216.3|-|PER3-209|PER3|6261|protein_coding|	6261	6011	0.414957	6.489
ENST00000377532.7|ENSG00000049246.14|OTTHUMG00000001216.3|OTTHUMT00000003606.1|PER3-202|PER3|6279|protein_coding|	6279	6029	0	0
ENST00000361923.2|ENSG00000049246.14|OTTHUMG00000001216.3|OTTHUMT00000003607.1|PER3-201|PER3|6203|protein_coding|	6203	5953	0	0
ENST00000473653.1|ENSG00000049246.14|OTTHUMG00000001216.3|OTTHUMT00000097956.1|PER3-205|PER3|523|retained_intron|	523	273	0	0
ENST00000602883.1|ENSG00000049246.14|OTTHUMG00000001216.3|OTTHUMT00000467520.1|PER3-207|PER3|1249|retained_intron|	1249	999	0	0
ENST00000463106.1|ENSG00000049246.14|OTTHUMG00000001216.3|OTTHUMT00000097957.1|PER3-204|PER3|715|retained_intron|	715	465	0	0
ENST00000494684.1|ENSG00000049246.14|OTTHUMG00000001216.3|OTTHUMT00000003609.1|PER3-206|PER3|555|retained_intron|	555	305	0	0
ENST00000451646.1|ENSG00000236266.1|OTTHUMG00000001211.1|OTTHUMT00000003587.1|Z98884.1-201|Z98884.1|830|lncRNA|	830	580	0.66278	1
ENST00000377516.6|ENSG00000049247.13|OTTHUMG00000001218.3|OTTHUMT00000003611.1|UTS2-203|UTS2|1601|protein_coding|	1601	1351	0	0
ENST00000361696.9|ENSG00000049247.13|OTTHUMG00000001218.3|OTTHUMT00000003612.2|UTS2-202|UTS2|559|protein_coding|	559	309	0	0
ENST00000054668.5|ENSG00000049247.13|OTTHUMG00000001218.3|OTTHUMT00000003613.2|UTS2-201|UTS2|420|protein_coding|	420	170	0	0
ENST00000615230.4|ENSG00000049249.8|OTTHUMG00000001223.3|-|TNFRSF9-204|TNFRSF9|5970|protein_coding|	5970	5720	0	0
ENST00000377507.7|ENSG00000049249.8|OTTHUMG00000001223.3|OTTHUMT00000003622.1|TNFRSF9-201|TNFRSF9|1923|protein_coding|	1923	1673	0	0
ENST00000474475.1|ENSG00000049249.8|OTTHUMG00000001223.3|OTTHUMT00000083600.2|TNFRSF9-202|TNFRSF9|445|protein_coding|	445	195	0	0
ENST00000492571.1|ENSG00000049249.8|OTTHUMG00000001223.3|OTTHUMT00000003623.2|TNFRSF9-203|TNFRSF9|584|nonsense_mediated_decay|	584	334	0	0
ENST00000603760.1|ENSG00000270330.1|OTTHUMG00000184257.1|OTTHUMT00000468503.1|AL009183.1-201|AL009183.1|355|processed_pseudogene|	355	105.001	0	0
ENST00000493373.5|ENSG00000116288.13|OTTHUMG00000001210.4|OTTHUMT00000003580.3|PARK7-208|PARK7|624|protein_coding|	624	374	0	0
ENST00000460192.5|ENSG00000116288.13|OTTHUMG00000001210.4|OTTHUMT00000003583.2|PARK7-205|PARK7|567|retained_intron|	567	317	0	0
ENST00000493678.5|ENSG00000116288.13|OTTHUMG00000001210.4|OTTHUMT00000003577.1|PARK7-209|PARK7|1088|protein_coding|	1088	838	4.85399	10.581
ENST00000377493.9|ENSG00000116288.13|OTTHUMG00000001210.4|OTTHUMT00000003579.2|PARK7-204|PARK7|795|protein_coding|	795	545	102.362	145.123
ENST00000338639.10|ENSG00000116288.13|OTTHUMG00000001210.4|OTTHUMT00000003578.2|PARK7-201|PARK7|1127|protein_coding|	1127	877	2.13523	4.871
ENST00000465354.5|ENSG00000116288.13|OTTHUMG00000001210.4|OTTHUMT00000003584.1|PARK7-206|PARK7|949|retained_intron|	949	699	0	0
ENST00000377491.5|ENSG00000116288.13|OTTHUMG00000001210.4|OTTHUMT00000003581.1|PARK7-203|PARK7|977|protein_coding|	977	727	43.1655	81.634
ENST00000377488.5|ENSG00000116288.13|OTTHUMG00000001210.4|OTTHUMT00000003582.1|PARK7-202|PARK7|783|protein_coding|	783	533	0	0
ENST00000497113.1|ENSG00000116288.13|OTTHUMG00000001210.4|OTTHUMT00000003585.2|PARK7-210|PARK7|670|lncRNA|	670	420	0	0
ENST00000469225.1|ENSG00000116288.13|OTTHUMG00000001210.4|OTTHUMT00000003586.2|PARK7-207|PARK7|711|protein_coding|	711	461	0	0
ENST00000363474.1|ENSG00000200344.1|-|-|Y_RNA.140-201|Y_RNA|103|misc_RNA|	103	3.568	0	0
ENST00000641354.1|ENSG00000284747.1|OTTHUMG00000192291.2|OTTHUMT00000493402.2|AL034417.4-201|AL034417.4|2101|lncRNA|	2101	1851	0.207678	1
ENST00000642135.1|ENSG00000284747.1|OTTHUMG00000192291.2|OTTHUMT00000493403.1|AL034417.4-202|AL034417.4|2236|lncRNA|	2236	1986	0	0
ENST00000641100.1|ENSG00000284716.1|OTTHUMG00000192290.1|OTTHUMT00000493401.1|AL034417.3-201|AL034417.3|1043|lncRNA|	1043	793	0	0
ENST00000474874.5|ENSG00000116285.13|OTTHUMG00000001221.4|OTTHUMT00000003619.2|ERRFI1-204|ERRFI1|479|protein_coding|	479	229	3.52649	2.101
ENST00000377482.10|ENSG00000116285.13|OTTHUMG00000001221.4|OTTHUMT00000003617.2|ERRFI1-201|ERRFI1|3097|protein_coding|	3097	2847	24.5607	181.899
ENST00000467067.1|ENSG00000116285.13|OTTHUMG00000001221.4|OTTHUMT00000003618.3|ERRFI1-202|ERRFI1|2097|protein_coding|	2097	1847	0.208128	1
ENST00000469499.5|ENSG00000116285.13|OTTHUMG00000001221.4|OTTHUMT00000003620.2|ERRFI1-203|ERRFI1|995|protein_coding|	995	745	0	0
ENST00000487559.1|ENSG00000116285.13|OTTHUMG00000001221.4|OTTHUMT00000083597.2|ERRFI1-205|ERRFI1|787|nonsense_mediated_decay|	787	537	0	0
ENST00000445300.1|ENSG00000238290.1|OTTHUMG00000001766.1|OTTHUMT00000004926.1|AL034417.2-201|AL034417.2|2044|lncRNA|	2044	1794	0	0
ENST00000399343.2|ENSG00000232848.1|OTTHUMG00000001224.1|OTTHUMT00000003624.1|AL034417.1-201|AL034417.1|800|processed_pseudogene|	800	550	0	0
ENST00000453364.1|ENSG00000229305.1|OTTHUMG00000001767.1|OTTHUMT00000004927.1|AL358876.1-201|AL358876.1|1075|processed_pseudogene|	1075	825	0	0
ENST00000670361.1|ENSG00000227634.3|OTTHUMG00000001769.3|OTTHUMT00000526964.1|LINC01714-203|LINC01714|683|lncRNA|	683	433	0	0
ENST00000635451.1|ENSG00000227634.3|OTTHUMG00000001769.3|OTTHUMT00000488600.1|LINC01714-202|LINC01714|896|lncRNA|	896	646	0	0
ENST00000452982.1|ENSG00000227634.3|OTTHUMG00000001769.3|OTTHUMT00000004930.2|LINC01714-201|LINC01714|497|lncRNA|	497	247	0	0
ENST00000364105.1|ENSG00000200975.1|-|-|RNU1-7P-201|RNU1-7P|164|snRNA|	164	5.913	0	0
ENST00000424689.1|ENSG00000233645.1|OTTHUMG00000001770.1|OTTHUMT00000004931.1|AL358876.2-201|AL358876.2|477|lncRNA|	477	227	0	0
ENST00000516168.1|ENSG00000251977.1|-|-|RNU6-991P-201|RNU6-991P|107|snRNA|	107	3.67	0	0
ENST00000471889.5|ENSG00000162426.14|OTTHUMG00000000503.6|OTTHUMT00000001245.6|SLC45A1-202|SLC45A1|2784|protein_coding|	2784	2534	0	0
ENST00000289877.8|ENSG00000162426.14|OTTHUMG00000000503.6|-|SLC45A1-201|SLC45A1|2401|protein_coding|	2401	2151	0	0
ENST00000497660.5|ENSG00000162426.14|OTTHUMG00000000503.6|OTTHUMT00000004896.1|SLC45A1-204|SLC45A1|1747|retained_intron|	1747	1497	0	0
ENST00000481265.1|ENSG00000162426.14|OTTHUMG00000000503.6|OTTHUMT00000004899.1|SLC45A1-203|SLC45A1|694|lncRNA|	694	444	0	0
ENST00000516445.1|ENSG00000252254.1|-|-|Y_RNA.681-201|Y_RNA|113|misc_RNA|	113	3.832	0	0
ENST00000337907.7|ENSG00000142599.19|OTTHUMG00000001765.9|OTTHUMT00000004916.1|RERE-201|RERE|8026|protein_coding|	8026	7776	0	0
ENST00000400908.7|ENSG00000142599.19|OTTHUMG00000001765.9|OTTHUMT00000366765.2|RERE-204|RERE|8009|protein_coding|	8009	7759	0.618525	12.484
ENST00000377464.5|ENSG00000142599.19|OTTHUMG00000001765.9|OTTHUMT00000004917.1|RERE-202|RERE|6733|protein_coding|	6733	6483	0.150636	2.54
ENST00000467350.1|ENSG00000142599.19|OTTHUMG00000001765.9|OTTHUMT00000083598.1|RERE-209|RERE|410|lncRNA|	410	160	0	0
ENST00000400907.6|ENSG00000142599.19|OTTHUMG00000001765.9|OTTHUMT00000366766.1|RERE-203|RERE|2973|protein_coding|	2973	2723	0	0
ENST00000476556.5|ENSG00000142599.19|OTTHUMG00000001765.9|OTTHUMT00000004918.2|RERE-212|RERE|4598|protein_coding|	4598	4348	0	0
ENST00000505225.1|ENSG00000142599.19|OTTHUMG00000001765.9|OTTHUMT00000366769.2|RERE-216|RERE|533|protein_coding|	533	283	0	0
ENST00000656437.1|ENSG00000142599.19|OTTHUMG00000001765.9|OTTHUMT00000505362.1|RERE-219|RERE|3574|protein_coding|	3574	3324	0	0
ENST00000464367.1|ENSG00000142599.19|OTTHUMG00000001765.9|OTTHUMT00000083599.3|RERE-206|RERE|639|non_stop_decay|	639	389	0	0
ENST00000488215.5|ENSG00000142599.19|OTTHUMG00000001765.9|OTTHUMT00000099331.3|RERE-214|RERE|962|protein_coding|	962	712	0	0
ENST00000460659.5|ENSG00000142599.19|OTTHUMG00000001765.9|OTTHUMT00000004920.1|RERE-205|RERE|454|lncRNA|	454	204	0	0
ENST00000492766.5|ENSG00000142599.19|OTTHUMG00000001765.9|OTTHUMT00000004921.1|RERE-215|RERE|367|lncRNA|	367	117	0	0
ENST00000465125.1|ENSG00000142599.19|OTTHUMG00000001765.9|OTTHUMT00000004919.1|RERE-208|RERE|396|lncRNA|	396	146	0	0
ENST00000464972.5|ENSG00000142599.19|OTTHUMG00000001765.9|OTTHUMT00000004922.3|RERE-207|RERE|743|protein_coding|	743	493	0	0
ENST00000659924.1|ENSG00000142599.19|OTTHUMG00000001765.9|OTTHUMT00000505363.1|RERE-220|RERE|2990|protein_coding|	2990	2740	0	0
ENST00000480342.5|ENSG00000142599.19|OTTHUMG00000001765.9|OTTHUMT00000004925.2|RERE-213|RERE|2710|retained_intron|	2710	2460	0	0
ENST00000507012.1|ENSG00000142599.19|OTTHUMG00000001765.9|OTTHUMT00000366768.1|RERE-217|RERE|418|lncRNA|	418	168	0	0
ENST00000469251.1|ENSG00000142599.19|OTTHUMG00000001765.9|OTTHUMT00000004923.1|RERE-211|RERE|355|lncRNA|	355	105.001	0	0
ENST00000514428.1|ENSG00000142599.19|OTTHUMG00000001765.9|OTTHUMT00000366767.2|RERE-218|RERE|273|protein_coding|	273	30.76	0	0
ENST00000468247.1|ENSG00000142599.19|OTTHUMG00000001765.9|OTTHUMT00000004924.4|RERE-210|RERE|414|protein_coding|	414	164	0	0
ENST00000449895.5|ENSG00000232912.6|OTTHUMG00000001772.2|OTTHUMT00000004944.1|RERE-AS1-202|RERE-AS1|516|lncRNA|	516	266	1.44516	1
ENST00000653698.1|ENSG00000232912.6|OTTHUMG00000001772.2|OTTHUMT00000517839.1|RERE-AS1-203|RERE-AS1|1052|lncRNA|	1052	802	0	0
ENST00000444276.1|ENSG00000232912.6|OTTHUMG00000001772.2|OTTHUMT00000004943.1|RERE-AS1-201|RERE-AS1|439|lncRNA|	439	189	0	0
ENST00000408156.1|ENSG00000221083.1|-|-|AL096855.1-201|AL096855.1|125|snoRNA|	125	4.196	0	0
ENST00000605785.1|ENSG00000270282.1|OTTHUMG00000184266.1|OTTHUMT00000468520.1|AL096855.2-201|AL096855.2|369|processed_pseudogene|	369	119	0	0
ENST00000437586.1|ENSG00000234619.1|OTTHUMG00000001774.1|OTTHUMT00000004949.1|RPL7P11-201|RPL7P11|658|processed_pseudogene|	658	408	0	0
ENST00000428803.2|ENSG00000224315.2|OTTHUMG00000001775.2|OTTHUMT00000004950.2|RPL7P7-201|RPL7P7|703|processed_pseudogene|	703	453	0	0
ENST00000410579.2|ENSG00000222511.2|-|-|Y_RNA.606-201|Y_RNA|103|misc_RNA|	103	3.568	0	0
ENST00000445254.1|ENSG00000226545.1|OTTHUMG00000001776.2|OTTHUMT00000004951.2|AL357552.1-201|AL357552.1|415|unprocessed_pseudogene|	415	165	0	0
ENST00000433876.2|ENSG00000228423.2|OTTHUMG00000001777.2|OTTHUMT00000004952.2|AL357552.2-201|AL357552.2|353|lncRNA|	353	103.002	0	0
ENST00000436229.2|ENSG00000229716.2|OTTHUMG00000001780.3|OTTHUMT00000004955.2|RPL23AP19-201|RPL23AP19|369|processed_pseudogene|	369	119	0	0
ENST00000234590.10|ENSG00000074800.16|OTTHUMG00000001773.11|OTTHUMT00000497295.2|ENO1-201|ENO1|1781|protein_coding|	1781	1531	11.8038	47.011
ENST00000464920.2|ENSG00000074800.16|OTTHUMG00000001773.11|OTTHUMT00000004946.2|ENO1-203|ENO1|2548|retained_intron|	2548	2298	8.60102	51.417
ENST00000647408.1|ENSG00000074800.16|OTTHUMG00000001773.11|OTTHUMT00000494647.4|ENO1-216|ENO1|1782|protein_coding|	1782	1532	7.46423	29.747
ENST00000646370.2|ENSG00000074800.16|OTTHUMG00000001773.11|OTTHUMT00000494653.2|ENO1-212|ENO1|1837|nonsense_mediated_decay|	1837	1587	29.6531	122.419
ENST00000645609.1|ENSG00000074800.16|OTTHUMG00000001773.11|OTTHUMT00000494648.1|ENO1-210|ENO1|1819|retained_intron|	1819	1569	0	0
ENST00000645600.1|ENSG00000074800.16|OTTHUMG00000001773.11|OTTHUMT00000494650.1|ENO1-209|ENO1|605|lncRNA|	605	355	0	0
ENST00000497492.1|ENSG00000074800.16|OTTHUMG00000001773.11|OTTHUMT00000004948.3|ENO1-207|ENO1|647|protein_coding|	647	397	0	0
ENST00000646660.1|ENSG00000074800.16|OTTHUMG00000001773.11|OTTHUMT00000494651.1|ENO1-213|ENO1|581|protein_coding|	581	331	0	0
ENST00000646680.1|ENSG00000074800.16|OTTHUMG00000001773.11|OTTHUMT00000494652.1|ENO1-214|ENO1|557|nonsense_mediated_decay|	557	307	0	0
ENST00000646906.1|ENSG00000074800.16|OTTHUMG00000001773.11|OTTHUMT00000494654.1|ENO1-215|ENO1|548|protein_coding|	548	298	0	0
ENST00000646156.1|ENSG00000074800.16|OTTHUMG00000001773.11|OTTHUMT00000494655.1|ENO1-211|ENO1|622|protein_coding|	622	372	0	0
ENST00000643438.1|ENSG00000074800.16|OTTHUMG00000001773.11|OTTHUMT00000494656.1|ENO1-208|ENO1|569|protein_coding|	569	319	0	0
ENST00000489867.2|ENSG00000074800.16|OTTHUMG00000001773.11|OTTHUMT00000494657.1|ENO1-205|ENO1|637|protein_coding|	637	387	0	0
ENST00000486051.5|ENSG00000074800.16|OTTHUMG00000001773.11|OTTHUMT00000083601.1|ENO1-204|ENO1|536|retained_intron|	536	286	0	0
ENST00000492343.2|ENSG00000074800.16|OTTHUMG00000001773.11|OTTHUMT00000083602.3|ENO1-206|ENO1|1247|retained_intron|	1247	997	0	0
ENST00000414948.1|ENSG00000074800.16|OTTHUMG00000001773.11|OTTHUMT00000004953.1|ENO1-202|ENO1|744|lncRNA|	744	494	0	0
ENST00000618792.1|ENSG00000274258.1|-|-|MIR6728-201|MIR6728|89|miRNA|	89	3.247	0	0
ENST00000442636.1|ENSG00000230679.1|OTTHUMG00000001779.1|OTTHUMT00000004954.1|ENO1-AS1-201|ENO1-AS1|456|lncRNA|	456	206	0	0
ENST00000364855.1|ENSG00000201725.1|-|-|RNU6-304P-201|RNU6-304P|107|snRNA|	107	3.67	0	0
ENST00000425872.1|ENSG00000238249.2|OTTHUMG00000001781.1|OTTHUMT00000004956.1|HMGN2P17-201|HMGN2P17|743|processed_pseudogene|	743	493	0	0
ENST00000424862.2|ENSG00000232208.2|OTTHUMG00000001759.2|OTTHUMT00000004907.2|AL139415.1-201|AL139415.1|352|processed_pseudogene|	352	102.002	0	0
ENST00000431968.2|ENSG00000232663.2|OTTHUMG00000001761.2|OTTHUMT00000004909.2|AL139415.2-201|AL139415.2|163|processed_pseudogene|	163	5.855	0	0
ENST00000549778.5|ENSG00000131686.15|OTTHUMG00000001763.8|OTTHUMT00000407378.2|CA6-206|CA6|582|protein_coding|	582	332	0	0
ENST00000476083.1|ENSG00000131686.15|OTTHUMG00000001763.8|OTTHUMT00000004913.1|CA6-204|CA6|787|lncRNA|	787	537	0	0
ENST00000377443.7|ENSG00000131686.15|OTTHUMG00000001763.8|OTTHUMT00000004911.2|CA6-203|CA6|1334|protein_coding|	1334	1084	0	0
ENST00000480186.7|ENSG00000131686.15|OTTHUMG00000001763.8|OTTHUMT00000004912.5|CA6-205|CA6|1493|protein_coding|	1493	1243	0	0
ENST00000377436.6|ENSG00000131686.15|OTTHUMG00000001763.8|OTTHUMT00000407379.2|CA6-201|CA6|942|protein_coding|	942	692	0	0
ENST00000377442.3|ENSG00000131686.15|OTTHUMG00000001763.8|OTTHUMT00000407380.2|CA6-202|CA6|747|protein_coding|	747	497	0	0
ENST00000583026.2|ENSG00000265141.2|-|-|RN7SL451P-201|RN7SL451P|299|misc_RNA|	299	50.439	0	0
ENST00000400906.1|ENSG00000197241.3|OTTHUMG00000057499.4|OTTHUMT00000127768.4|SLC2A7-201|SLC2A7|1539|protein_coding|	1539	1289	0	0
ENST00000377424.9|ENSG00000142583.18|OTTHUMG00000001771.4|OTTHUMT00000004932.2|SLC2A5-202|SLC2A5|4085|protein_coding|	4085	3835	0.100238	1
ENST00000487492.1|ENSG00000142583.18|OTTHUMG00000001771.4|OTTHUMT00000004934.1|SLC2A5-209|SLC2A5|522|retained_intron|	522	272	0	0
ENST00000377414.7|ENSG00000142583.18|OTTHUMG00000001771.4|OTTHUMT00000004933.1|SLC2A5-201|SLC2A5|2344|protein_coding|	2344	2094	0	0
ENST00000484798.5|ENSG00000142583.18|OTTHUMG00000001771.4|OTTHUMT00000004938.2|SLC2A5-207|SLC2A5|684|protein_coding|	684	434	0	0
ENST00000474145.5|ENSG00000142583.18|OTTHUMG00000001771.4|OTTHUMT00000004937.2|SLC2A5-205|SLC2A5|846|protein_coding|	846	596	0	0
ENST00000479813.5|ENSG00000142583.18|OTTHUMG00000001771.4|OTTHUMT00000004939.2|SLC2A5-206|SLC2A5|758|protein_coding|	758	508	0	0
ENST00000486632.5|ENSG00000142583.18|OTTHUMG00000001771.4|OTTHUMT00000004940.2|SLC2A5-208|SLC2A5|889|protein_coding|	889	639	0	0
ENST00000487835.5|ENSG00000142583.18|OTTHUMG00000001771.4|OTTHUMT00000004942.3|SLC2A5-210|SLC2A5|755|protein_coding|	755	505	0	0
ENST00000464985.5|ENSG00000142583.18|OTTHUMG00000001771.4|OTTHUMT00000004941.3|SLC2A5-203|SLC2A5|676|protein_coding|	676	426	0	0
ENST00000473209.1|ENSG00000142583.18|OTTHUMG00000001771.4|OTTHUMT00000004936.3|SLC2A5-204|SLC2A5|455|protein_coding|	455	205	0	0
ENST00000516595.1|ENSG00000252404.1|-|-|AL158048.1-201|AL158048.1|184|scaRNA|	184	7.319	0	0
ENST00000377411.5|ENSG00000180758.12|OTTHUMG00000001758.6|OTTHUMT00000127658.3|GPR157-201|GPR157|5197|protein_coding|	5197	4947	0.155412	2
ENST00000465853.1|ENSG00000180758.12|OTTHUMG00000001758.6|OTTHUMT00000004906.3|GPR157-202|GPR157|198|protein_coding|	198	8.67	0	0
ENST00000466131.1|ENSG00000180758.12|OTTHUMG00000001758.6|OTTHUMT00000004908.1|GPR157-203|GPR157|458|retained_intron|	458	208	0	0
ENST00000635687.1|ENSG00000228526.7|OTTHUMG00000001762.6|OTTHUMT00000488406.2|MIR34AHG-204|MIR34AHG|4211|lncRNA|	4211	3961	0	0
ENST00000635405.2|ENSG00000228526.7|OTTHUMG00000001762.6|OTTHUMT00000488405.2|MIR34AHG-203|MIR34AHG|4457|lncRNA|	4457	4207	0.091374	1
ENST00000437157.3|ENSG00000228526.7|OTTHUMG00000001762.6|OTTHUMT00000487981.2|MIR34AHG-201|MIR34AHG|409|lncRNA|	409	159	0	0
ENST00000632503.1|ENSG00000228526.7|OTTHUMG00000001762.6|OTTHUMT00000487982.1|MIR34AHG-202|MIR34AHG|1764|lncRNA|	1764	1514	0	0
ENST00000385130.1|ENSG00000284357.1|-|-|MIR34A-201|MIR34A|110|miRNA|	110	3.749	0	0
ENST00000635271.1|ENSG00000234546.4|OTTHUMG00000001764.8|OTTHUMT00000488597.1|LNCTAM34A-203|LNCTAM34A|888|lncRNA|	888	638	0	0
ENST00000412639.3|ENSG00000234546.4|OTTHUMG00000001764.8|OTTHUMT00000004915.4|LNCTAM34A-201|LNCTAM34A|1025|lncRNA|	1025	775	0	0
ENST00000664915.1|ENSG00000234546.4|OTTHUMG00000001764.8|OTTHUMT00000488598.2|LNCTAM34A-205|LNCTAM34A|1114|lncRNA|	1114	864	0	0
ENST00000657715.1|ENSG00000234546.4|OTTHUMG00000001764.8|OTTHUMT00000506438.1|LNCTAM34A-204|LNCTAM34A|1265|lncRNA|	1265	1015	0	0
ENST00000665148.1|ENSG00000234546.4|OTTHUMG00000001764.8|OTTHUMT00000506981.1|LNCTAM34A-206|LNCTAM34A|488|lncRNA|	488	238	0	0
ENST00000634966.2|ENSG00000234546.4|OTTHUMG00000001764.8|OTTHUMT00000522219.1|LNCTAM34A-202|LNCTAM34A|784|lncRNA|	784	534	0	0
ENST00000377403.6|ENSG00000049239.12|OTTHUMG00000001768.2|OTTHUMT00000004928.2|H6PD-201|H6PD|9146|protein_coding|	9146	8896	0.495318	11.463
ENST00000602477.1|ENSG00000049239.12|OTTHUMG00000001768.2|OTTHUMT00000467543.1|H6PD-203|H6PD|5590|protein_coding|	5590	5340	0	0
ENST00000495451.1|ENSG00000049239.12|OTTHUMG00000001768.2|OTTHUMT00000004929.1|H6PD-202|H6PD|2701|lncRNA|	2701	2451	1.65268	10.537
ENST00000328089.11|ENSG00000171621.14|OTTHUMG00000001279.5|OTTHUMT00000003727.3|SPSB1-201|SPSB1|3106|protein_coding|	3106	2856	0.672991	5
ENST00000450402.1|ENSG00000171621.14|OTTHUMG00000001279.5|OTTHUMT00000303970.2|SPSB1-204|SPSB1|822|protein_coding|	822	572	0	0
ENST00000357898.3|ENSG00000171621.14|OTTHUMG00000001279.5|OTTHUMT00000303969.1|SPSB1-202|SPSB1|1439|protein_coding|	1439	1189	0.969922	3
ENST00000377399.2|ENSG00000171621.14|OTTHUMG00000001279.5|OTTHUMT00000003728.3|SPSB1-203|SPSB1|1007|protein_coding|	1007	757	0	0
ENST00000641006.1|ENSG00000284652.1|OTTHUMG00000192292.1|OTTHUMT00000493404.1|BX323043.1-201|BX323043.1|1765|lncRNA|	1765	1515	0	0
ENST00000641325.1|ENSG00000284693.1|OTTHUMG00000192293.1|OTTHUMT00000493405.1|LINC02606-201|LINC02606|2442|lncRNA|	2442	2192	0	0
ENST00000641940.1|ENSG00000284693.1|OTTHUMG00000192293.1|OTTHUMT00000493406.1|LINC02606-203|LINC02606|839|lncRNA|	839	589	0	0
ENST00000641507.1|ENSG00000284693.1|OTTHUMG00000192293.1|OTTHUMT00000493407.1|LINC02606-202|LINC02606|482|lncRNA|	482	232	0	0
ENST00000517147.1|ENSG00000252956.1|-|-|RNA5SP40-201|RNA5SP40|110|rRNA_pseudogene|	110	3.749	0	0
ENST00000441033.1|ENSG00000235263.1|OTTHUMG00000001278.1|OTTHUMT00000003726.1|AL928921.1-201|AL928921.1|708|lncRNA|	708	458	0	0
ENST00000302692.7|ENSG00000171612.7|OTTHUMG00000001322.3|OTTHUMT00000003851.3|SLC25A33-201|SLC25A33|3865|protein_coding|	3865	3615	0.638029	6
ENST00000435277.1|ENSG00000231181.1|OTTHUMG00000001323.1|OTTHUMT00000003852.1|AL954705.1-201|AL954705.1|559|processed_pseudogene|	559	309	0	0
ENST00000340381.11|ENSG00000188807.13|OTTHUMG00000057457.3|OTTHUMT00000127672.2|TMEM201-202|TMEM201|3815|protein_coding|	3815	3565	0	0
ENST00000340305.9|ENSG00000188807.13|OTTHUMG00000057457.3|OTTHUMT00000127673.2|TMEM201-201|TMEM201|3851|protein_coding|	3851	3601	0.106752	1
ENST00000416541.5|ENSG00000188807.13|OTTHUMG00000057457.3|OTTHUMT00000127671.1|TMEM201-203|TMEM201|3447|protein_coding|	3447	3197	0.240483	2
ENST00000510900.1|ENSG00000188807.13|OTTHUMG00000057457.3|OTTHUMT00000367639.1|TMEM201-205|TMEM201|554|lncRNA|	554	304	0	0
ENST00000508400.1|ENSG00000188807.13|OTTHUMG00000057457.3|OTTHUMT00000367640.1|TMEM201-204|TMEM201|893|nonsense_mediated_decay|	893	643	0	0
ENST00000377346.9|ENSG00000171608.16|OTTHUMG00000001450.3|OTTHUMT00000004235.2|PIK3CD-202|PIK3CD|5412|protein_coding|	5412	5162	0.07447	1
ENST00000536656.5|ENSG00000171608.16|OTTHUMG00000001450.3|-|PIK3CD-206|PIK3CD|5483|protein_coding|	5483	5233	0	0
ENST00000628140.2|ENSG00000171608.16|OTTHUMG00000001450.3|-|PIK3CD-208|PIK3CD|5483|protein_coding|	5483	5233	0	0
ENST00000484851.1|ENSG00000171608.16|OTTHUMG00000001450.3|OTTHUMT00000004238.2|PIK3CD-205|PIK3CD|515|lncRNA|	515	265	0	0
ENST00000543390.2|ENSG00000171608.16|OTTHUMG00000001450.3|-|PIK3CD-207|PIK3CD|3503|protein_coding|	3503	3253	0	0
ENST00000361110.6|ENSG00000171608.16|OTTHUMG00000001450.3|OTTHUMT00000004237.1|PIK3CD-201|PIK3CD|3508|protein_coding|	3508	3258	0	0
ENST00000481137.1|ENSG00000171608.16|OTTHUMG00000001450.3|OTTHUMT00000099298.1|PIK3CD-204|PIK3CD|386|retained_intron|	386	136	0	0
ENST00000479223.1|ENSG00000171608.16|OTTHUMG00000001450.3|OTTHUMT00000099299.1|PIK3CD-203|PIK3CD|539|retained_intron|	539	289	0	0
ENST00000377320.3|ENSG00000179840.5|OTTHUMG00000001452.1|OTTHUMT00000004245.1|PIK3CD-AS1-201|PIK3CD-AS1|1823|lncRNA|	1823	1573	0	0
ENST00000426570.3|ENSG00000233268.3|OTTHUMG00000001453.3|OTTHUMT00000004246.3|AL691449.1-201|AL691449.1|421|processed_pseudogene|	421	171	0	0
ENST00000415330.2|ENSG00000231789.2|OTTHUMG00000001449.2|OTTHUMT00000004234.2|PIK3CD-AS2-201|PIK3CD-AS2|939|lncRNA|	939	689	0	0
ENST00000377298.8|ENSG00000171603.17|OTTHUMG00000001451.3|OTTHUMT00000004239.1|CLSTN1-202|CLSTN1|5221|protein_coding|	5221	4971	0	0
ENST00000650348.1|ENSG00000171603.17|OTTHUMG00000001451.3|OTTHUMT00000499622.2|CLSTN1-206|CLSTN1|4457|nonsense_mediated_decay|	4457	4207	0	0
ENST00000477264.1|ENSG00000171603.17|OTTHUMG00000001451.3|OTTHUMT00000004244.1|CLSTN1-205|CLSTN1|2169|lncRNA|	2169	1919	1.82326	9.102
ENST00000435891.5|ENSG00000171603.17|OTTHUMG00000001451.3|OTTHUMT00000004241.1|CLSTN1-203|CLSTN1|3829|protein_coding|	3829	3579	0.400061	3.725
ENST00000361311.4|ENSG00000171603.17|OTTHUMG00000001451.3|OTTHUMT00000004240.1|CLSTN1-201|CLSTN1|4647|protein_coding|	4647	4397	0.190023	2.174
ENST00000464286.1|ENSG00000171603.17|OTTHUMG00000001451.3|OTTHUMT00000004243.1|CLSTN1-204|CLSTN1|563|lncRNA|	563	313	0	0
ENST00000603781.1|ENSG00000271264.1|OTTHUMG00000184268.1|OTTHUMT00000468523.1|MZT1P1-201|MZT1P1|246|processed_pseudogene|	246	18.23	0	0
ENST00000639753.1|ENSG00000280113.2|OTTHUMG00000192111.1|OTTHUMT00000492238.1|AL357140.3-201|AL357140.3|1983|TEC|	1983	1733	0	0
ENST00000623863.1|ENSG00000280113.2|OTTHUMG00000192111.1|-|AL357140.3-202|AL357140.3|649|TEC|	649	399	0	0
ENST00000377263.6|ENSG00000178585.15|OTTHUMG00000001796.2|OTTHUMT00000005012.2|CTNNBIP1-203|CTNNBIP1|3006|protein_coding|	3006	2756	1.39482	10
ENST00000400904.7|ENSG00000178585.15|OTTHUMG00000001796.2|OTTHUMT00000005013.1|CTNNBIP1-204|CTNNBIP1|1206|protein_coding|	1206	956	0.402105	1
ENST00000377258.5|ENSG00000178585.15|OTTHUMG00000001796.2|OTTHUMT00000005014.1|CTNNBIP1-202|CTNNBIP1|852|protein_coding|	852	602	0	0
ENST00000377256.1|ENSG00000178585.15|OTTHUMG00000001796.2|OTTHUMT00000005015.1|CTNNBIP1-201|CTNNBIP1|451|protein_coding|	451	201	0	0
ENST00000454104.1|ENSG00000223989.1|OTTHUMG00000037769.1|OTTHUMT00000092157.1|AL357140.1-201|AL357140.1|424|lncRNA|	424	174	0	0
ENST00000648956.1|ENSG00000285701.1|OTTHUMG00000193105.1|OTTHUMT00000500152.1|AL357140.4-201|AL357140.4|762|lncRNA|	762	512	0	0
ENST00000488540.5|ENSG00000162441.12|OTTHUMG00000001804.4|OTTHUMT00000005040.3|LZIC-205|LZIC|652|protein_coding|	652	402	0	0
ENST00000377223.6|ENSG00000162441.12|OTTHUMG00000001804.4|OTTHUMT00000005037.2|LZIC-202|LZIC|4989|protein_coding|	4989	4739	1.24686	15.371
ENST00000400903.6|ENSG00000162441.12|OTTHUMG00000001804.4|-|LZIC-203|LZIC|1405|protein_coding|	1405	1155	2.20624	6.629
ENST00000377213.1|ENSG00000162441.12|OTTHUMG00000001804.4|OTTHUMT00000005041.1|LZIC-201|LZIC|945|protein_coding|	945	695	0	0
ENST00000471853.1|ENSG00000162441.12|OTTHUMG00000001804.4|OTTHUMT00000005038.1|LZIC-204|LZIC|487|retained_intron|	487	237	0	0
ENST00000445884.1|ENSG00000228150.1|OTTHUMG00000001805.1|OTTHUMT00000005042.1|AL357140.2-201|AL357140.2|440|lncRNA|	440	190	0	0
ENST00000403197.5|ENSG00000173614.14|OTTHUMG00000001799.7|OTTHUMT00000005030.1|NMNAT1-202|NMNAT1|1094|protein_coding|	1094	844	0.91093	2
ENST00000462686.1|ENSG00000173614.14|OTTHUMG00000001799.7|OTTHUMT00000092155.4|NMNAT1-203|NMNAT1|1818|nonsense_mediated_decay|	1818	1568	0	0
ENST00000377205.6|ENSG00000173614.14|OTTHUMG00000001799.7|OTTHUMT00000005029.2|NMNAT1-201|NMNAT1|3734|protein_coding|	3734	3484	0.33101	3
ENST00000492735.1|ENSG00000173614.14|OTTHUMG00000001799.7|OTTHUMT00000005032.1|NMNAT1-204|NMNAT1|514|lncRNA|	514	264	0	0
ENST00000496751.1|ENSG00000173614.14|OTTHUMG00000001799.7|OTTHUMT00000005031.2|NMNAT1-205|NMNAT1|485|protein_coding|	485	235	0	0
ENST00000365545.1|ENSG00000202415.1|-|-|RN7SKP269-201|RN7SKP269|319|misc_RNA|	319	69.21	0	0
ENST00000636827.2|ENSG00000283611.2|OTTHUMG00000191753.2|OTTHUMT00000489898.2|TMEM274P-201|TMEM274P|444|unitary_pseudogene|	444	194	0	0
ENST00000578045.1|ENSG00000265521.1|-|-|MIR5697-201|MIR5697|78|miRNA|	78	3.027	0	0
ENST00000413148.1|ENSG00000241326.1|OTTHUMG00000001801.1|OTTHUMT00000005034.1|AL603962.1-201|AL603962.1|436|lncRNA|	436	186	2.06673	1
ENST00000315901.4|ENSG00000162444.12|OTTHUMG00000001798.3|OTTHUMT00000005028.2|RBP7-202|RBP7|861|nonsense_mediated_decay|	861	611	0	0
ENST00000294435.8|ENSG00000162444.12|OTTHUMG00000001798.3|OTTHUMT00000005027.3|RBP7-201|RBP7|625|protein_coding|	625	375	1.0251	1
ENST00000253251.12|ENSG00000130939.20|OTTHUMG00000001797.4|OTTHUMT00000005017.1|UBE4B-201|UBE4B|4772|protein_coding|	4772	4522	0	0
ENST00000672724.1|ENSG00000130939.20|OTTHUMG00000001797.4|OTTHUMT00000005022.2|UBE4B-210|UBE4B|6184|protein_coding|	6184	5934	0.323907	5
ENST00000343090.11|ENSG00000130939.20|OTTHUMG00000001797.4|OTTHUMT00000005016.2|UBE4B-202|UBE4B|5905|protein_coding|	5905	5655	0.067977	1
ENST00000377153.5|ENSG00000130939.20|OTTHUMG00000001797.4|OTTHUMT00000005020.1|UBE4B-203|UBE4B|1273|protein_coding|	1273	1023	0	0
ENST00000462658.1|ENSG00000130939.20|OTTHUMG00000001797.4|OTTHUMT00000005023.1|UBE4B-204|UBE4B|573|retained_intron|	573	323	0	0
ENST00000470736.1|ENSG00000130939.20|OTTHUMG00000001797.4|OTTHUMT00000005026.2|UBE4B-207|UBE4B|827|protein_coding|	827	577	0	0
ENST00000466379.1|ENSG00000130939.20|OTTHUMG00000001797.4|OTTHUMT00000005018.1|UBE4B-206|UBE4B|2299|retained_intron|	2299	2049	0	0
ENST00000488228.1|ENSG00000130939.20|OTTHUMG00000001797.4|OTTHUMT00000005024.2|UBE4B-209|UBE4B|560|nonsense_mediated_decay|	560	310	0	0
ENST00000487244.5|ENSG00000130939.20|OTTHUMG00000001797.4|OTTHUMT00000005019.1|UBE4B-208|UBE4B|818|retained_intron|	818	568	0	0
ENST00000465408.1|ENSG00000130939.20|OTTHUMG00000001797.4|OTTHUMT00000005025.1|UBE4B-205|UBE4B|355|lncRNA|	355	105.001	0	0
ENST00000456484.1|ENSG00000224340.1|OTTHUMG00000001800.1|OTTHUMT00000005033.1|AL590639.1-201|AL590639.1|337|processed_pseudogene|	337	87.022	0	0
ENST00000416729.2|ENSG00000233623.2|OTTHUMG00000001802.2|OTTHUMT00000005035.2|PGAM1P11-201|PGAM1P11|680|processed_pseudogene|	680	430	0	0
ENST00000364876.1|ENSG00000201746.1|-|-|RNU6-828P-201|RNU6-828P|107|snRNA|	107	3.67	0	0
ENST00000377093.8|ENSG00000054523.17|OTTHUMG00000001817.2|OTTHUMT00000005104.1|KIF1B-205|KIF1B|7565|protein_coding|	7565	7315	0.157654	3
ENST00000263934.10|ENSG00000054523.17|OTTHUMG00000001817.2|OTTHUMT00000005103.1|KIF1B-201|KIF1B|6816|protein_coding|	6816	6566	0	0
ENST00000377086.5|ENSG00000054523.17|OTTHUMG00000001817.2|OTTHUMT00000005102.1|KIF1B-204|KIF1B|10669|protein_coding|	10669	10419	0	0
ENST00000377083.5|ENSG00000054523.17|OTTHUMG00000001817.2|OTTHUMT00000005105.1|KIF1B-203|KIF1B|5885|protein_coding|	5885	5635	0	0
ENST00000377081.5|ENSG00000054523.17|OTTHUMG00000001817.2|OTTHUMT00000005106.1|KIF1B-202|KIF1B|8746|protein_coding|	8746	8496	0	0
ENST00000620295.2|ENSG00000054523.17|OTTHUMG00000001817.2|-|KIF1B-211|KIF1B|8624|protein_coding|	8624	8374	0	0
ENST00000622724.3|ENSG00000054523.17|OTTHUMG00000001817.2|-|KIF1B-212|KIF1B|8588|protein_coding|	8588	8338	0.184415	4
ENST00000495136.1|ENSG00000054523.17|OTTHUMG00000001817.2|OTTHUMT00000005107.1|KIF1B-209|KIF1B|643|retained_intron|	643	393	0	0
ENST00000497835.1|ENSG00000054523.17|OTTHUMG00000001817.2|OTTHUMT00000005108.1|KIF1B-210|KIF1B|452|retained_intron|	452	202	0	0
ENST00000465635.5|ENSG00000054523.17|OTTHUMG00000001817.2|OTTHUMT00000005109.1|KIF1B-206|KIF1B|759|lncRNA|	759	509	0	0
ENST00000483340.1|ENSG00000054523.17|OTTHUMG00000001817.2|OTTHUMT00000005110.1|KIF1B-208|KIF1B|839|retained_intron|	839	589	0	0
ENST00000635499.1|ENSG00000054523.17|OTTHUMG00000001817.2|OTTHUMT00000488116.1|KIF1B-213|KIF1B|2098|protein_coding|	2098	1848	0	0
ENST00000470616.1|ENSG00000054523.17|OTTHUMG00000001817.2|OTTHUMT00000005111.1|KIF1B-207|KIF1B|519|retained_intron|	519	269	0	0
ENST00000577266.1|ENSG00000264881.1|-|-|AL358013.1-201|AL358013.1|86|miRNA|	86	3.184	0	0
ENST00000362692.1|ENSG00000199562.1|-|-|RNU6-37P-201|RNU6-37P|107|snRNA|	107	3.67	0	0
ENST00000584329.2|ENSG00000264501.2|-|-|RN7SL731P-201|RN7SL731P|293|misc_RNA|	293	45.289	0	0
ENST00000641495.1|ENSG00000284735.1|OTTHUMG00000192294.2|OTTHUMT00000493408.1|AL139424.3-201|AL139424.3|399|lncRNA|	399	149	0	0
ENST00000641619.1|ENSG00000284735.1|OTTHUMG00000192294.2|OTTHUMT00000493414.1|AL139424.3-202|AL139424.3|917|lncRNA|	917	667	0	0
ENST00000641117.1|ENSG00000284735.1|OTTHUMG00000192294.2|OTTHUMT00000493409.1|AL139424.3-203|AL139424.3|1392|lncRNA|	1392	1142	0	0
ENST00000641011.1|ENSG00000284642.1|OTTHUMG00000192295.1|OTTHUMT00000493410.1|AL139424.2-201|AL139424.2|299|lncRNA|	299	50.439	0	0
ENST00000641335.1|ENSG00000284642.1|OTTHUMG00000192295.1|OTTHUMT00000493411.1|AL139424.2-202|AL139424.2|1369|lncRNA|	1369	1119	0	0
ENST00000641456.1|ENSG00000284642.1|OTTHUMG00000192295.1|OTTHUMT00000493412.1|AL139424.2-203|AL139424.2|1142|lncRNA|	1142	892	0	0
ENST00000641062.1|ENSG00000284642.1|OTTHUMG00000192295.1|OTTHUMT00000493413.1|AL139424.2-204|AL139424.2|670|lncRNA|	670	420	0	0
ENST00000491493.5|ENSG00000142657.21|OTTHUMG00000001905.5|OTTHUMT00000005399.3|PGD-207|PGD|806|protein_coding|	806	556	0	0
ENST00000487775.1|ENSG00000142657.21|OTTHUMG00000001905.5|OTTHUMT00000005401.1|PGD-206|PGD|462|retained_intron|	462	212	0	0
ENST00000270776.13|ENSG00000142657.21|OTTHUMG00000001905.5|OTTHUMT00000005398.2|PGD-201|PGD|2268|protein_coding|	2268	2018	6.8577	36
ENST00000477958.5|ENSG00000142657.21|OTTHUMG00000001905.5|OTTHUMT00000005402.2|PGD-204|PGD|508|nonsense_mediated_decay|	508	258	0	0
ENST00000483936.5|ENSG00000142657.21|OTTHUMG00000001905.5|OTTHUMT00000005404.2|PGD-205|PGD|680|protein_coding|	680	430	0	0
ENST00000465632.5|ENSG00000142657.21|OTTHUMG00000001905.5|OTTHUMT00000005403.2|PGD-203|PGD|642|protein_coding|	642	392	0	0
ENST00000460189.1|ENSG00000142657.21|OTTHUMG00000001905.5|OTTHUMT00000005405.2|PGD-202|PGD|767|protein_coding|	767	517	0	0
ENST00000493288.1|ENSG00000142657.21|OTTHUMG00000001905.5|OTTHUMT00000083939.1|PGD-208|PGD|476|retained_intron|	476	226	0	0
ENST00000498356.1|ENSG00000142657.21|OTTHUMG00000001905.5|OTTHUMT00000005406.2|PGD-210|PGD|790|lncRNA|	790	540	0	0
ENST00000496718.1|ENSG00000142657.21|OTTHUMG00000001905.5|OTTHUMT00000083940.1|PGD-209|PGD|506|retained_intron|	506	256	0	0
ENST00000607572.1|ENSG00000271989.1|OTTHUMG00000185648.1|OTTHUMT00000470922.1|AL139424.1-201|AL139424.1|797|lncRNA|	797	547	0	0
ENST00000400900.6|ENSG00000251503.8|OTTHUMG00000162436.4|OTTHUMT00000368904.1|CENPS-CORT-201|CENPS-CORT|1469|protein_coding|	1469	1219	0	0
ENST00000470413.6|ENSG00000251503.8|OTTHUMG00000162436.4|OTTHUMT00000130799.1|CENPS-CORT-203|CENPS-CORT|626|protein_coding|	626	376	0	0
ENST00000602787.6|ENSG00000251503.8|OTTHUMG00000162436.4|OTTHUMT00000467583.2|CENPS-CORT-205|CENPS-CORT|571|protein_coding|	571	321	0	0
ENST00000602296.6|ENSG00000251503.8|OTTHUMG00000162436.4|OTTHUMT00000488626.1|CENPS-CORT-204|CENPS-CORT|1326|protein_coding|	1326	1076	0.714521	2
ENST00000465026.1|ENSG00000251503.8|OTTHUMG00000162436.4|OTTHUMT00000130794.2|CENPS-CORT-202|CENPS-CORT|494|protein_coding|	494	244	0	0
ENST00000309048.8|ENSG00000175279.22|OTTHUMG00000059085.11|OTTHUMT00000130797.3|CENPS-201|CENPS|905|protein_coding|	905	655	3.52134	6
ENST00000602486.1|ENSG00000175279.22|OTTHUMG00000059085.11|OTTHUMT00000467584.1|CENPS-205|CENPS|312|lncRNA|	312	62.441	0	0
ENST00000477755.1|ENSG00000175279.22|OTTHUMG00000059085.11|OTTHUMT00000130800.6|CENPS-204|CENPS|914|nonsense_mediated_decay|	914	664	0	0
ENST00000462462.1|ENSG00000175279.22|OTTHUMG00000059085.11|OTTHUMT00000130802.2|CENPS-202|CENPS|584|protein_coding|	584	334	0	0
ENST00000464507.1|ENSG00000175279.22|OTTHUMG00000059085.11|OTTHUMT00000130801.1|CENPS-203|CENPS|684|retained_intron|	684	434	0	0
ENST00000377049.3|ENSG00000241563.3|OTTHUMG00000001906.4|OTTHUMT00000005410.3|CORT-201|CORT|1130|protein_coding|	1130	880	0.436832	1
ENST00000377038.8|ENSG00000160049.12|OTTHUMG00000001909.4|OTTHUMT00000005418.2|DFFA-202|DFFA|6035|protein_coding|	6035	5785	0.730948	11
ENST00000476658.5|ENSG00000160049.12|OTTHUMG00000001909.4|OTTHUMT00000005420.2|DFFA-203|DFFA|744|nonsense_mediated_decay|	744	494	0	0
ENST00000377036.2|ENSG00000160049.12|OTTHUMG00000001909.4|OTTHUMT00000005419.1|DFFA-201|DFFA|1403|protein_coding|	1403	1153	0.666804	2
ENST00000424487.1|ENSG00000203469.2|OTTHUMG00000001907.1|OTTHUMT00000005413.1|AL354956.1-201|AL354956.1|467|lncRNA|	467	217	0	0
ENST00000472851.1|ENSG00000142655.13|OTTHUMG00000001908.3|OTTHUMT00000005415.1|PEX14-202|PEX14|805|retained_intron|	805	555	0	0
ENST00000356607.9|ENSG00000142655.13|OTTHUMG00000001908.3|OTTHUMT00000005414.2|PEX14-201|PEX14|1922|protein_coding|	1922	1672	3.9085	17
ENST00000491661.2|ENSG00000142655.13|OTTHUMG00000001908.3|OTTHUMT00000005417.2|PEX14-203|PEX14|637|protein_coding|	637	387	1.98663	2
ENST00000492696.1|ENSG00000142655.13|OTTHUMG00000001908.3|OTTHUMT00000005416.1|PEX14-204|PEX14|250|lncRNA|	250	19.633	0	0
ENST00000663738.1|ENSG00000287727.1|OTTHUMG00000195673.1|OTTHUMT00000528169.1|AL139423.2-201|AL139423.2|2876|lncRNA|	2876	2626	0	0
ENST00000461850.3|ENSG00000243267.3|-|-|RN7SL614P-201|RN7SL614P|280|misc_RNA|	280	35.332	0	0
ENST00000377022.8|ENSG00000130940.15|OTTHUMG00000002035.6|OTTHUMT00000005673.3|CASZ1-202|CASZ1|7934|protein_coding|	7934	7684	0.100055	2
ENST00000478524.1|ENSG00000130940.15|OTTHUMG00000002035.6|OTTHUMT00000005674.1|CASZ1-205|CASZ1|337|lncRNA|	337	87.022	0	0
ENST00000447850.3|ENSG00000130940.15|OTTHUMG00000002035.6|OTTHUMT00000366770.4|CASZ1-203|CASZ1|695|protein_coding|	695	445	0	0
ENST00000344008.5|ENSG00000130940.15|OTTHUMG00000002035.6|OTTHUMT00000005671.2|CASZ1-201|CASZ1|4405|protein_coding|	4405	4155	0	0
ENST00000490176.1|ENSG00000130940.15|OTTHUMG00000002035.6|OTTHUMT00000005675.1|CASZ1-207|CASZ1|432|retained_intron|	432	182	0	0
ENST00000496432.6|ENSG00000130940.15|OTTHUMG00000002035.6|OTTHUMT00000005677.2|CASZ1-209|CASZ1|3279|retained_intron|	3279	3029	0	0
ENST00000492173.1|ENSG00000130940.15|OTTHUMG00000002035.6|OTTHUMT00000005672.1|CASZ1-208|CASZ1|2267|retained_intron|	2267	2017	0	0
ENST00000478728.2|ENSG00000130940.15|OTTHUMG00000002035.6|OTTHUMT00000005676.2|CASZ1-206|CASZ1|648|lncRNA|	648	398	0	0
ENST00000472814.1|ENSG00000130940.15|OTTHUMG00000002035.6|OTTHUMT00000005678.1|CASZ1-204|CASZ1|451|lncRNA|	451	201	0	0
ENST00000606802.1|ENSG00000272078.1|OTTHUMG00000185370.1|OTTHUMT00000470350.1|AL139423.1-201|AL139423.1|7923|lncRNA|	7923	7673	0	0
ENST00000450782.2|ENSG00000225158.2|OTTHUMG00000002034.2|OTTHUMT00000005670.2|HSPE1P24-201|HSPE1P24|238|processed_pseudogene|	238	15.802	0	0
ENST00000476357.1|ENSG00000175262.14|OTTHUMG00000002032.5|OTTHUMT00000005667.1|C1orf127-204|C1orf127|2377|retained_intron|	2377	2127	0	0
ENST00000418570.6|ENSG00000175262.14|OTTHUMG00000002032.5|OTTHUMT00000005666.2|C1orf127-202|C1orf127|2265|protein_coding|	2265	2015	0	0
ENST00000377004.8|ENSG00000175262.14|OTTHUMG00000002032.5|-|C1orf127-201|C1orf127|2761|protein_coding|	2761	2511	0	0
ENST00000468348.1|ENSG00000175262.14|OTTHUMG00000002032.5|OTTHUMT00000005668.2|C1orf127-203|C1orf127|340|protein_coding|	340	90.014	0	0
ENST00000520253.1|ENSG00000175262.14|OTTHUMG00000002032.5|OTTHUMT00000316229.2|C1orf127-205|C1orf127|2359|protein_coding|	2359	2109	0	0
ENST00000400899.2|ENSG00000215785.2|OTTHUMG00000002033.1|OTTHUMT00000005669.1|CFL1P6-201|CFL1P6|494|processed_pseudogene|	494	244	0	0
ENST00000473118.5|ENSG00000120948.17|OTTHUMG00000002120.16|OTTHUMT00000006066.4|TARDBP-205|TARDBP|701|protein_coding|	701	451	0	0
ENST00000240185.7|ENSG00000120948.17|OTTHUMG00000002120.16|OTTHUMT00000006063.2|TARDBP-201|TARDBP|5367|protein_coding|	5367	5117	3.00498	40
ENST00000639083.1|ENSG00000120948.17|OTTHUMG00000002120.16|OTTHUMT00000491482.1|TARDBP-230|TARDBP|2269|protein_coding|	2269	2019	0.593931	3.119
ENST00000639599.1|ENSG00000120948.17|OTTHUMG00000002120.16|OTTHUMT00000491483.1|TARDBP-231|TARDBP|1283|nonsense_mediated_decay|	1283	1033	0	0
ENST00000629725.2|ENSG00000120948.17|OTTHUMG00000002120.16|-|TARDBP-228|TARDBP|1031|protein_coding|	1031	781	0	0
ENST00000439080.6|ENSG00000120948.17|OTTHUMG00000002120.16|OTTHUMT00000473361.1|TARDBP-203|TARDBP|1388|nonsense_mediated_decay|	1388	1138	0	0
ENST00000613864.4|ENSG00000120948.17|OTTHUMG00000002120.16|OTTHUMT00000473362.1|TARDBP-215|TARDBP|584|lncRNA|	584	334	0	0
ENST00000476201.5|ENSG00000120948.17|OTTHUMG00000002120.16|OTTHUMT00000006067.4|TARDBP-207|TARDBP|929|protein_coding|	929	679	0	0
ENST00000472476.5|ENSG00000120948.17|OTTHUMG00000002120.16|OTTHUMT00000006068.3|TARDBP-204|TARDBP|1001|nonsense_mediated_decay|	1001	751	0	0
ENST00000621715.4|ENSG00000120948.17|OTTHUMG00000002120.16|OTTHUMT00000473363.3|TARDBP-225|TARDBP|816|protein_coding|	816	566	0	0
ENST00000315091.7|ENSG00000120948.17|OTTHUMG00000002120.16|OTTHUMT00000006065.1|TARDBP-202|TARDBP|1835|protein_coding|	1835	1585	1.79416	7.398
ENST00000473869.5|ENSG00000120948.17|OTTHUMG00000002120.16|OTTHUMT00000006064.3|TARDBP-206|TARDBP|1946|nonsense_mediated_decay|	1946	1696	0.793304	3.5
ENST00000638264.1|ENSG00000120948.17|OTTHUMG00000002120.16|-|TARDBP-229|TARDBP|774|protein_coding|	774	524	0	0
ENST00000649624.1|ENSG00000120948.17|OTTHUMG00000002120.16|OTTHUMT00000498349.1|TARDBP-232|TARDBP|810|protein_coding|	810	560	0	0
ENST00000621790.4|ENSG00000120948.17|OTTHUMG00000002120.16|OTTHUMT00000473364.1|TARDBP-226|TARDBP|1008|protein_coding|	1008	758	0	0
ENST00000616545.4|ENSG00000120948.17|OTTHUMG00000002120.16|OTTHUMT00000473365.1|TARDBP-217|TARDBP|920|protein_coding|	920	670	0	0
ENST00000622057.4|ENSG00000120948.17|OTTHUMG00000002120.16|OTTHUMT00000473366.1|TARDBP-227|TARDBP|706|protein_coding|	706	456	0	0
ENST00000617172.4|ENSG00000120948.17|OTTHUMG00000002120.16|OTTHUMT00000473367.2|TARDBP-218|TARDBP|980|protein_coding|	980	730	0	0
ENST00000618606.1|ENSG00000120948.17|OTTHUMG00000002120.16|OTTHUMT00000473368.1|TARDBP-220|TARDBP|584|retained_intron|	584	334	0	0
ENST00000611963.4|ENSG00000120948.17|OTTHUMG00000002120.16|OTTHUMT00000473369.1|TARDBP-213|TARDBP|739|nonsense_mediated_decay|	739	489	0	0
ENST00000620632.4|ENSG00000120948.17|OTTHUMG00000002120.16|OTTHUMT00000473383.1|TARDBP-223|TARDBP|706|nonsense_mediated_decay|	706	456	0	0
ENST00000619555.4|ENSG00000120948.17|OTTHUMG00000002120.16|OTTHUMT00000473370.1|TARDBP-221|TARDBP|682|nonsense_mediated_decay|	682	432	0	0
ENST00000610369.4|ENSG00000120948.17|OTTHUMG00000002120.16|OTTHUMT00000473384.1|TARDBP-211|TARDBP|563|protein_coding|	563	313	0	0
ENST00000614494.1|ENSG00000120948.17|OTTHUMG00000002120.16|OTTHUMT00000473385.1|TARDBP-216|TARDBP|515|nonsense_mediated_decay|	515	265	0	0
ENST00000477447.6|ENSG00000120948.17|OTTHUMG00000002120.16|OTTHUMT00000006069.5|TARDBP-208|TARDBP|409|nonsense_mediated_decay|	409	159	0	0
ENST00000620505.1|ENSG00000120948.17|OTTHUMG00000002120.16|OTTHUMT00000473394.1|TARDBP-222|TARDBP|657|nonsense_mediated_decay|	657	407	0	0
ENST00000621573.1|ENSG00000120948.17|OTTHUMG00000002120.16|OTTHUMT00000473395.1|TARDBP-224|TARDBP|992|nonsense_mediated_decay|	992	742	0	0
ENST00000611008.4|ENSG00000120948.17|OTTHUMG00000002120.16|OTTHUMT00000473396.2|TARDBP-212|TARDBP|929|lncRNA|	929	679	0	0
ENST00000613177.1|ENSG00000120948.17|OTTHUMG00000002120.16|OTTHUMT00000473397.1|TARDBP-214|TARDBP|379|lncRNA|	379	129	0	0
ENST00000496840.1|ENSG00000120948.17|OTTHUMG00000002120.16|OTTHUMT00000006070.2|TARDBP-210|TARDBP|692|nonsense_mediated_decay|	692	442	0	0
ENST00000617757.1|ENSG00000120948.17|OTTHUMG00000002120.16|OTTHUMT00000473399.1|TARDBP-219|TARDBP|434|lncRNA|	434	184	0	0
ENST00000480464.2|ENSG00000120948.17|OTTHUMG00000002120.16|OTTHUMT00000006071.2|TARDBP-209|TARDBP|790|lncRNA|	790	540	0	0
ENST00000614757.4|ENSG00000277726.4|OTTHUMG00000186566.4|OTTHUMT00000473360.1|AL109811.3-201|AL109811.3|1793|nonsense_mediated_decay|	1793	1543	0.454304	1.824
ENST00000611136.4|ENSG00000277726.4|OTTHUMG00000186566.4|OTTHUMT00000473386.1|AL109811.3-202|AL109811.3|700|nonsense_mediated_decay|	700	450	0	0
ENST00000612542.1|ENSG00000277726.4|OTTHUMG00000186566.4|OTTHUMT00000473387.1|AL109811.3-203|AL109811.3|554|protein_coding|	554	304	0	0
ENST00000622108.1|ENSG00000277726.4|OTTHUMG00000186566.4|OTTHUMT00000473398.1|AL109811.3-204|AL109811.3|645|nonsense_mediated_decay|	645	395	0	0
ENST00000620028.1|ENSG00000277726.4|OTTHUMG00000186566.4|OTTHUMT00000473400.1|AL109811.3-205|AL109811.3|763|lncRNA|	763	513	0	0
ENST00000400897.8|ENSG00000009724.17|OTTHUMG00000002121.2|OTTHUMT00000006072.2|MASP2-201|MASP2|2455|protein_coding|	2455	2205	20.0093	114.774
ENST00000478645.1|ENSG00000009724.17|OTTHUMG00000002121.2|OTTHUMT00000006075.1|MASP2-203|MASP2|443|retained_intron|	443	193	0	0
ENST00000480221.1|ENSG00000009724.17|OTTHUMG00000002121.2|OTTHUMT00000006074.1|MASP2-204|MASP2|2190|retained_intron|	2190	1940	6.18908	31.234
ENST00000400898.3|ENSG00000009724.17|OTTHUMG00000002121.2|OTTHUMT00000006073.1|MASP2-202|MASP2|726|protein_coding|	726	476	170.401	211
ENST00000607145.1|ENSG00000271895.2|OTTHUMG00000185649.2|OTTHUMT00000470923.1|AL109811.2-201|AL109811.2|870|lncRNA|	870	620	0	0
ENST00000612387.1|ENSG00000271895.2|OTTHUMG00000185649.2|OTTHUMT00000473401.1|AL109811.2-202|AL109811.2|651|lncRNA|	651	401	1.11143	1.159
ENST00000475189.1|ENSG00000116649.10|OTTHUMG00000002119.4|OTTHUMT00000006057.1|SRM-204|SRM|545|retained_intron|	545	295	9.12165	7
ENST00000376957.7|ENSG00000116649.10|OTTHUMG00000002119.4|OTTHUMT00000006056.2|SRM-201|SRM|1260|protein_coding|	1260	1010	7.99273	21
ENST00000490101.1|ENSG00000116649.10|OTTHUMG00000002119.4|OTTHUMT00000006059.2|SRM-206|SRM|461|protein_coding|	461	211	0	0
ENST00000465788.1|ENSG00000116649.10|OTTHUMG00000002119.4|OTTHUMT00000006061.2|SRM-203|SRM|402|protein_coding|	402	152	0	0
ENST00000459997.1|ENSG00000116649.10|OTTHUMG00000002119.4|OTTHUMT00000006060.2|SRM-202|SRM|731|nonsense_mediated_decay|	731	481	0	0
ENST00000487300.1|ENSG00000116649.10|OTTHUMG00000002119.4|OTTHUMT00000006062.3|SRM-205|SRM|611|protein_coding|	611	361	0	0
ENST00000304457.11|ENSG00000171824.14|OTTHUMG00000002123.3|OTTHUMT00000006079.1|EXOSC10-201|EXOSC10|2721|protein_coding|	2721	2471	0	0
ENST00000376936.9|ENSG00000171824.14|OTTHUMG00000002123.3|OTTHUMT00000006078.1|EXOSC10-202|EXOSC10|2796|protein_coding|	2796	2546	0	0
ENST00000474216.5|ENSG00000171824.14|OTTHUMG00000002123.3|OTTHUMT00000006080.1|EXOSC10-207|EXOSC10|2007|retained_intron|	2007	1757	1.31273	6
ENST00000490565.1|ENSG00000171824.14|OTTHUMG00000002123.3|OTTHUMT00000006082.1|EXOSC10-210|EXOSC10|421|retained_intron|	421	171	0	0
ENST00000469634.5|ENSG00000171824.14|OTTHUMG00000002123.3|OTTHUMT00000006081.1|EXOSC10-204|EXOSC10|2361|retained_intron|	2361	2111	0	0
ENST00000478271.1|ENSG00000171824.14|OTTHUMG00000002123.3|OTTHUMT00000006083.1|EXOSC10-208|EXOSC10|608|retained_intron|	608	358	0	0
ENST00000470611.5|ENSG00000171824.14|OTTHUMG00000002123.3|OTTHUMT00000083941.1|EXOSC10-205|EXOSC10|401|lncRNA|	401	151	0	0
ENST00000498576.1|ENSG00000171824.14|OTTHUMG00000002123.3|OTTHUMT00000006084.1|EXOSC10-211|EXOSC10|486|retained_intron|	486	236	0	0
ENST00000472078.1|ENSG00000171824.14|OTTHUMG00000002123.3|OTTHUMT00000083942.1|EXOSC10-206|EXOSC10|412|retained_intron|	412	162	0	0
ENST00000485606.1|ENSG00000171824.14|OTTHUMG00000002123.3|OTTHUMT00000083943.1|EXOSC10-209|EXOSC10|459|lncRNA|	459	209	0	0
ENST00000460196.1|ENSG00000171824.14|OTTHUMG00000002123.3|OTTHUMT00000006085.2|EXOSC10-203|EXOSC10|622|nonsense_mediated_decay|	622	372	0	0
ENST00000452378.1|ENSG00000226849.1|OTTHUMG00000034707.1|OTTHUMT00000083946.1|AL109811.1-201|AL109811.1|2682|lncRNA|	2682	2432	0	0
ENST00000447600.1|ENSG00000230337.1|OTTHUMG00000002122.1|OTTHUMT00000006077.1|EXOSC10-AS1-202|EXOSC10-AS1|487|lncRNA|	487	237	0	0
ENST00000435388.1|ENSG00000230337.1|OTTHUMG00000002122.1|OTTHUMT00000006076.1|EXOSC10-AS1-201|EXOSC10-AS1|440|lncRNA|	440	190	0	0
ENST00000376838.5|ENSG00000198793.13|OTTHUMG00000002001.4|OTTHUMT00000005559.1|MTOR-202|MTOR|4017|protein_coding|	4017	3767	0.612284	6
ENST00000361445.9|ENSG00000198793.13|OTTHUMG00000002001.4|OTTHUMT00000005558.2|MTOR-201|MTOR|8721|protein_coding|	8721	8471	0.317659	7
ENST00000473471.5|ENSG00000198793.13|OTTHUMG00000002001.4|OTTHUMT00000084229.1|MTOR-204|MTOR|862|lncRNA|	862	612	0	0
ENST00000490931.1|ENSG00000198793.13|OTTHUMG00000002001.4|OTTHUMT00000005563.1|MTOR-206|MTOR|1111|lncRNA|	1111	861	0	0
ENST00000455339.1|ENSG00000198793.13|OTTHUMG00000002001.4|OTTHUMT00000005562.2|MTOR-203|MTOR|694|protein_coding|	694	444	0	0
ENST00000495435.1|ENSG00000198793.13|OTTHUMG00000002001.4|OTTHUMT00000005560.1|MTOR-207|MTOR|2356|lncRNA|	2356	2106	0	0
ENST00000476768.1|ENSG00000198793.13|OTTHUMG00000002001.4|OTTHUMT00000005561.1|MTOR-205|MTOR|610|lncRNA|	610	360	0	0
ENST00000445982.5|ENSG00000225602.5|OTTHUMG00000002003.1|OTTHUMT00000005565.1|MTOR-AS1-202|MTOR-AS1|705|lncRNA|	705	455	0	0
ENST00000420480.1|ENSG00000225602.5|OTTHUMG00000002003.1|OTTHUMT00000005566.1|MTOR-AS1-201|MTOR-AS1|673|lncRNA|	673	423	0	0
ENST00000517277.1|ENSG00000253086.1|-|-|RNU6-537P-201|RNU6-537P|103|snRNA|	103	3.568	0	0
ENST00000376819.4|ENSG00000171819.5|OTTHUMG00000002002.4|OTTHUMT00000005564.2|ANGPTL7-201|ANGPTL7|2224|protein_coding|	2224	1974	0	0
ENST00000476934.1|ENSG00000171819.5|OTTHUMG00000002002.4|OTTHUMT00000099300.2|ANGPTL7-202|ANGPTL7|607|lncRNA|	607	357	0	0
ENST00000384720.1|ENSG00000207451.1|-|-|RNU6-291P-201|RNU6-291P|107|snRNA|	107	3.67	0	0
ENST00000448289.1|ENSG00000238173.1|OTTHUMG00000002000.1|OTTHUMT00000005557.1|RPL39P6-201|RPL39P6|150|processed_pseudogene|	150	5.178	0	0
ENST00000376810.5|ENSG00000120942.13|OTTHUMG00000002075.2|OTTHUMT00000005773.1|UBIAD1-202|UBIAD1|3646|protein_coding|	3646	3396	2.15072	19
ENST00000376804.2|ENSG00000120942.13|OTTHUMG00000002075.2|OTTHUMT00000005775.2|UBIAD1-201|UBIAD1|825|protein_coding|	825	575	0	0
ENST00000486588.6|ENSG00000120942.13|OTTHUMG00000002075.2|OTTHUMT00000005776.2|UBIAD1-204|UBIAD1|831|nonsense_mediated_decay|	831	581	0	0
ENST00000483738.1|ENSG00000120942.13|OTTHUMG00000002075.2|OTTHUMT00000005774.2|UBIAD1-203|UBIAD1|1393|protein_coding|	1393	1143	0	0
ENST00000433562.1|ENSG00000238199.1|OTTHUMG00000002077.2|OTTHUMT00000005778.1|UBE2V2P3-201|UBE2V2P3|437|processed_pseudogene|	437	187	0	0
ENST00000641979.1|ENSG00000284646.1|OTTHUMG00000192296.1|OTTHUMT00000493415.1|AL031291.1-201|AL031291.1|742|lncRNA|	742	492	0	0
ENST00000435243.2|ENSG00000224338.2|OTTHUMG00000002073.2|OTTHUMT00000005769.2|MTCYBP45-201|MTCYBP45|565|processed_pseudogene|	565	315	0	0
ENST00000294484.7|ENSG00000204624.8|OTTHUMG00000002074.3|OTTHUMT00000005770.3|DISP3-201|DISP3|5265|protein_coding|	5265	5015	0	0
ENST00000423056.2|ENSG00000204624.8|OTTHUMG00000002074.3|OTTHUMT00000005772.1|DISP3-203|DISP3|910|lncRNA|	910	660	0	0
ENST00000304391.6|ENSG00000204624.8|OTTHUMG00000002074.3|OTTHUMT00000005771.1|DISP3-202|DISP3|1495|protein_coding|	1495	1245	0	0
ENST00000649975.1|ENSG00000285833.1|OTTHUMG00000193175.1|OTTHUMT00000500365.1|AL590989.1-201|AL590989.1|1051|lncRNA|	1051	801	0	0
ENST00000453135.2|ENSG00000235643.2|OTTHUMG00000002076.2|OTTHUMT00000005777.2|LINC01647-201|LINC01647|1351|lncRNA|	1351	1101	0	0
ENST00000642131.1|ENSG00000284708.1|OTTHUMG00000192297.1|OTTHUMT00000493416.1|AL031731.1-201|AL031731.1|2094|lncRNA|	2094	1844	0	0
ENST00000642025.1|ENSG00000116661.11|OTTHUMG00000002072.6|OTTHUMT00000493417.1|FBXO2-206|FBXO2|2215|nonsense_mediated_decay|	2215	1965	3.32571	17
ENST00000354287.5|ENSG00000116661.11|OTTHUMG00000002072.6|OTTHUMT00000005764.3|FBXO2-201|FBXO2|1287|protein_coding|	1287	1037	5.93115	16
ENST00000471501.1|ENSG00000116661.11|OTTHUMG00000002072.6|OTTHUMT00000005767.1|FBXO2-204|FBXO2|725|retained_intron|	725	475	0	0
ENST00000466919.1|ENSG00000116661.11|OTTHUMG00000002072.6|OTTHUMT00000005765.1|FBXO2-203|FBXO2|774|retained_intron|	774	524	0	0
ENST00000465901.1|ENSG00000116661.11|OTTHUMG00000002072.6|OTTHUMT00000005768.4|FBXO2-202|FBXO2|434|protein_coding|	434	184	0	0
ENST00000475961.1|ENSG00000116661.11|OTTHUMG00000002072.6|OTTHUMT00000005766.1|FBXO2-205|FBXO2|237|lncRNA|	237	15.531	0	0
ENST00000251546.8|ENSG00000132879.14|OTTHUMG00000002071.7|OTTHUMT00000005762.1|FBXO44-201|FBXO44|1896|protein_coding|	1896	1646	1.61041	6.896
ENST00000425796.5|ENSG00000132879.14|OTTHUMG00000002071.7|OTTHUMT00000006296.2|FBXO44-207|FBXO44|994|protein_coding|	994	744	0	0
ENST00000376770.5|ENSG00000132879.14|OTTHUMG00000002071.7|-|FBXO44-206|FBXO44|3320|protein_coding|	3320	3070	0	0
ENST00000251547.10|ENSG00000132879.14|OTTHUMG00000002071.7|OTTHUMT00000005761.2|FBXO44-202|FBXO44|2928|protein_coding|	2928	2678	0	0
ENST00000376768.5|ENSG00000132879.14|OTTHUMG00000002071.7|OTTHUMT00000092163.1|FBXO44-205|FBXO44|959|protein_coding|	959	709	0	0
ENST00000376760.5|ENSG00000132879.14|OTTHUMG00000002071.7|OTTHUMT00000092168.1|FBXO44-203|FBXO44|822|protein_coding|	822	572	0	0
ENST00000376762.8|ENSG00000132879.14|OTTHUMG00000002071.7|OTTHUMT00000005763.1|FBXO44-204|FBXO44|1734|protein_coding|	1734	1484	0.545135	2.104
ENST00000475435.5|ENSG00000132879.14|OTTHUMG00000002071.7|OTTHUMT00000092164.2|FBXO44-209|FBXO44|942|protein_coding|	942	692	0	0
ENST00000471895.1|ENSG00000132879.14|OTTHUMG00000002071.7|OTTHUMT00000006297.2|FBXO44-208|FBXO44|769|protein_coding|	769	519	0	0
ENST00000376753.9|ENSG00000116663.11|OTTHUMG00000002229.2|OTTHUMT00000006332.2|FBXO6-201|FBXO6|1444|protein_coding|	1444	1194	6.76102	21
ENST00000474239.1|ENSG00000116663.11|OTTHUMG00000002229.2|OTTHUMT00000006333.1|FBXO6-203|FBXO6|803|retained_intron|	803	553	0	0
ENST00000449067.1|ENSG00000116663.11|OTTHUMG00000002229.2|OTTHUMT00000006334.1|FBXO6-202|FBXO6|928|protein_coding|	928	678	1.70094	3
ENST00000376692.9|ENSG00000116670.15|OTTHUMG00000002231.6|OTTHUMT00000504453.2|MAD2L2-207|MAD2L2|1053|protein_coding|	1053	803	1.74842	3.652
ENST00000235310.7|ENSG00000116670.15|OTTHUMG00000002231.6|OTTHUMT00000006344.2|MAD2L2-201|MAD2L2|1860|protein_coding|	1860	1610	0.535237	2.242
ENST00000376672.5|ENSG00000116670.15|OTTHUMG00000002231.6|OTTHUMT00000006347.1|MAD2L2-206|MAD2L2|1002|protein_coding|	1002	752	9.7748	19.122
ENST00000376669.9|ENSG00000116670.15|OTTHUMG00000002231.6|OTTHUMT00000006345.1|MAD2L2-205|MAD2L2|864|protein_coding|	864	614	0	0
ENST00000376667.7|ENSG00000116670.15|OTTHUMG00000002231.6|OTTHUMT00000006346.1|MAD2L2-204|MAD2L2|872|protein_coding|	872	622	0	0
ENST00000445656.5|ENSG00000116670.15|OTTHUMG00000002231.6|OTTHUMT00000006350.2|MAD2L2-208|MAD2L2|678|protein_coding|	678	428	0	0
ENST00000456915.1|ENSG00000116670.15|OTTHUMG00000002231.6|OTTHUMT00000006349.2|MAD2L2-209|MAD2L2|1032|protein_coding|	1032	782	0	0
ENST00000376664.10|ENSG00000116670.15|OTTHUMG00000002231.6|OTTHUMT00000006351.2|MAD2L2-203|MAD2L2|858|retained_intron|	858	608	0	0
ENST00000376655.1|ENSG00000116670.15|OTTHUMG00000002231.6|OTTHUMT00000006348.1|MAD2L2-202|MAD2L2|1095|retained_intron|	1095	845	0	0
ENST00000294485.6|ENSG00000162490.7|OTTHUMG00000002227.2|OTTHUMT00000006325.2|DRAXIN-201|DRAXIN|7365|protein_coding|	7365	7115	0	0
ENST00000376637.7|ENSG00000177674.16|OTTHUMG00000002230.6|OTTHUMT00000006337.1|AGTRAP-204|AGTRAP|1067|protein_coding|	1067	817	2.37393	5.045
ENST00000476512.5|ENSG00000177674.16|OTTHUMG00000002230.6|OTTHUMT00000006342.2|AGTRAP-209|AGTRAP|942|nonsense_mediated_decay|	942	692	0	0
ENST00000400895.6|ENSG00000177674.16|OTTHUMG00000002230.6|OTTHUMT00000366954.1|AGTRAP-205|AGTRAP|786|protein_coding|	786	536	0	0
ENST00000494437.1|ENSG00000177674.16|OTTHUMG00000002230.6|OTTHUMT00000006338.1|AGTRAP-211|AGTRAP|976|lncRNA|	976	726	0	0
ENST00000314340.10|ENSG00000177674.16|OTTHUMG00000002230.6|OTTHUMT00000006335.2|AGTRAP-201|AGTRAP|1130|protein_coding|	1130	880	1.65144	3.78
ENST00000491346.5|ENSG00000177674.16|OTTHUMG00000002230.6|OTTHUMT00000006341.1|AGTRAP-210|AGTRAP|1116|lncRNA|	1116	866	0	0
ENST00000376629.8|ENSG00000177674.16|OTTHUMG00000002230.6|OTTHUMT00000006336.2|AGTRAP-203|AGTRAP|1100|protein_coding|	1100	850	1.43683	3.177
ENST00000376627.6|ENSG00000177674.16|OTTHUMG00000002230.6|OTTHUMT00000006339.2|AGTRAP-202|AGTRAP|1055|protein_coding|	1055	805	0	0
ENST00000452018.6|ENSG00000177674.16|OTTHUMG00000002230.6|OTTHUMT00000366955.1|AGTRAP-206|AGTRAP|809|protein_coding|	809	559	0	0
ENST00000510878.1|ENSG00000177674.16|OTTHUMG00000002230.6|OTTHUMT00000366956.1|AGTRAP-212|AGTRAP|849|protein_coding|	849	599	0	0
ENST00000476309.5|ENSG00000177674.16|OTTHUMG00000002230.6|OTTHUMT00000006340.2|AGTRAP-208|AGTRAP|748|lncRNA|	748	498	0	0
ENST00000514733.5|ENSG00000177674.16|OTTHUMG00000002230.6|OTTHUMT00000366957.1|AGTRAP-214|AGTRAP|919|retained_intron|	919	669	0	0
ENST00000513739.5|ENSG00000177674.16|OTTHUMG00000002230.6|OTTHUMT00000366958.1|AGTRAP-213|AGTRAP|566|retained_intron|	566	316	0	0
ENST00000471765.1|ENSG00000177674.16|OTTHUMG00000002230.6|OTTHUMT00000006343.1|AGTRAP-207|AGTRAP|717|lncRNA|	717	467	0	0
ENST00000433342.5|ENSG00000215910.7|OTTHUMG00000002228.2|-|C1orf167-202|C1orf167|4545|protein_coding|	4545	4295	0	0
ENST00000484153.1|ENSG00000215910.7|OTTHUMG00000002228.2|OTTHUMT00000006326.2|C1orf167-207|C1orf167|2566|lncRNA|	2566	2316	0	0
ENST00000312793.9|ENSG00000215910.7|OTTHUMG00000002228.2|OTTHUMT00000006327.1|C1orf167-201|C1orf167|2624|protein_coding|	2624	2374	0	0
ENST00000444493.5|ENSG00000215910.7|OTTHUMG00000002228.2|OTTHUMT00000006329.1|C1orf167-203|C1orf167|1881|protein_coding|	1881	1631	0	0
ENST00000449278.1|ENSG00000215910.7|OTTHUMG00000002228.2|OTTHUMT00000006330.1|C1orf167-204|C1orf167|1617|protein_coding|	1617	1367	0	0
ENST00000475041.1|ENSG00000215910.7|OTTHUMG00000002228.2|OTTHUMT00000006331.1|C1orf167-205|C1orf167|687|retained_intron|	687	437	0	0
ENST00000482358.1|ENSG00000215910.7|OTTHUMG00000002228.2|OTTHUMT00000006328.1|C1orf167-206|C1orf167|783|lncRNA|	783	533	0	0
ENST00000376620.3|ENSG00000177553.6|OTTHUMG00000037775.1|OTTHUMT00000092169.1|AL953897.1-201|AL953897.1|1868|lncRNA|	1868	1618	0	0
ENST00000376592.6|ENSG00000177000.12|OTTHUMG00000002277.7|OTTHUMT00000006538.2|MTHFR-205|MTHFR|8378|protein_coding|	8378	8128	0	0
ENST00000376583.7|ENSG00000177000.12|OTTHUMG00000002277.7|-|MTHFR-202|MTHFR|7044|protein_coding|	7044	6794	0	0
ENST00000376585.6|ENSG00000177000.12|OTTHUMG00000002277.7|OTTHUMT00000006544.2|MTHFR-203|MTHFR|8094|protein_coding|	8094	7844	0	0
ENST00000376590.8|ENSG00000177000.12|OTTHUMG00000002277.7|OTTHUMT00000006539.2|MTHFR-204|MTHFR|7094|protein_coding|	7094	6844	0	0
ENST00000641747.1|ENSG00000177000.12|OTTHUMG00000002277.7|OTTHUMT00000493055.1|MTHFR-214|MTHFR|3227|nonsense_mediated_decay|	3227	2977	0	0
ENST00000641805.1|ENSG00000177000.12|OTTHUMG00000002277.7|OTTHUMT00000493056.1|MTHFR-216|MTHFR|2945|retained_intron|	2945	2695	0	0
ENST00000423400.7|ENSG00000177000.12|OTTHUMG00000002277.7|OTTHUMT00000493065.2|MTHFR-208|MTHFR|2715|protein_coding|	2715	2465	0	0
ENST00000641446.1|ENSG00000177000.12|OTTHUMG00000002277.7|OTTHUMT00000493057.1|MTHFR-212|MTHFR|2820|nonsense_mediated_decay|	2820	2570	0	0
ENST00000641407.1|ENSG00000177000.12|OTTHUMG00000002277.7|OTTHUMT00000493058.1|MTHFR-210|MTHFR|2387|protein_coding|	2387	2137	0.179884	1
ENST00000641759.1|ENSG00000177000.12|OTTHUMG00000002277.7|OTTHUMT00000493059.1|MTHFR-215|MTHFR|2454|retained_intron|	2454	2204	0	0
ENST00000641820.1|ENSG00000177000.12|OTTHUMG00000002277.7|OTTHUMT00000493060.1|MTHFR-217|MTHFR|1569|protein_coding|	1569	1319	0	0
ENST00000641721.1|ENSG00000177000.12|OTTHUMG00000002277.7|OTTHUMT00000493061.1|MTHFR-213|MTHFR|891|lncRNA|	891	641	0	0
ENST00000376486.3|ENSG00000177000.12|OTTHUMG00000002277.7|OTTHUMT00000493062.1|MTHFR-201|MTHFR|875|protein_coding|	875	625	0	0
ENST00000641909.1|ENSG00000177000.12|OTTHUMG00000002277.7|OTTHUMT00000493063.1|MTHFR-218|MTHFR|2254|retained_intron|	2254	2004	0	0
ENST00000641437.1|ENSG00000177000.12|OTTHUMG00000002277.7|OTTHUMT00000493064.1|MTHFR-211|MTHFR|1911|retained_intron|	1911	1661	0	0
ENST00000418034.1|ENSG00000177000.12|OTTHUMG00000002277.7|OTTHUMT00000006541.2|MTHFR-207|MTHFR|1034|protein_coding|	1034	784	0	0
ENST00000431243.6|ENSG00000177000.12|OTTHUMG00000002277.7|OTTHUMT00000006543.2|MTHFR-209|MTHFR|1116|lncRNA|	1116	866	0	0
ENST00000642002.1|ENSG00000177000.12|OTTHUMG00000002277.7|OTTHUMT00000493066.1|MTHFR-219|MTHFR|549|lncRNA|	549	299	0	0
ENST00000413656.5|ENSG00000177000.12|OTTHUMG00000002277.7|OTTHUMT00000006545.2|MTHFR-206|MTHFR|398|protein_coding|	398	148	0	0
ENST00000312413.10|ENSG00000011021.23|OTTHUMG00000002299.8|-|CLCN6-201|CLCN6|5631|protein_coding|	5631	5381	0.142878	2
ENST00000346436.11|ENSG00000011021.23|OTTHUMG00000002299.8|OTTHUMT00000006639.3|CLCN6-202|CLCN6|5589|protein_coding|	5589	5339	0.216002	3
ENST00000376497.7|ENSG00000011021.23|OTTHUMG00000002299.8|OTTHUMT00000006809.2|CLCN6-207|CLCN6|814|lncRNA|	814	564	0	0
ENST00000400892.3|ENSG00000011021.23|OTTHUMG00000002299.8|OTTHUMT00000500757.2|CLCN6-208|CLCN6|3993|nonsense_mediated_decay|	3993	3743	0	0
ENST00000376496.4|ENSG00000011021.23|OTTHUMG00000002299.8|OTTHUMT00000006643.1|CLCN6-206|CLCN6|2922|protein_coding|	2922	2672	0.143867	1
ENST00000376490.7|ENSG00000011021.23|OTTHUMG00000002299.8|OTTHUMT00000006640.2|CLCN6-203|CLCN6|963|lncRNA|	963	713	0	0
ENST00000376491.7|ENSG00000011021.23|OTTHUMG00000002299.8|OTTHUMT00000006642.2|CLCN6-204|CLCN6|927|lncRNA|	927	677	0	0
ENST00000376492.3|ENSG00000011021.23|OTTHUMG00000002299.8|OTTHUMT00000006641.2|CLCN6-205|CLCN6|1062|lncRNA|	1062	812	0	0
ENST00000494028.1|ENSG00000011021.23|OTTHUMG00000002299.8|OTTHUMT00000006810.1|CLCN6-210|CLCN6|773|lncRNA|	773	523	0	0
ENST00000446542.5|ENSG00000011021.23|OTTHUMG00000002299.8|OTTHUMT00000006813.1|CLCN6-209|CLCN6|1032|retained_intron|	1032	782	0	0
ENST00000622391.1|ENSG00000276470.1|-|-|AL021155.3-201|AL021155.3|173|misc_RNA|	173	6.484	0	0
ENST00000618496.1|ENSG00000278852.1|-|-|AL021155.4-201|AL021155.4|149|misc_RNA|	149	5.131	0	0
ENST00000376480.7|ENSG00000175206.10|OTTHUMG00000002388.2|OTTHUMT00000006852.1|NPPA-202|NPPA|855|protein_coding|	855	605	0	0
ENST00000610706.1|ENSG00000175206.10|OTTHUMG00000002388.2|-|NPPA-203|NPPA|849|protein_coding|	849	599	0	0
ENST00000376476.1|ENSG00000175206.10|OTTHUMG00000002388.2|OTTHUMT00000006853.2|NPPA-201|NPPA|728|protein_coding|	728	478	0	0
ENST00000617059.1|ENSG00000275915.1|-|-|AL021155.2-201|AL021155.2|108|misc_RNA|	108	3.696	0	0
ENST00000376468.4|ENSG00000120937.9|OTTHUMG00000002389.2|OTTHUMT00000006854.2|NPPB-201|NPPB|708|protein_coding|	708	458	0	0
ENST00000438808.1|ENSG00000224904.1|OTTHUMG00000002390.1|OTTHUMT00000006856.1|AL021155.1-201|AL021155.1|2637|processed_pseudogene|	2637	2387	0	0
ENST00000661075.1|ENSG00000285646.2|OTTHUMG00000193227.7|OTTHUMT00000521886.1|AL021155.5-205|AL021155.5|952|lncRNA|	952	702	0	0
ENST00000650448.1|ENSG00000285646.2|OTTHUMG00000193227.7|OTTHUMT00000500851.1|AL021155.5-201|AL021155.5|654|lncRNA|	654	404	0	0
ENST00000649268.2|ENSG00000285646.2|OTTHUMG00000193227.7|OTTHUMT00000500515.2|AL021155.5-202|AL021155.5|743|lncRNA|	743	493	0	0
ENST00000666735.1|ENSG00000285646.2|OTTHUMG00000193227.7|OTTHUMT00000507862.1|AL021155.5-204|AL021155.5|1180|lncRNA|	1180	930	0	0
ENST00000658167.1|ENSG00000285646.2|OTTHUMG00000193227.7|OTTHUMT00000506925.1|AL021155.5-203|AL021155.5|759|lncRNA|	759	509	0	0
ENST00000660618.1|ENSG00000285646.2|OTTHUMG00000193227.7|OTTHUMT00000528762.1|AL021155.5-206|AL021155.5|1715|lncRNA|	1715	1465	0	0
ENST00000362477.1|ENSG00000199347.1|-|-|RNU5E-1-201|RNU5E-1|120|snRNA|	120	4.038	0	0
ENST00000364931.1|ENSG00000201801.1|-|-|RNU5E-4P-201|RNU5E-4P|120|snRNA|	120	4.038	0	0
ENST00000376572.8|ENSG00000116685.16|OTTHUMG00000002391.2|OTTHUMT00000006858.2|KIAA2013-201|KIAA2013|2819|protein_coding|	2819	2569	4.4088	29.464
ENST00000616327.1|ENSG00000116685.16|OTTHUMG00000002391.2|-|KIAA2013-203|KIAA2013|2170|protein_coding|	2170	1920	5.11275	25.536
ENST00000376576.3|ENSG00000116685.16|OTTHUMG00000002391.2|OTTHUMT00000006857.1|KIAA2013-202|KIAA2013|2539|protein_coding|	2539	2289	0	0
ENST00000485046.5|ENSG00000083444.17|OTTHUMG00000002393.5|OTTHUMT00000006868.1|PLOD1-208|PLOD1|991|lncRNA|	991	741	0	0
ENST00000449038.5|ENSG00000083444.17|OTTHUMG00000002393.5|OTTHUMT00000006869.2|PLOD1-204|PLOD1|762|protein_coding|	762	512	0	0
ENST00000196061.5|ENSG00000083444.17|OTTHUMG00000002393.5|OTTHUMT00000006865.2|PLOD1-201|PLOD1|2976|protein_coding|	2976	2726	3.19832	22.68
ENST00000358133.5|ENSG00000083444.17|OTTHUMG00000002393.5|OTTHUMT00000006870.1|PLOD1-202|PLOD1|819|lncRNA|	819	569	0	0
ENST00000429000.6|ENSG00000083444.17|OTTHUMG00000002393.5|OTTHUMT00000006867.3|PLOD1-203|PLOD1|886|protein_coding|	886	636	0	0
ENST00000465920.1|ENSG00000083444.17|OTTHUMG00000002393.5|OTTHUMT00000006871.1|PLOD1-205|PLOD1|871|retained_intron|	871	621	0	0
ENST00000491536.5|ENSG00000083444.17|OTTHUMG00000002393.5|OTTHUMT00000006873.1|PLOD1-209|PLOD1|639|lncRNA|	639	389	12.5815	12.732
ENST00000470133.1|ENSG00000083444.17|OTTHUMG00000002393.5|OTTHUMT00000092167.1|PLOD1-206|PLOD1|362|retained_intron|	362	112	0	0
ENST00000481933.1|ENSG00000083444.17|OTTHUMG00000002393.5|OTTHUMT00000006866.1|PLOD1-207|PLOD1|2339|retained_intron|	2339	2089	7.83694	42.588
ENST00000660216.1|ENSG00000287384.1|OTTHUMG00000193924.1|OTTHUMT00000507147.1|AL096840.2-201|AL096840.2|595|lncRNA|	595	345	0	0
ENST00000444836.5|ENSG00000116688.16|OTTHUMG00000002392.7|-|MFN2-203|MFN2|4531|protein_coding|	4531	4281	1.34692	15
ENST00000490079.5|ENSG00000116688.16|OTTHUMG00000002392.7|OTTHUMT00000006861.1|MFN2-205|MFN2|445|lncRNA|	445	195	0	0
ENST00000235329.9|ENSG00000116688.16|OTTHUMG00000002392.7|OTTHUMT00000006859.2|MFN2-201|MFN2|4539|protein_coding|	4539	4289	1.97181	22
ENST00000484391.5|ENSG00000116688.16|OTTHUMG00000002392.7|OTTHUMT00000006862.1|MFN2-204|MFN2|294|lncRNA|	294	46.126	0	0
ENST00000497302.1|ENSG00000116688.16|OTTHUMG00000002392.7|OTTHUMT00000006864.1|MFN2-206|MFN2|645|lncRNA|	645	395	0	0
ENST00000412236.1|ENSG00000116688.16|OTTHUMG00000002392.7|OTTHUMT00000006863.2|MFN2-202|MFN2|489|protein_coding|	489	239	0	0
ENST00000603287.1|ENSG00000270914.1|OTTHUMG00000184269.1|OTTHUMT00000468525.1|AL096840.1-201|AL096840.1|93|processed_pseudogene|	93	3.333	0	0
ENST00000478749.5|ENSG00000116691.11|OTTHUMG00000002439.2|OTTHUMT00000006943.1|MIIP-205|MIIP|779|lncRNA|	779	529	0	0
ENST00000235332.6|ENSG00000116691.11|OTTHUMG00000002439.2|OTTHUMT00000006941.2|MIIP-201|MIIP|1541|protein_coding|	1541	1291	1.59634	5.361
ENST00000466860.5|ENSG00000116691.11|OTTHUMG00000002439.2|OTTHUMT00000006944.1|MIIP-203|MIIP|1709|lncRNA|	1709	1459	0	0
ENST00000498685.5|ENSG00000116691.11|OTTHUMG00000002439.2|OTTHUMT00000006942.1|MIIP-207|MIIP|1392|lncRNA|	1392	1142	0	0
ENST00000492256.1|ENSG00000116691.11|OTTHUMG00000002439.2|OTTHUMT00000006945.1|MIIP-206|MIIP|806|lncRNA|	806	556	0	0
ENST00000460823.1|ENSG00000116691.11|OTTHUMG00000002439.2|OTTHUMT00000006946.1|MIIP-202|MIIP|955|lncRNA|	955	705	3.07469	5.639
ENST00000478299.1|ENSG00000116691.11|OTTHUMG00000002439.2|OTTHUMT00000006947.1|MIIP-204|MIIP|595|lncRNA|	595	345	0	0
ENST00000365591.1|ENSG00000202461.1|-|-|Y_RNA.371-201|Y_RNA|113|misc_RNA|	113	3.832	0	0
ENST00000618194.1|ENSG00000276869.1|-|-|MIR6729-201|MIR6729|65|miRNA|	65	2.798	0	0
ENST00000496974.3|ENSG00000243539.3|-|-|RN7SL649P-201|RN7SL649P|275|misc_RNA|	275	32.007	0	0
ENST00000263932.7|ENSG00000120949.15|OTTHUMG00000001827.5|OTTHUMT00000005130.3|TNFRSF8-201|TNFRSF8|3760|protein_coding|	3760	3510	0	0
ENST00000417814.3|ENSG00000120949.15|OTTHUMG00000001827.5|-|TNFRSF8-203|TNFRSF8|3593|protein_coding|	3593	3343	0	0
ENST00000514649.5|ENSG00000120949.15|OTTHUMG00000001827.5|OTTHUMT00000367703.2|TNFRSF8-205|TNFRSF8|2412|nonsense_mediated_decay|	2412	2162	0	0
ENST00000413146.6|ENSG00000120949.15|OTTHUMG00000001827.5|OTTHUMT00000005131.3|TNFRSF8-202|TNFRSF8|2363|protein_coding|	2363	2113	0	0
ENST00000479933.2|ENSG00000120949.15|OTTHUMG00000001827.5|OTTHUMT00000367704.1|TNFRSF8-204|TNFRSF8|2120|lncRNA|	2120	1870	0.205568	1
ENST00000364265.1|ENSG00000201135.1|-|-|RNU6-777P-201|RNU6-777P|104|snRNA|	104	3.593	0	0
ENST00000439324.2|ENSG00000227875.2|OTTHUMG00000001828.3|OTTHUMT00000005132.3|RPL23AP89-201|RPL23AP89|255|processed_pseudogene|	255	21.585	0	0
ENST00000647616.1|ENSG00000285604.1|OTTHUMG00000193101.1|OTTHUMT00000500140.1|AL357835.1-201|AL357835.1|1196|lncRNA|	1196	946	0	0
ENST00000622420.1|ENSG00000283789.1|-|-|MIR7846-201|MIR7846|96|miRNA|	96	3.401	0	0
ENST00000376259.7|ENSG00000028137.19|OTTHUMG00000001829.2|OTTHUMT00000005133.2|TNFRSF1B-201|TNFRSF1B|3687|protein_coding|	3687	3437	0.782917	7
ENST00000536782.2|ENSG00000028137.19|OTTHUMG00000001829.2|-|TNFRSF1B-204|TNFRSF1B|557|protein_coding|	557	307	0	0
ENST00000492361.1|ENSG00000028137.19|OTTHUMG00000001829.2|OTTHUMT00000005134.1|TNFRSF1B-203|TNFRSF1B|3583|lncRNA|	3583	3333	0.807347	7
ENST00000489921.1|ENSG00000028137.19|OTTHUMG00000001829.2|OTTHUMT00000005135.1|TNFRSF1B-202|TNFRSF1B|409|lncRNA|	409	159	0	0
ENST00000584158.1|ENSG00000263676.1|-|-|MIR4632-201|MIR4632|61|miRNA|	61	2.734	0	0
ENST00000453852.2|ENSG00000225196.2|OTTHUMG00000004233.3|OTTHUMT00000012193.3|RPL10P17-201|RPL10P17|316|processed_pseudogene|	316	66.291	0	0
ENST00000517160.1|ENSG00000252969.1|-|-|SNORA70.22-201|SNORA70|124|snoRNA|	124	4.164	0	0
ENST00000620676.6|ENSG00000048707.15|OTTHUMG00000013155.8|OTTHUMT00000036897.6|VPS13D-214|VPS13D|16357|protein_coding|	16357	16107	0.038448	1.611
ENST00000613099.4|ENSG00000048707.15|OTTHUMG00000013155.8|OTTHUMT00000036899.4|VPS13D-213|VPS13D|16245|protein_coding|	16245	15995	0	0
ENST00000476169.1|ENSG00000048707.15|OTTHUMG00000013155.8|OTTHUMT00000036903.1|VPS13D-207|VPS13D|475|retained_intron|	475	225	0	0
ENST00000489961.1|ENSG00000048707.15|OTTHUMG00000013155.8|OTTHUMT00000036904.1|VPS13D-210|VPS13D|443|lncRNA|	443	193	0	0
ENST00000011700.10|ENSG00000048707.15|OTTHUMG00000013155.8|OTTHUMT00000354898.1|VPS13D-201|VPS13D|10969|protein_coding|	10969	10719	0	0
ENST00000646917.1|ENSG00000048707.15|OTTHUMG00000013155.8|OTTHUMT00000496724.1|VPS13D-219|VPS13D|5369|nonsense_mediated_decay|	5369	5119	0	0
ENST00000460333.5|ENSG00000048707.15|OTTHUMG00000013155.8|OTTHUMT00000036898.1|VPS13D-202|VPS13D|4910|retained_intron|	4910	4660	0	0
ENST00000487188.1|ENSG00000048707.15|OTTHUMG00000013155.8|OTTHUMT00000036900.1|VPS13D-209|VPS13D|3990|lncRNA|	3990	3740	0	0
ENST00000643711.1|ENSG00000048707.15|OTTHUMG00000013155.8|OTTHUMT00000496725.1|VPS13D-215|VPS13D|582|retained_intron|	582	332	0	0
ENST00000469054.1|ENSG00000048707.15|OTTHUMG00000013155.8|OTTHUMT00000036905.1|VPS13D-204|VPS13D|567|lncRNA|	567	317	0	0
ENST00000646411.1|ENSG00000048707.15|OTTHUMG00000013155.8|OTTHUMT00000496726.1|VPS13D-218|VPS13D|4522|retained_intron|	4522	4272	0	0
ENST00000543710.5|ENSG00000048707.15|OTTHUMG00000013155.8|OTTHUMT00000036901.2|VPS13D-211|VPS13D|5676|lncRNA|	5676	5426	0.296314	4.182
ENST00000645371.1|ENSG00000048707.15|OTTHUMG00000013155.8|OTTHUMT00000496727.1|VPS13D-217|VPS13D|2024|nonsense_mediated_decay|	2024	1774	0	0
ENST00000466732.2|ENSG00000048707.15|OTTHUMG00000013155.8|OTTHUMT00000036906.2|VPS13D-203|VPS13D|377|nonsense_mediated_decay|	377	127	0	0
ENST00000476045.5|ENSG00000048707.15|OTTHUMG00000013155.8|OTTHUMT00000036909.1|VPS13D-206|VPS13D|380|lncRNA|	380	130	0	0
ENST00000481484.1|ENSG00000048707.15|OTTHUMG00000013155.8|OTTHUMT00000036907.1|VPS13D-208|VPS13D|360|lncRNA|	360	110.001	0	0
ENST00000543766.2|ENSG00000048707.15|OTTHUMG00000013155.8|OTTHUMT00000036902.3|VPS13D-212|VPS13D|3838|protein_coding|	3838	3588	0.129265	1.207
ENST00000645148.1|ENSG00000048707.15|OTTHUMG00000013155.8|OTTHUMT00000496728.1|VPS13D-216|VPS13D|577|lncRNA|	577	327	0	0
ENST00000647414.1|ENSG00000048707.15|OTTHUMG00000013155.8|OTTHUMT00000496729.1|VPS13D-220|VPS13D|554|retained_intron|	554	304	0	0
ENST00000473099.1|ENSG00000048707.15|OTTHUMG00000013155.8|OTTHUMT00000036908.1|VPS13D-205|VPS13D|461|retained_intron|	461	211	0	0
ENST00000459326.1|ENSG00000239149.1|-|-|SNORA59A-201|SNORA59A|152|snoRNA|	152	5.273	0	0
ENST00000416696.1|ENSG00000229484.1|OTTHUMG00000013154.1|OTTHUMT00000036896.1|LINC02766-201|LINC02766|438|lncRNA|	438	188	0	0
ENST00000616661.5|ENSG00000162496.9|OTTHUMG00000001885.6|OTTHUMT00000005318.4|DHRS3-204|DHRS3|2201|protein_coding|	2201	1951	40.983	208
ENST00000464917.5|ENSG00000162496.9|OTTHUMG00000001885.6|OTTHUMT00000005319.3|DHRS3-202|DHRS3|539|protein_coding|	539	289	0	0
ENST00000430996.2|ENSG00000162496.9|OTTHUMG00000001885.6|OTTHUMT00000005321.3|DHRS3-201|DHRS3|826|protein_coding|	826	576	0	0
ENST00000482265.1|ENSG00000162496.9|OTTHUMG00000001885.6|OTTHUMT00000005320.2|DHRS3-203|DHRS3|1036|retained_intron|	1036	786	0.489074	1
ENST00000408413.1|ENSG00000221340.1|-|-|RNU6ATAC18P-201|RNU6ATAC18P|101|snRNA|	101	3.519	0	0
ENST00000622213.1|ENSG00000276830.1|-|-|MIR6730-201|MIR6730|67|miRNA|	67	2.832	0	0
ENST00000606790.1|ENSG00000272482.1|OTTHUMG00000185309.1|OTTHUMT00000470134.1|AC254633.1-201|AC254633.1|345|lncRNA|	345	95.007	0	0
ENST00000376221.1|ENSG00000204518.2|OTTHUMG00000001889.1|OTTHUMT00000005328.1|AADACL4-201|AADACL4|1575|protein_coding|	1575	1325	0	0
ENST00000436879.2|ENSG00000226166.2|OTTHUMG00000001886.2|OTTHUMT00000005322.2|AC244670.1-201|AC244670.1|112|processed_pseudogene|	112	3.804	0	0
ENST00000359318.8|ENSG00000188984.12|OTTHUMG00000001887.6|OTTHUMT00000005324.6|AADACL3-201|AADACL3|4055|protein_coding|	4055	3805	0	0
ENST00000620146.2|ENSG00000188984.12|OTTHUMG00000001887.6|OTTHUMT00000005323.2|AADACL3-202|AADACL3|3832|lncRNA|	3832	3582	0	0
ENST00000614859.5|ENSG00000157330.10|OTTHUMG00000001888.5|OTTHUMT00000005325.4|C1orf158-203|C1orf158|3564|protein_coding|	3564	3314	0	0
ENST00000474179.1|ENSG00000157330.10|OTTHUMG00000001888.5|OTTHUMT00000005327.1|C1orf158-202|C1orf158|724|lncRNA|	724	474	0	0
ENST00000376210.3|ENSG00000157330.10|OTTHUMG00000001888.5|OTTHUMT00000005326.3|C1orf158-201|C1orf158|695|protein_coding|	695	445	0	0
ENST00000357726.4|ENSG00000116726.4|OTTHUMG00000001927.2|OTTHUMT00000005457.2|PRAMEF12-201|PRAMEF12|1786|protein_coding|	1786	1536	0	0
ENST00000332296.7|ENSG00000116721.9|OTTHUMG00000001928.2|OTTHUMT00000005458.2|PRAMEF1-201|PRAMEF1|2160|protein_coding|	2160	1910	0	0
ENST00000400814.3|ENSG00000116721.9|OTTHUMG00000001928.2|OTTHUMT00000005459.2|PRAMEF1-202|PRAMEF1|1327|lncRNA|	1327	1077	0	0
ENST00000438401.1|ENSG00000228338.1|OTTHUMG00000041465.1|OTTHUMT00000099354.1|LINC01784-201|LINC01784|378|lncRNA|	378	128	0	0
ENST00000619922.1|ENSG00000239810.3|OTTHUMG00000001929.5|OTTHUMT00000005460.5|PRAMEF11-201|PRAMEF11|1845|protein_coding|	1845	1595	0.241011	1
ENST00000438176.2|ENSG00000231103.2|OTTHUMG00000001930.3|OTTHUMT00000005461.3|PRAMEF30P-201|PRAMEF30P|1417|unprocessed_pseudogene|	1417	1167	0	0
ENST00000317869.6|ENSG00000179172.9|OTTHUMG00000001931.3|OTTHUMT00000005462.3|HNRNPCL1-201|HNRNPCL1|1108|protein_coding|	1108	858	0	0
ENST00000240189.2|ENSG00000120952.4|OTTHUMG00000001986.1|OTTHUMT00000005517.1|PRAMEF2-201|PRAMEF2|1642|protein_coding|	1642	1392	0	0
ENST00000235349.6|ENSG00000243073.4|OTTHUMG00000001987.3|OTTHUMT00000005518.3|PRAMEF4-201|PRAMEF4|1840|protein_coding|	1840	1590	0.241769	1
ENST00000235347.4|ENSG00000187545.5|OTTHUMG00000001981.3|OTTHUMT00000005512.3|PRAMEF10-201|PRAMEF10|1525|protein_coding|	1525	1275	0.3015	1
ENST00000616979.4|ENSG00000204510.5|OTTHUMG00000001982.3|-|PRAMEF7-202|PRAMEF7|1592|protein_coding|	1592	1342	0	0
ENST00000330881.6|ENSG00000204510.5|OTTHUMG00000001982.3|OTTHUMT00000005513.3|PRAMEF7-201|PRAMEF7|1560|protein_coding|	1560	1310	0	0
ENST00000384703.1|ENSG00000207434.1|-|-|RNU6-1072P-201|RNU6-1072P|107|snRNA|	107	3.67	0	0
ENST00000418187.1|ENSG00000234064.1|OTTHUMG00000001983.1|OTTHUMT00000005514.1|PRAMEF29P-201|PRAMEF29P|1139|unprocessed_pseudogene|	1139	889	0	0
ENST00000415464.6|ENSG00000232423.6|OTTHUMG00000001984.2|-|PRAMEF6-202|PRAMEF6|1720|protein_coding|	1720	1470	0	0
ENST00000376189.5|ENSG00000232423.6|OTTHUMG00000001984.2|OTTHUMT00000005515.2|PRAMEF6-201|PRAMEF6|1720|protein_coding|	1720	1470	0	0
ENST00000610289.2|ENSG00000274178.2|OTTHUMG00000189309.1|OTTHUMT00000479153.1|PRAMEF28P-201|PRAMEF28P|1450|unprocessed_pseudogene|	1450	1200	0	0
ENST00000436041.5|ENSG00000274764.5|OTTHUMG00000074727.3|OTTHUMT00000158512.3|PRAMEF27-201|PRAMEF27|1863|protein_coding|	1863	1613	0	0
ENST00000617807.2|ENSG00000277058.2|OTTHUMG00000189236.2|OTTHUMT00000479152.2|HNRNPCL3-201|HNRNPCL3|1148|protein_coding|	1148	898	0	0
ENST00000614839.4|ENSG00000229571.7|OTTHUMG00000074741.3|-|PRAMEF25-201|PRAMEF25|1863|protein_coding|	1863	1613	0	0
ENST00000619661.2|ENSG00000229571.7|OTTHUMG00000074741.3|OTTHUMT00000158526.3|PRAMEF25-202|PRAMEF25|1840|protein_coding|	1840	1590	0	0
ENST00000611860.1|ENSG00000277862.1|OTTHUMG00000074740.2|OTTHUMT00000158525.2|PRAMEF34P-201|PRAMEF34P|1447|unprocessed_pseudogene|	1447	1197	0	0
ENST00000458709.1|ENSG00000236179.1|OTTHUMG00000009502.2|OTTHUMT00000026268.2|PRAMEF35P-201|PRAMEF35P|891|unprocessed_pseudogene|	891	641	0	0
ENST00000621994.3|ENSG00000275774.3|OTTHUMG00000009503.5|OTTHUMT00000026269.5|HNRNPCL2-202|HNRNPCL2|1156|protein_coding|	1156	906	0	0
ENST00000448180.1|ENSG00000229978.1|OTTHUMG00000009501.3|OTTHUMT00000026267.3|PRAMEF36P-202|PRAMEF36P|1452|transcribed_unprocessed_pseudogene|	1452	1202	0	0
ENST00000434606.1|ENSG00000229978.1|OTTHUMG00000009501.3|OTTHUMT00000331157.2|PRAMEF36P-201|PRAMEF36P|667|lncRNA|	667	417	0	0
ENST00000437631.1|ENSG00000233336.1|OTTHUMG00000009500.2|OTTHUMT00000026266.2|AC245056.1-201|AC245056.1|384|lncRNA|	384	134	0	0
ENST00000624207.1|ENSG00000280267.4|OTTHUMG00000009499.3|OTTHUMT00000026265.3|PRAMEF26-201|PRAMEF26|1863|protein_coding|	1863	1613	0	0
ENST00000323770.7|ENSG00000179412.10|OTTHUMG00000189238.2|OTTHUMT00000479154.2|HNRNPCL4-201|HNRNPCL4|882|protein_coding|	882	632	0	0
ENST00000415919.2|ENSG00000204505.4|OTTHUMG00000189239.1|OTTHUMT00000479155.1|PRAMEF9-201|PRAMEF9|1863|protein_coding|	1863	1613	0	0
ENST00000625019.3|ENSG00000279169.3|OTTHUMG00000189240.3|OTTHUMT00000479156.3|PRAMEF13-201|PRAMEF13|2163|protein_coding|	2163	1913	0	0
ENST00000638454.1|ENSG00000279169.3|OTTHUMG00000189240.3|OTTHUMT00000491406.1|PRAMEF13-202|PRAMEF13|1331|protein_coding|	1331	1081	0	0
ENST00000624297.2|ENSG00000279804.2|OTTHUMG00000191961.2|OTTHUMT00000491405.2|PRAMEF18-202|PRAMEF18|2067|protein_coding|	2067	1817	0	0
ENST00000504262.1|ENSG00000250894.1|OTTHUMG00000001985.2|OTTHUMT00000005516.2|PRAMEF31P-201|PRAMEF31P|1371|unprocessed_pseudogene|	1371	1121	0	0
ENST00000622421.2|ENSG00000270601.4|OTTHUMG00000184604.4|OTTHUMT00000468934.4|PRAMEF5-201|PRAMEF5|1720|protein_coding|	1720	1470	0	0
ENST00000431596.1|ENSG00000231219.1|OTTHUMG00000008039.2|OTTHUMT00000022045.2|PRAMEF32P-201|PRAMEF32P|1068|unprocessed_pseudogene|	1068	818	0	0
ENST00000384780.1|ENSG00000207511.1|-|-|RNU6-771P-202|RNU6-771P|107|snRNA|	107	3.67	0	0
ENST00000357367.6|ENSG00000182330.10|OTTHUMG00000008037.2|OTTHUMT00000022043.2|PRAMEF8-201|PRAMEF8|1844|protein_coding|	1844	1594	0	0
ENST00000621519.4|ENSG00000182330.10|OTTHUMG00000008037.2|-|PRAMEF8-203|PRAMEF8|1706|protein_coding|	1706	1456	0	0
ENST00000614831.1|ENSG00000182330.10|OTTHUMG00000008037.2|-|PRAMEF8-202|PRAMEF8|1592|protein_coding|	1592	1342	0	0
ENST00000437300.2|ENSG00000237700.2|OTTHUMG00000008036.3|OTTHUMT00000022042.3|PRAMEF33-201|PRAMEF33|1518|protein_coding|	1518	1268	0	0
ENST00000376152.2|ENSG00000204501.7|OTTHUMG00000008035.2|OTTHUMT00000022041.2|PRAMEF15-201|PRAMEF15|1865|protein_coding|	1865	1615	0	0
ENST00000432559.2|ENSG00000228229.2|OTTHUMG00000008038.2|OTTHUMT00000022044.2|AC243961.1-201|AC243961.1|384|lncRNA|	384	134	0	0
ENST00000334600.7|ENSG00000204481.8|OTTHUMG00000007916.4|OTTHUMT00000021791.3|PRAMEF14-201|PRAMEF14|2164|protein_coding|	2164	1914	0	0
ENST00000602491.1|ENSG00000204481.8|OTTHUMG00000007916.4|OTTHUMT00000467580.2|PRAMEF14-202|PRAMEF14|1332|lncRNA|	1332	1082	0	0
ENST00000376101.3|ENSG00000204480.8|OTTHUMG00000007919.5|OTTHUMT00000021794.5|PRAMEF19-201|PRAMEF19|1440|protein_coding|	1440	1190	0	0
ENST00000376098.4|ENSG00000204479.4|OTTHUMG00000007909.3|OTTHUMT00000021780.3|PRAMEF17-201|PRAMEF17|1578|protein_coding|	1578	1328	0	0
ENST00000316412.9|ENSG00000204478.9|OTTHUMG00000007911.2|-|PRAMEF20-201|PRAMEF20|1597|protein_coding|	1597	1347	0	0
ENST00000602960.1|ENSG00000204478.9|OTTHUMG00000007911.2|OTTHUMT00000021782.2|PRAMEF20-202|PRAMEF20|1502|protein_coding|	1502	1252	0	0
ENST00000376085.4|ENSG00000162494.6|OTTHUMG00000007918.2|OTTHUMT00000021793.2|LRRC38-201|LRRC38|2168|protein_coding|	2168	1918	0	0
ENST00000563570.1|ENSG00000259961.1|OTTHUMG00000007920.1|OTTHUMT00000021795.1|AL354712.1-201|AL354712.1|477|lncRNA|	477	227	0	0
ENST00000401091.2|ENSG00000215909.3|OTTHUMG00000007922.1|OTTHUMT00000021797.1|BRWD1P1-201|BRWD1P1|371|processed_pseudogene|	371	121	0	0
ENST00000294489.10|ENSG00000162493.16|OTTHUMG00000007912.5|OTTHUMT00000021783.2|PDPN-201|PDPN|3104|protein_coding|	3104	2854	0	0
ENST00000617617.4|ENSG00000162493.16|OTTHUMG00000007912.5|-|PDPN-211|PDPN|2808|protein_coding|	2808	2558	0	0
ENST00000376057.8|ENSG00000162493.16|OTTHUMG00000007912.5|OTTHUMT00000021784.2|PDPN-202|PDPN|2801|protein_coding|	2801	2551	0	0
ENST00000621990.4|ENSG00000162493.16|OTTHUMG00000007912.5|OTTHUMT00000475898.1|PDPN-212|PDPN|2738|protein_coding|	2738	2488	0	0
ENST00000506205.1|ENSG00000162493.16|OTTHUMG00000007912.5|OTTHUMT00000367735.1|PDPN-207|PDPN|476|nonsense_mediated_decay|	476	226	0	0
ENST00000510906.5|ENSG00000162493.16|OTTHUMG00000007912.5|OTTHUMT00000367737.2|PDPN-209|PDPN|786|protein_coding|	786	536	0	0
ENST00000509009.5|ENSG00000162493.16|OTTHUMG00000007912.5|OTTHUMT00000367736.1|PDPN-208|PDPN|571|protein_coding|	571	321	0	0
ENST00000376061.8|ENSG00000162493.16|OTTHUMG00000007912.5|OTTHUMT00000367733.1|PDPN-203|PDPN|1368|protein_coding|	1368	1118	0	0
ENST00000513143.5|ENSG00000162493.16|OTTHUMG00000007912.5|OTTHUMT00000367734.1|PDPN-210|PDPN|1305|protein_coding|	1305	1055	0	0
ENST00000487038.5|ENSG00000162493.16|OTTHUMG00000007912.5|OTTHUMT00000021786.2|PDPN-205|PDPN|607|protein_coding|	607	357	0	0
ENST00000475043.5|ENSG00000162493.16|OTTHUMG00000007912.5|OTTHUMT00000021787.2|PDPN-204|PDPN|849|protein_coding|	849	599	0	0
ENST00000488631.1|ENSG00000162493.16|OTTHUMG00000007912.5|OTTHUMT00000021785.2|PDPN-206|PDPN|794|nonsense_mediated_decay|	794	544	0	0
ENST00000411020.1|ENSG00000222952.1|-|-|RNA5SP41-201|RNA5SP41|101|rRNA_pseudogene|	101	3.519	0	0
ENST00000441809.2|ENSG00000237445.2|OTTHUMG00000007915.2|OTTHUMT00000021790.2|AL359771.1-201|AL359771.1|379|lncRNA|	379	129	0	0
ENST00000517276.1|ENSG00000253085.1|-|-|AL359771.2-201|AL359771.2|130|scaRNA|	130	4.366	0	0
ENST00000484063.6|ENSG00000116731.22|OTTHUMG00000007917.6|OTTHUMT00000367834.2|PRDM2-207|PRDM2|628|protein_coding|	628	378	0	0
ENST00000376048.9|ENSG00000116731.22|OTTHUMG00000007917.6|OTTHUMT00000021939.1|PRDM2-204|PRDM2|2688|protein_coding|	2688	2438	0	0
ENST00000311066.9|ENSG00000116731.22|OTTHUMG00000007917.6|-|PRDM2-202|PRDM2|7437|protein_coding|	7437	7187	0.213949	4
ENST00000235372.11|ENSG00000116731.22|OTTHUMG00000007917.6|OTTHUMT00000021792.2|PRDM2-201|PRDM2|7957|protein_coding|	7957	7707	0.049878	1
ENST00000491134.5|ENSG00000116731.22|OTTHUMG00000007917.6|OTTHUMT00000021944.2|PRDM2-209|PRDM2|1100|nonsense_mediated_decay|	1100	850	0	0
ENST00000502727.5|ENSG00000116731.22|OTTHUMG00000007917.6|OTTHUMT00000367836.1|PRDM2-212|PRDM2|582|lncRNA|	582	332	0	0
ENST00000502724.5|ENSG00000116731.22|OTTHUMG00000007917.6|OTTHUMT00000367837.1|PRDM2-211|PRDM2|541|lncRNA|	541	291	0	0
ENST00000413440.5|ENSG00000116731.22|OTTHUMG00000007917.6|OTTHUMT00000021940.2|PRDM2-206|PRDM2|6175|protein_coding|	6175	5925	0	0
ENST00000343137.8|ENSG00000116731.22|OTTHUMG00000007917.6|OTTHUMT00000021941.1|PRDM2-203|PRDM2|5797|protein_coding|	5797	5547	0	0
ENST00000491815.1|ENSG00000116731.22|OTTHUMG00000007917.6|OTTHUMT00000021945.1|PRDM2-210|PRDM2|658|retained_intron|	658	408	0	0
ENST00000503842.5|ENSG00000116731.22|OTTHUMG00000007917.6|OTTHUMT00000367835.1|PRDM2-213|PRDM2|705|protein_coding|	705	455	0	0
ENST00000407521.7|ENSG00000116731.22|OTTHUMG00000007917.6|OTTHUMT00000367838.2|PRDM2-205|PRDM2|513|protein_coding|	513	263	0	0
ENST00000505823.5|ENSG00000116731.22|OTTHUMG00000007917.6|OTTHUMT00000367839.1|PRDM2-214|PRDM2|568|protein_coding|	568	318	0	0
ENST00000487453.1|ENSG00000116731.22|OTTHUMG00000007917.6|OTTHUMT00000021946.3|PRDM2-208|PRDM2|646|protein_coding|	646	396	0	0
ENST00000636564.1|ENSG00000189337.17|OTTHUMG00000002042.8|OTTHUMT00000489915.1|KAZN-209|KAZN|1197|protein_coding|	1197	947	0	0
ENST00000636203.1|ENSG00000189337.17|OTTHUMG00000002042.8|OTTHUMT00000491024.1|KAZN-208|KAZN|6874|protein_coding|	6874	6624	0	0
ENST00000376030.7|ENSG00000189337.17|OTTHUMG00000002042.8|OTTHUMT00000005690.4|KAZN-203|KAZN|6049|protein_coding|	6049	5799	0	0
ENST00000491547.1|ENSG00000189337.17|OTTHUMG00000002042.8|OTTHUMT00000005691.2|KAZN-206|KAZN|5592|retained_intron|	5592	5342	0	0
ENST00000503743.5|ENSG00000189337.17|OTTHUMG00000002042.8|OTTHUMT00000367920.2|KAZN-207|KAZN|1475|protein_coding|	1475	1225	0	0
ENST00000361144.9|ENSG00000189337.17|OTTHUMG00000002042.8|OTTHUMT00000005692.2|KAZN-201|KAZN|3838|protein_coding|	3838	3588	0.428553	4
ENST00000376028.8|ENSG00000189337.17|OTTHUMG00000002042.8|OTTHUMT00000005694.3|KAZN-202|KAZN|800|protein_coding|	800	550	0	0
ENST00000400798.6|ENSG00000189337.17|OTTHUMG00000002042.8|-|KAZN-205|KAZN|3643|protein_coding|	3643	3393	0.113296	1
ENST00000400797.3|ENSG00000189337.17|OTTHUMG00000002042.8|OTTHUMT00000367921.1|KAZN-204|KAZN|1295|protein_coding|	1295	1045	0	0
ENST00000516342.1|ENSG00000252151.1|-|-|RNU6-1265P-201|RNU6-1265P|103|snRNA|	103	3.568	0	0
ENST00000657859.1|ENSG00000231606.2|OTTHUMG00000002047.3|OTTHUMT00000005700.2|AL357873.1-201|AL357873.1|1239|lncRNA|	1239	989	0	0
ENST00000449215.2|ENSG00000231606.2|OTTHUMG00000002047.3|OTTHUMT00000522022.1|AL357873.1-202|AL357873.1|713|lncRNA|	713	463	0	0
ENST00000666654.1|ENSG00000234593.3|OTTHUMG00000002044.9|OTTHUMT00000525165.1|KAZN-AS1-206|KAZN-AS1|1343|lncRNA|	1343	1093	0	0
ENST00000661309.1|ENSG00000234593.3|OTTHUMG00000002044.9|OTTHUMT00000522546.1|KAZN-AS1-203|KAZN-AS1|888|lncRNA|	888	638	0	0
ENST00000665002.1|ENSG00000234593.3|OTTHUMG00000002044.9|OTTHUMT00000522609.1|KAZN-AS1-205|KAZN-AS1|1227|lncRNA|	1227	977	0	0
ENST00000661613.1|ENSG00000234593.3|OTTHUMG00000002044.9|OTTHUMT00000513532.1|KAZN-AS1-204|KAZN-AS1|1188|lncRNA|	1188	938	0	0
ENST00000657979.1|ENSG00000234593.3|OTTHUMG00000002044.9|OTTHUMT00000005696.3|KAZN-AS1-202|KAZN-AS1|1299|lncRNA|	1299	1049	0	0
ENST00000447908.3|ENSG00000234593.3|OTTHUMG00000002044.9|OTTHUMT00000520877.1|KAZN-AS1-201|KAZN-AS1|869|lncRNA|	869	619	0	0
ENST00000670776.1|ENSG00000234593.3|OTTHUMG00000002044.9|OTTHUMT00000525557.1|KAZN-AS1-207|KAZN-AS1|1404|lncRNA|	1404	1154	0	0
ENST00000416175.1|ENSG00000235829.1|OTTHUMG00000037853.1|OTTHUMT00000092384.1|TBCAP2-201|TBCAP2|326|processed_pseudogene|	326	76.092	0	0
ENST00000666715.1|ENSG00000287756.1|OTTHUMG00000195458.1|OTTHUMT00000526970.1|AL031293.1-201|AL031293.1|1453|lncRNA|	1453	1203	0	0
ENST00000310916.6|ENSG00000175147.13|OTTHUMG00000002043.8|OTTHUMT00000005695.4|TMEM51-AS1-201|TMEM51-AS1|7100|lncRNA|	7100	6850	0	0
ENST00000404665.4|ENSG00000175147.13|OTTHUMG00000002043.8|OTTHUMT00000092380.3|TMEM51-AS1-202|TMEM51-AS1|6919|lncRNA|	6919	6669	0	0
ENST00000650369.1|ENSG00000175147.13|OTTHUMG00000002043.8|OTTHUMT00000499609.2|TMEM51-AS1-203|TMEM51-AS1|2920|lncRNA|	2920	2670	0	0
ENST00000669314.1|ENSG00000175147.13|OTTHUMG00000002043.8|OTTHUMT00000528343.1|TMEM51-AS1-206|TMEM51-AS1|3126|lncRNA|	3126	2876	0	0
ENST00000660005.1|ENSG00000175147.13|OTTHUMG00000002043.8|OTTHUMT00000528344.1|TMEM51-AS1-204|TMEM51-AS1|1332|lncRNA|	1332	1082	0	0
ENST00000667108.1|ENSG00000175147.13|OTTHUMG00000002043.8|OTTHUMT00000528345.1|TMEM51-AS1-205|TMEM51-AS1|2831|lncRNA|	2831	2581	0	0
ENST00000428417.5|ENSG00000171729.14|OTTHUMG00000002046.5|-|TMEM51-204|TMEM51|1942|protein_coding|	1942	1692	0	0
ENST00000376014.7|ENSG00000171729.14|OTTHUMG00000002046.5|OTTHUMT00000145238.1|TMEM51-202|TMEM51|1843|protein_coding|	1843	1593	0.241313	1
ENST00000451326.6|ENSG00000171729.14|OTTHUMG00000002046.5|OTTHUMT00000145239.3|TMEM51-206|TMEM51|766|protein_coding|	766	516	0	0
ENST00000400796.7|ENSG00000171729.14|OTTHUMG00000002046.5|OTTHUMT00000005699.3|TMEM51-203|TMEM51|1842|protein_coding|	1842	1592	0	0
ENST00000376008.3|ENSG00000171729.14|OTTHUMG00000002046.5|OTTHUMT00000005698.4|TMEM51-201|TMEM51|1971|protein_coding|	1971	1721	0	0
ENST00000434578.6|ENSG00000171729.14|OTTHUMG00000002046.5|OTTHUMT00000467178.1|TMEM51-205|TMEM51|1861|protein_coding|	1861	1611	0	0
ENST00000424792.5|ENSG00000204464.7|OTTHUMG00000037852.1|-|C1orf195-201|C1orf195|255|lncRNA|	255	21.585	0	0
ENST00000625027.2|ENSG00000204464.7|OTTHUMG00000037852.1|OTTHUMT00000092383.1|C1orf195-202|C1orf195|441|lncRNA|	441	191	0	0
ENST00000400795.3|ENSG00000215720.4|OTTHUMG00000002045.2|OTTHUMT00000005697.2|AL035405.1-201|AL035405.1|710|processed_pseudogene|	710	460	0	0
ENST00000612442.1|ENSG00000278480.1|OTTHUMG00000187520.1|OTTHUMT00000475207.1|AL391094.1-201|AL391094.1|966|processed_pseudogene|	966	716	0	0
ENST00000358897.8|ENSG00000142621.19|OTTHUMG00000002088.11|-|FHAD1-202|FHAD1|5090|protein_coding|	5090	4840	0	0
ENST00000433640.6|ENSG00000142621.19|OTTHUMG00000002088.11|OTTHUMT00000393399.3|FHAD1-207|FHAD1|570|protein_coding|	570	320	0	0
ENST00000375998.8|ENSG00000142621.19|OTTHUMG00000002088.11|OTTHUMT00000393400.2|FHAD1-206|FHAD1|4355|protein_coding|	4355	4105	0	0
ENST00000462113.1|ENSG00000142621.19|OTTHUMG00000002088.11|OTTHUMT00000005875.1|FHAD1-210|FHAD1|356|lncRNA|	356	106.001	0	0
ENST00000375996.6|ENSG00000142621.19|OTTHUMG00000002088.11|OTTHUMT00000005873.1|FHAD1-204|FHAD1|1568|retained_intron|	1568	1318	0	0
ENST00000375997.8|ENSG00000142621.19|OTTHUMG00000002088.11|OTTHUMT00000005872.3|FHAD1-205|FHAD1|1459|protein_coding|	1459	1209	0	0
ENST00000524761.5|ENSG00000142621.19|OTTHUMG00000002088.11|OTTHUMT00000393402.2|FHAD1-220|FHAD1|378|protein_coding|	378	128	0	0
ENST00000375995.3|ENSG00000142621.19|OTTHUMG00000002088.11|OTTHUMT00000005874.1|FHAD1-203|FHAD1|785|protein_coding|	785	535	0	0
ENST00000483694.1|ENSG00000142621.19|OTTHUMG00000002088.11|OTTHUMT00000005871.1|FHAD1-218|FHAD1|564|lncRNA|	564	314	0	0
ENST00000459961.1|ENSG00000142621.19|OTTHUMG00000002088.11|OTTHUMT00000005870.1|FHAD1-209|FHAD1|4406|retained_intron|	4406	4156	0	0
ENST00000472131.5|ENSG00000142621.19|OTTHUMG00000002088.11|OTTHUMT00000005876.1|FHAD1-213|FHAD1|868|retained_intron|	868	618	0	0
ENST00000471347.5|ENSG00000142621.19|OTTHUMG00000002088.11|OTTHUMT00000005864.2|FHAD1-211|FHAD1|3258|lncRNA|	3258	3008	0	0
ENST00000444385.5|ENSG00000142621.19|OTTHUMG00000002088.11|OTTHUMT00000005865.1|FHAD1-208|FHAD1|3481|protein_coding|	3481	3231	0	0
ENST00000529606.5|ENSG00000142621.19|OTTHUMG00000002088.11|OTTHUMT00000393403.1|FHAD1-221|FHAD1|2434|protein_coding|	2434	2184	0	0
ENST00000314668.13|ENSG00000142621.19|OTTHUMG00000002088.11|OTTHUMT00000005862.1|FHAD1-201|FHAD1|2657|protein_coding|	2657	2407	0	0
ENST00000532408.1|ENSG00000142621.19|OTTHUMG00000002088.11|OTTHUMT00000393404.1|FHAD1-222|FHAD1|575|lncRNA|	575	325	0	0
ENST00000483120.1|ENSG00000142621.19|OTTHUMG00000002088.11|OTTHUMT00000005867.3|FHAD1-217|FHAD1|1381|retained_intron|	1381	1131	0	0
ENST00000481324.5|ENSG00000142621.19|OTTHUMG00000002088.11|OTTHUMT00000005863.3|FHAD1-216|FHAD1|2338|nonsense_mediated_decay|	2338	2088	0	0
ENST00000477846.5|ENSG00000142621.19|OTTHUMG00000002088.11|OTTHUMT00000005866.4|FHAD1-215|FHAD1|1273|lncRNA|	1273	1023	0	0
ENST00000495195.5|ENSG00000142621.19|OTTHUMG00000002088.11|OTTHUMT00000005877.1|FHAD1-219|FHAD1|693|lncRNA|	693	443	0	0
ENST00000472086.1|ENSG00000142621.19|OTTHUMG00000002088.11|OTTHUMT00000005879.1|FHAD1-212|FHAD1|368|lncRNA|	368	118	0	0
ENST00000472449.1|ENSG00000142621.19|OTTHUMG00000002088.11|OTTHUMT00000005878.1|FHAD1-214|FHAD1|457|lncRNA|	457	207	0	0
ENST00000428747.1|ENSG00000233485.1|OTTHUMG00000002089.1|OTTHUMT00000005880.1|AL031283.2-201|AL031283.2|3105|lncRNA|	3105	2855	0	0
ENST00000439788.1|ENSG00000236045.1|OTTHUMG00000035304.1|OTTHUMT00000085368.1|AL031283.3-201|AL031283.3|727|lncRNA|	727	477	0	0
ENST00000427824.1|ENSG00000228140.2|OTTHUMG00000002257.2|OTTHUMT00000006444.1|AL031283.1-201|AL031283.1|5178|lncRNA|	5178	4928	0	0
ENST00000667833.1|ENSG00000228140.2|OTTHUMG00000002257.2|OTTHUMT00000528523.1|AL031283.1-202|AL031283.1|1355|lncRNA|	1355	1105	0	0
ENST00000375980.9|ENSG00000142634.13|OTTHUMG00000002254.2|OTTHUMT00000006433.2|EFHD2-201|EFHD2|2422|protein_coding|	2422	2172	5.30956	30
ENST00000445566.1|ENSG00000142634.13|OTTHUMG00000002254.2|OTTHUMT00000006434.1|EFHD2-202|EFHD2|899|protein_coding|	899	649	2.96157	5
ENST00000375943.6|ENSG00000162438.12|OTTHUMG00000002255.2|-|CTRC-201|CTRC|3147|protein_coding|	3147	2897	0	0
ENST00000375949.5|ENSG00000162438.12|OTTHUMG00000002255.2|OTTHUMT00000006435.2|CTRC-202|CTRC|3482|protein_coding|	3482	3232	0	0
[truncated: 225,463+ more rows]

## Sheet: ONT_DONOR3
Name	Length	EffectiveLength	TPM	NumReads
ENST00000456328.2|ENSG00000223972.5|OTTHUMG00000000961.2|OTTHUMT00000362751.1|DDX11L1-202|DDX11L1|1657|lncRNA|	1657	1407	0	0
ENST00000450305.2|ENSG00000223972.5|OTTHUMG00000000961.2|OTTHUMT00000002844.2|DDX11L1-201|DDX11L1|632|transcribed_unprocessed_pseudogene|	632	382	0	0
ENST00000488147.1|ENSG00000227232.5|OTTHUMG00000000958.1|OTTHUMT00000002839.1|WASH7P-201|WASH7P|1351|unprocessed_pseudogene|	1351	1101	0	0
ENST00000619216.1|ENSG00000278267.1|-|-|MIR6859-1-201|MIR6859-1|68|miRNA|	68	2.848	0	0
ENST00000473358.1|ENSG00000243485.5|OTTHUMG00000000959.2|OTTHUMT00000002840.1|MIR1302-2HG-202|MIR1302-2HG|712|lncRNA|	712	462	0	0
ENST00000469289.1|ENSG00000243485.5|OTTHUMG00000000959.2|OTTHUMT00000002841.2|MIR1302-2HG-201|MIR1302-2HG|535|lncRNA|	535	285	0	0
ENST00000607096.1|ENSG00000284332.1|-|-|MIR1302-2-201|MIR1302-2|138|miRNA|	138	4.663	0	0
ENST00000417324.1|ENSG00000237613.2|OTTHUMG00000000960.1|OTTHUMT00000002842.1|FAM138A-201|FAM138A|1187|lncRNA|	1187	937	0	0
ENST00000461467.1|ENSG00000237613.2|OTTHUMG00000000960.1|OTTHUMT00000002843.1|FAM138A-202|FAM138A|590|lncRNA|	590	340	0	0
ENST00000606857.1|ENSG00000268020.3|OTTHUMG00000185779.1|OTTHUMT00000471235.1|OR4G4P-201|OR4G4P|840|unprocessed_pseudogene|	840	590	0	0
ENST00000642116.1|ENSG00000240361.2|OTTHUMG00000001095.3|OTTHUMT00000492680.1|OR4G11P-202|OR4G11P|1414|lncRNA|	1414	1164	0	0
ENST00000492842.2|ENSG00000240361.2|OTTHUMG00000001095.3|OTTHUMT00000003224.3|OR4G11P-201|OR4G11P|939|transcribed_unprocessed_pseudogene|	939	689	0	0
ENST00000641515.2|ENSG00000186092.6|OTTHUMG00000001094.4|OTTHUMT00000003223.4|OR4F5-202|OR4F5|2618|protein_coding|	2618	2368	0	0
ENST00000335137.4|ENSG00000186092.6|OTTHUMG00000001094.4|-|OR4F5-201|OR4F5|1054|protein_coding|	1054	804	0	0
ENST00000466430.5|ENSG00000238009.6|OTTHUMG00000001096.2|OTTHUMT00000003225.1|AL627309.1-201|AL627309.1|2748|lncRNA|	2748	2498	0	0
ENST00000477740.5|ENSG00000238009.6|OTTHUMG00000001096.2|OTTHUMT00000003688.1|AL627309.1-202|AL627309.1|491|lncRNA|	491	241	0	0
ENST00000471248.1|ENSG00000238009.6|OTTHUMG00000001096.2|OTTHUMT00000003687.1|AL627309.1-203|AL627309.1|629|lncRNA|	629	379	0	0
ENST00000610542.1|ENSG00000238009.6|OTTHUMG00000001096.2|-|AL627309.1-205|AL627309.1|723|lncRNA|	723	473	0	0
ENST00000453576.2|ENSG00000238009.6|OTTHUMG00000001096.2|OTTHUMT00000003689.1|AL627309.1-204|AL627309.1|336|lncRNA|	336	86.025	0	0
ENST00000495576.1|ENSG00000239945.1|OTTHUMG00000001097.2|OTTHUMT00000003226.2|AL627309.3-201|AL627309.3|1319|lncRNA|	1319	1069	0	0
ENST00000442987.3|ENSG00000233750.3|OTTHUMG00000001257.3|OTTHUMT00000003691.3|CICP27-201|CICP27|3812|processed_pseudogene|	3812	3562	0	0
ENST00000494149.2|ENSG00000268903.1|OTTHUMG00000182518.2|OTTHUMT00000461982.2|AL627309.6-201|AL627309.6|755|processed_pseudogene|	755	505	0	0
ENST00000595919.1|ENSG00000269981.1|OTTHUMG00000182738.2|OTTHUMT00000463398.2|AL627309.7-201|AL627309.7|284|processed_pseudogene|	284	38.201	0	0
ENST00000493797.1|ENSG00000239906.1|OTTHUMG00000002481.1|OTTHUMT00000007038.1|AL627309.2-201|AL627309.2|323|lncRNA|	323	73.133	0	0
ENST00000484859.1|ENSG00000241860.7|OTTHUMG00000002480.4|OTTHUMT00000007035.1|AL627309.5-201|AL627309.5|4860|lncRNA|	4860	4610	0	0
ENST00000490997.5|ENSG00000241860.7|OTTHUMG00000002480.4|OTTHUMT00000007036.1|AL627309.5-202|AL627309.5|518|lncRNA|	518	268	0	0
ENST00000466557.6|ENSG00000241860.7|OTTHUMG00000002480.4|OTTHUMT00000007037.2|AL627309.5-203|AL627309.5|1301|lncRNA|	1301	1051	0	0
ENST00000662089.1|ENSG00000241860.7|OTTHUMG00000002480.4|OTTHUMT00000528578.1|AL627309.5-205|AL627309.5|821|lncRNA|	821	571	0	0
ENST00000491962.1|ENSG00000241860.7|OTTHUMG00000002480.4|OTTHUMT00000007168.1|AL627309.5-204|AL627309.5|278|lncRNA|	278	33.967	0	0
ENST00000655252.1|ENSG00000241860.7|OTTHUMG00000002480.4|OTTHUMT00000528579.1|AL627309.5-206|AL627309.5|1229|lncRNA|	1229	979	0	0
ENST00000410691.1|ENSG00000222623.1|-|-|RNU6-1100P-201|RNU6-1100P|104|snRNA|	104	3.593	0	0
ENST00000496488.1|ENSG00000241599.1|OTTHUMG00000002525.1|OTTHUMT00000007169.1|AL627309.4-201|AL627309.4|457|lncRNA|	457	207	0	0
ENST00000624431.2|ENSG00000279928.2|OTTHUMG00000191962.1|OTTHUMT00000491420.1|FO538757.1-201|FO538757.1|570|unprocessed_pseudogene|	570	320	0	0
ENST00000623083.4|ENSG00000279457.4|OTTHUMG00000191963.1|OTTHUMT00000491421.1|WASH9P-201|WASH9P|1397|unprocessed_pseudogene|	1397	1147	0	0
ENST00000612080.1|ENSG00000273874.1|-|-|MIR6859-2-201|MIR6859-2|68|miRNA|	68	2.848	0	0
ENST00000442116.1|ENSG00000228463.10|OTTHUMG00000002552.3|OTTHUMT00000007244.1|AP006222.1-201|AP006222.1|1292|lncRNA|	1292	1042	0	0
ENST00000448958.2|ENSG00000228463.10|OTTHUMG00000002552.3|OTTHUMT00000488654.2|AP006222.1-202|AP006222.1|2250|lncRNA|	2250	2000	0	0
ENST00000441866.2|ENSG00000228463.10|OTTHUMG00000002552.3|OTTHUMT00000346905.2|AP006222.1-203|AP006222.1|2256|lncRNA|	2256	2006	0	0
ENST00000634344.2|ENSG00000228463.10|OTTHUMG00000002552.3|OTTHUMT00000007243.3|AP006222.1-204|AP006222.1|1554|lncRNA|	1554	1304	0	0
ENST00000450734.1|ENSG00000228463.10|OTTHUMG00000002552.3|OTTHUMT00000007241.1|AP006222.1-205|AP006222.1|457|transcribed_processed_pseudogene|	457	207	0	0
ENST00000424587.7|ENSG00000228463.10|OTTHUMG00000002552.3|OTTHUMT00000007242.3|AP006222.1-206|AP006222.1|5603|lncRNA|	5603	5353	0	0
ENST00000669836.1|ENSG00000286448.1|OTTHUMG00000194680.1|OTTHUMT00000520595.1|AP006222.2-201|AP006222.2|736|lncRNA|	736	486	0	0
ENST00000458203.2|ENSG00000236679.2|OTTHUMG00000002854.4|OTTHUMT00000346877.2|RPL23AP24-201|RPL23AP24|385|processed_pseudogene|	385	135	0	0
ENST00000450983.1|ENSG00000236601.2|OTTHUMG00000002855.3|OTTHUMT00000007988.2|AL732372.1-201|AL732372.1|607|lncRNA|	607	357	0	0
ENST00000412666.1|ENSG00000236601.2|OTTHUMG00000002855.3|OTTHUMT00000007987.2|AL732372.1-202|AL732372.1|426|lncRNA|	426	176	0	0
ENST00000635159.1|ENSG00000236601.2|OTTHUMG00000002855.3|OTTHUMT00000488661.1|AL732372.1-203|AL732372.1|994|lncRNA|	994	744	0	0
ENST00000431321.2|ENSG00000237094.12|OTTHUMG00000002857.7|OTTHUMT00000007989.2|AL732372.2-201|AL732372.2|437|lncRNA|	437	187	0	0
ENST00000453935.1|ENSG00000237094.12|OTTHUMG00000002857.7|OTTHUMT00000007990.1|AL732372.2-202|AL732372.2|498|lncRNA|	498	248	4.40486	1
ENST00000440163.1|ENSG00000237094.12|OTTHUMG00000002857.7|OTTHUMT00000346889.1|AL732372.2-203|AL732372.2|462|lncRNA|	462	212	0	0
ENST00000455207.5|ENSG00000237094.12|OTTHUMG00000002857.7|OTTHUMT00000007991.1|AL732372.2-204|AL732372.2|413|lncRNA|	413	163	0	0
ENST00000455464.7|ENSG00000237094.12|OTTHUMG00000002857.7|OTTHUMT00000346907.3|AL732372.2-205|AL732372.2|902|lncRNA|	902	652	0	0
ENST00000601814.5|ENSG00000237094.12|OTTHUMG00000002857.7|OTTHUMT00000462548.1|AL732372.2-206|AL732372.2|635|lncRNA|	635	385	0	0
ENST00000445840.2|ENSG00000237094.12|OTTHUMG00000002857.7|OTTHUMT00000346882.2|AL732372.2-207|AL732372.2|183|transcribed_unprocessed_pseudogene|	183	7.236	0	0
ENST00000431812.1|ENSG00000237094.12|OTTHUMG00000002857.7|OTTHUMT00000007996.2|AL732372.2-208|AL732372.2|336|lncRNA|	336	86.025	0	0
ENST00000419160.4|ENSG00000237094.12|OTTHUMG00000002857.7|OTTHUMT00000346881.4|AL732372.2-209|AL732372.2|547|lncRNA|	547	297	0	0
ENST00000440038.7|ENSG00000237094.12|OTTHUMG00000002857.7|OTTHUMT00000346880.3|AL732372.2-210|AL732372.2|793|lncRNA|	793	543	0	0
ENST00000642074.1|ENSG00000237094.12|OTTHUMG00000002857.7|OTTHUMT00000493597.1|AL732372.2-211|AL732372.2|574|lncRNA|	574	324	0	0
ENST00000423728.6|ENSG00000237094.12|OTTHUMG00000002857.7|OTTHUMT00000346879.2|AL732372.2-212|AL732372.2|838|lncRNA|	838	588	0	0
ENST00000616311.5|ENSG00000237094.12|OTTHUMG00000002857.7|OTTHUMT00000480470.2|AL732372.2-213|AL732372.2|728|lncRNA|	728	478	0	0
ENST00000599771.6|ENSG00000237094.12|OTTHUMG00000002857.7|OTTHUMT00000461272.1|AL732372.2-214|AL732372.2|457|lncRNA|	457	207	0	0
ENST00000641845.1|ENSG00000237094.12|OTTHUMG00000002857.7|OTTHUMT00000493598.1|AL732372.2-215|AL732372.2|571|lncRNA|	571	321	0	0
ENST00000641916.1|ENSG00000237094.12|OTTHUMG00000002857.7|OTTHUMT00000493599.1|AL732372.2-216|AL732372.2|622|lncRNA|	622	372	0	0
ENST00000601486.5|ENSG00000237094.12|OTTHUMG00000002857.7|OTTHUMT00000461271.1|AL732372.2-217|AL732372.2|696|lncRNA|	696	446	0	0
ENST00000641579.1|ENSG00000237094.12|OTTHUMG00000002857.7|OTTHUMT00000493600.1|AL732372.2-218|AL732372.2|545|lncRNA|	545	295	0	0
ENST00000616947.2|ENSG00000237094.12|OTTHUMG00000002857.7|OTTHUMT00000480469.1|AL732372.2-219|AL732372.2|603|lncRNA|	603	353	0	0
ENST00000432964.1|ENSG00000237094.12|OTTHUMG00000002857.7|OTTHUMT00000346878.1|AL732372.2-220|AL732372.2|575|lncRNA|	575	325	0	0
ENST00000608420.1|ENSG00000237094.12|OTTHUMG00000002857.7|OTTHUMT00000472556.1|AL732372.2-221|AL732372.2|438|lncRNA|	438	188	0	0
ENST00000641303.1|ENSG00000237094.12|OTTHUMG00000002857.7|OTTHUMT00000493601.1|AL732372.2-222|AL732372.2|384|lncRNA|	384	134	0	0
ENST00000641063.1|ENSG00000237094.12|OTTHUMG00000002857.7|OTTHUMT00000493602.1|AL732372.2-223|AL732372.2|473|lncRNA|	473	223	0	0
ENST00000641049.1|ENSG00000237094.12|OTTHUMG00000002857.7|OTTHUMT00000493603.1|AL732372.2-224|AL732372.2|519|lncRNA|	519	269	0	0
ENST00000642124.1|ENSG00000237094.12|OTTHUMG00000002857.7|OTTHUMT00000493604.1|AL732372.2-225|AL732372.2|456|lncRNA|	456	206	0	0
ENST00000437905.2|ENSG00000269732.1|OTTHUMG00000002859.2|OTTHUMT00000007998.2|WBP1LP7-201|WBP1LP7|363|processed_pseudogene|	363	113	0	0
ENST00000426406.3|ENSG00000284733.1|OTTHUMG00000002860.3|OTTHUMT00000007999.3|OR4F29-201|OR4F29|995|protein_coding|	995	745	0	0
ENST00000432723.3|ENSG00000233653.3|OTTHUMG00000057429.3|OTTHUMT00000127609.3|CICP7-201|CICP7|2477|processed_pseudogene|	2477	2227	0	0
ENST00000514436.1|ENSG00000250575.1|OTTHUMG00000002861.2|OTTHUMT00000008000.2|AL732372.3-201|AL732372.3|1239|unprocessed_pseudogene|	1239	989	0	0
ENST00000614007.1|ENSG00000278757.1|-|-|U6.90-201|U6|104|snRNA|	104	3.593	0	0
ENST00000634833.2|ENSG00000230021.10|OTTHUMG00000191652.4|OTTHUMT00000488646.2|AL669831.3-201|AL669831.3|906|lncRNA|	906	656	0	0
ENST00000417636.2|ENSG00000230021.10|OTTHUMG00000191652.4|OTTHUMT00000006453.2|AL669831.3-202|AL669831.3|553|lncRNA|	553	303	0	0
ENST00000419394.2|ENSG00000230021.10|OTTHUMG00000191652.4|OTTHUMT00000008017.2|AL669831.3-203|AL669831.3|491|lncRNA|	491	241	0	0
ENST00000440196.3|ENSG00000230021.10|OTTHUMG00000191652.4|OTTHUMT00000493605.1|AL669831.3-204|AL669831.3|1022|lncRNA|	1022	772	0	0
ENST00000641296.1|ENSG00000230021.10|OTTHUMG00000191652.4|OTTHUMT00000493606.1|AL669831.3-205|AL669831.3|1127|lncRNA|	1127	877	0	0
ENST00000357876.6|ENSG00000230021.10|OTTHUMG00000191652.4|OTTHUMT00000006709.3|AL669831.3-206|AL669831.3|1702|lncRNA|	1702	1452	0	0
ENST00000635509.2|ENSG00000230021.10|OTTHUMG00000191652.4|OTTHUMT00000488653.2|AL669831.3-207|AL669831.3|941|lncRNA|	941	691	0	0
ENST00000634337.2|ENSG00000230021.10|OTTHUMG00000191652.4|OTTHUMT00000488647.3|AL669831.3-208|AL669831.3|891|lncRNA|	891	641	0	0
ENST00000648019.1|ENSG00000230021.10|OTTHUMG00000191652.4|OTTHUMT00000500170.2|AL669831.3-209|AL669831.3|1216|lncRNA|	1216	966	0	0
ENST00000440200.5|ENSG00000230021.10|OTTHUMG00000191652.4|OTTHUMT00000006710.2|AL669831.3-210|AL669831.3|413|lncRNA|	413	163	0	0
ENST00000452176.2|ENSG00000230021.10|OTTHUMG00000191652.4|OTTHUMT00000006714.2|AL669831.3-211|AL669831.3|818|lncRNA|	818	568	0	0
ENST00000441245.5|ENSG00000230021.10|OTTHUMG00000191652.4|OTTHUMT00000006711.1|AL669831.3-212|AL669831.3|629|lncRNA|	629	379	0	0
ENST00000414688.6|ENSG00000230021.10|OTTHUMG00000191652.4|OTTHUMT00000493607.1|AL669831.3-213|AL669831.3|421|lncRNA|	421	171	0	0
ENST00000636676.1|ENSG00000230021.10|OTTHUMG00000191652.4|OTTHUMT00000489043.1|AL669831.3-214|AL669831.3|183|transcribed_processed_pseudogene|	183	7.236	0	0
ENST00000447954.2|ENSG00000230021.10|OTTHUMG00000191652.4|OTTHUMT00000006878.3|AL669831.3-215|AL669831.3|355|lncRNA|	355	105.001	0	0
ENST00000423796.1|ENSG00000235146.2|OTTHUMG00000002329.1|OTTHUMT00000006707.1|AC114498.1-201|AC114498.1|607|lncRNA|	607	357	0	0
ENST00000450696.1|ENSG00000235146.2|OTTHUMG00000002329.1|OTTHUMT00000006706.1|AC114498.1-202|AC114498.1|402|lncRNA|	402	152	0	0
ENST00000416931.1|ENSG00000225972.1|OTTHUMG00000002338.1|OTTHUMT00000006720.1|MTND1P23-201|MTND1P23|372|unprocessed_pseudogene|	372	122	2512.12	280.554
ENST00000457540.1|ENSG00000225630.1|OTTHUMG00000002336.1|OTTHUMT00000006718.1|MTND2P28-201|MTND2P28|1044|unprocessed_pseudogene|	1044	794	2116.1	1538.06
ENST00000414273.1|ENSG00000237973.1|OTTHUMG00000002333.2|OTTHUMT00000006715.2|MTCO1P12-201|MTCO1P12|1543|unprocessed_pseudogene|	1543	1293	4437.72	5252.61
ENST00000621981.1|ENSG00000278791.1|-|-|AC114498.2-201|AC114498.2|89|miRNA|	89	3.247	0	0
ENST00000427426.1|ENSG00000229344.1|OTTHUMG00000002334.1|OTTHUMT00000006716.1|MTCO2P12-201|MTCO2P12|682|unprocessed_pseudogene|	682	432	6855.07	2710.89
ENST00000467115.1|ENSG00000240409.1|OTTHUMG00000002473.1|OTTHUMT00000007027.1|MTATP8P1-201|MTATP8P1|207|unprocessed_pseudogene|	207	9.766	38469.7	343.915
ENST00000514057.1|ENSG00000248527.1|OTTHUMG00000002335.2|OTTHUMT00000006717.2|MTATP6P1-201|MTATP6P1|681|unprocessed_pseudogene|	681	431	22566.3	8903.36
ENST00000416718.2|ENSG00000198744.5|OTTHUMG00000002337.2|OTTHUMT00000006719.2|MTCO3P12-201|MTCO3P12|547|unprocessed_pseudogene|	547	297	3289.03	894.212
ENST00000438434.2|ENSG00000268663.1|OTTHUMG00000002340.3|OTTHUMT00000006722.3|WBP1LP6-201|WBP1LP6|424|processed_pseudogene|	424	174	0	0
ENST00000332831.4|ENSG00000284662.1|OTTHUMG00000002581.3|OTTHUMT00000007334.3|OR4F16-201|OR4F16|995|protein_coding|	995	745	0	0
ENST00000440782.3|ENSG00000229376.3|OTTHUMG00000057431.3|OTTHUMT00000127611.3|CICP3-201|CICP3|2455|processed_pseudogene|	2455	2205	0	0
ENST00000506640.2|ENSG00000228327.3|OTTHUMG00000002406.2|OTTHUMT00000006889.2|AL669831.1-201|AL669831.1|6432|lncRNA|	6432	6182	0.353415	2
ENST00000428504.2|ENSG00000228327.3|OTTHUMG00000002406.2|OTTHUMT00000488438.1|AL669831.1-202|AL669831.1|417|transcribed_unprocessed_pseudogene|	417	167	0	0
ENST00000411249.1|ENSG00000223181.1|-|-|RNU6-1199P-201|RNU6-1199P|104|snRNA|	104	3.593	0	0
ENST00000422528.1|ENSG00000229905.1|OTTHUMG00000002408.1|OTTHUMT00000006891.1|AL669831.2-201|AL669831.2|456|lncRNA|	456	206	0	0
ENST00000655765.1|ENSG00000237491.10|OTTHUMG00000002404.21|OTTHUMT00000518811.1|LINC01409-223|LINC01409|1869|lncRNA|	1869	1619	0	0
ENST00000412115.2|ENSG00000237491.10|OTTHUMG00000002404.21|OTTHUMT00000099678.3|LINC01409-201|LINC01409|1358|lncRNA|	1358	1108	0	0
ENST00000670700.1|ENSG00000237491.10|OTTHUMG00000002404.21|OTTHUMT00000516955.1|LINC01409-232|LINC01409|1378|lncRNA|	1378	1128	0	0
ENST00000429505.6|ENSG00000237491.10|OTTHUMG00000002404.21|OTTHUMT00000516341.1|LINC01409-202|LINC01409|1201|lncRNA|	1201	951	0	0
ENST00000657896.1|ENSG00000237491.10|OTTHUMG00000002404.21|OTTHUMT00000519617.1|LINC01409-225|LINC01409|1185|lncRNA|	1185	935	0	0
ENST00000434264.6|ENSG00000237491.10|OTTHUMG00000002404.21|OTTHUMT00000007013.4|LINC01409-203|LINC01409|844|lncRNA|	844	594	0	0
ENST00000457084.1|ENSG00000237491.10|OTTHUMG00000002404.21|OTTHUMT00000006884.2|LINC01409-205|LINC01409|566|lncRNA|	566	316	0	0
ENST00000658648.1|ENSG00000237491.10|OTTHUMG00000002404.21|OTTHUMT00000511012.1|LINC01409-226|LINC01409|1214|lncRNA|	1214	964	0	0
ENST00000656571.1|ENSG00000237491.10|OTTHUMG00000002404.21|OTTHUMT00000510085.1|LINC01409-224|LINC01409|1167|lncRNA|	1167	917	0	0
ENST00000665867.1|ENSG00000237491.10|OTTHUMG00000002404.21|OTTHUMT00000506895.1|LINC01409-228|LINC01409|1078|lncRNA|	1078	828	0	0
ENST00000669749.1|ENSG00000237491.10|OTTHUMG00000002404.21|OTTHUMT00000515126.1|LINC01409-231|LINC01409|1085|lncRNA|	1085	835	0	0
ENST00000666217.1|ENSG00000237491.10|OTTHUMG00000002404.21|OTTHUMT00000006885.3|LINC01409-229|LINC01409|1176|lncRNA|	1176	926	0	0
ENST00000665719.1|ENSG00000237491.10|OTTHUMG00000002404.21|OTTHUMT00000521045.1|LINC01409-227|LINC01409|1291|lncRNA|	1291	1041	0	0
ENST00000651411.1|ENSG00000237491.10|OTTHUMG00000002404.21|OTTHUMT00000502875.1|LINC01409-221|LINC01409|1146|lncRNA|	1146	896	0	0
ENST00000589899.5|ENSG00000237491.10|OTTHUMG00000002404.21|OTTHUMT00000448546.1|LINC01409-214|LINC01409|809|lncRNA|	809	559	0	0
ENST00000609830.1|ENSG00000237491.10|OTTHUMG00000002404.21|OTTHUMT00000472539.1|LINC01409-220|LINC01409|669|lncRNA|	669	419	0	0
ENST00000443772.2|ENSG00000237491.10|OTTHUMG00000002404.21|OTTHUMT00000006887.3|LINC01409-204|LINC01409|1775|lncRNA|	1775	1525	0	0
ENST00000585826.1|ENSG00000237491.10|OTTHUMG00000002404.21|OTTHUMT00000458567.1|LINC01409-208|LINC01409|390|lncRNA|	390	140	0	0
ENST00000592547.1|ENSG00000237491.10|OTTHUMG00000002404.21|OTTHUMT00000458568.1|LINC01409-218|LINC01409|608|lncRNA|	608	358	0	0
ENST00000586928.5|ENSG00000237491.10|OTTHUMG00000002404.21|OTTHUMT00000458569.1|LINC01409-210|LINC01409|598|lncRNA|	598	348	0	0
ENST00000585745.5|ENSG00000237491.10|OTTHUMG00000002404.21|OTTHUMT00000458570.1|LINC01409-206|LINC01409|168|lncRNA|	168	6.156	0	0
ENST00000585768.5|ENSG00000237491.10|OTTHUMG00000002404.21|OTTHUMT00000458571.1|LINC01409-207|LINC01409|394|lncRNA|	394	144	0	0
ENST00000590848.5|ENSG00000237491.10|OTTHUMG00000002404.21|OTTHUMT00000458572.1|LINC01409-215|LINC01409|726|lncRNA|	726	476	0	0
ENST00000591440.5|ENSG00000237491.10|OTTHUMG00000002404.21|OTTHUMT00000458574.1|LINC01409-216|LINC01409|780|lncRNA|	780	530	0	0
ENST00000587530.5|ENSG00000237491.10|OTTHUMG00000002404.21|OTTHUMT00000458573.2|LINC01409-211|LINC01409|1024|lncRNA|	1024	774	0	0
ENST00000593022.5|ENSG00000237491.10|OTTHUMG00000002404.21|OTTHUMT00000458575.1|LINC01409-219|LINC01409|693|lncRNA|	693	443	0	0
ENST00000589531.5|ENSG00000237491.10|OTTHUMG00000002404.21|OTTHUMT00000458566.1|LINC01409-213|LINC01409|714|lncRNA|	714	464	0	0
ENST00000588951.5|ENSG00000237491.10|OTTHUMG00000002404.21|OTTHUMT00000448547.1|LINC01409-212|LINC01409|607|lncRNA|	607	357	0	0
ENST00000586288.1|ENSG00000237491.10|OTTHUMG00000002404.21|OTTHUMT00000458576.1|LINC01409-209|LINC01409|1040|lncRNA|	1040	790	0	0
ENST00000591702.1|ENSG00000237491.10|OTTHUMG00000002404.21|OTTHUMT00000459872.1|LINC01409-217|LINC01409|1873|lncRNA|	1873	1623	0	0
ENST00000655384.1|ENSG00000237491.10|OTTHUMG00000002404.21|OTTHUMT00000525204.1|LINC01409-222|LINC01409|2192|lncRNA|	2192	1942	0	0
ENST00000667728.1|ENSG00000237491.10|OTTHUMG00000002404.21|OTTHUMT00000527876.1|LINC01409-230|LINC01409|2949|lncRNA|	2949	2699	0	0
ENST00000644482.1|ENSG00000285268.1|OTTHUMG00000192553.1|OTTHUMT00000496065.1|AL669831.6-201|AL669831.6|114|transcribed_processed_pseudogene|	114	3.86	0	0
ENST00000447500.4|ENSG00000230092.7|OTTHUMG00000002403.3|OTTHUMT00000448550.2|AL669831.4-201|AL669831.4|872|lncRNA|	872	622	0	0
ENST00000590817.3|ENSG00000230092.7|OTTHUMG00000002403.3|OTTHUMT00000006886.2|AL669831.4-202|AL669831.4|238|transcribed_unprocessed_pseudogene|	238	15.802	0	0
ENST00000326734.2|ENSG00000177757.2|OTTHUMG00000002471.2|OTTHUMT00000007025.2|FAM87B-201|FAM87B|1947|lncRNA|	1947	1697	0	0
ENST00000624927.3|ENSG00000228794.9|OTTHUMG00000002468.25|OTTHUMT00000479121.1|LINC01128-215|LINC01128|677|lncRNA|	677	427	0	0
ENST00000623808.3|ENSG00000228794.9|OTTHUMG00000002468.25|OTTHUMT00000479120.1|LINC01128-214|LINC01128|493|lncRNA|	493	243	0	0
ENST00000445118.7|ENSG00000228794.9|OTTHUMG00000002468.25|OTTHUMT00000007015.4|LINC01128-205|LINC01128|6616|lncRNA|	6616	6366	0	0
ENST00000669922.1|ENSG00000228794.9|OTTHUMG00000002468.25|OTTHUMT00000007020.3|LINC01128-226|LINC01128|5441|lncRNA|	5441	5191	0	0
ENST00000670780.1|ENSG00000228794.9|OTTHUMG00000002468.25|OTTHUMT00000528186.1|LINC01128-227|LINC01128|8389|lncRNA|	8389	8139	0	0
ENST00000667414.1|ENSG00000228794.9|OTTHUMG00000002468.25|OTTHUMT00000523925.1|LINC01128-224|LINC01128|1752|lncRNA|	1752	1502	0	0
ENST00000666741.1|ENSG00000228794.9|OTTHUMG00000002468.25|OTTHUMT00000472150.3|LINC01128-223|LINC01128|5483|lncRNA|	5483	5233	0	0
ENST00000623070.4|ENSG00000228794.9|OTTHUMG00000002468.25|OTTHUMT00000479123.2|LINC01128-213|LINC01128|542|lncRNA|	542	292	0	0
ENST00000659124.1|ENSG00000228794.9|OTTHUMG00000002468.25|OTTHUMT00000007018.4|LINC01128-219|LINC01128|5289|lncRNA|	5289	5039	0.538005	2.482
ENST00000658846.1|ENSG00000228794.9|OTTHUMG00000002468.25|OTTHUMT00000526473.1|LINC01128-218|LINC01128|1429|lncRNA|	1429	1179	0	0
ENST00000608189.5|ENSG00000228794.9|OTTHUMG00000002468.25|OTTHUMT00000472153.3|LINC01128-208|LINC01128|1653|lncRNA|	1653	1403	0	0
ENST00000448975.6|ENSG00000228794.9|OTTHUMG00000002468.25|OTTHUMT00000479122.1|LINC01128-206|LINC01128|633|lncRNA|	633	383	0	0
ENST00000449005.6|ENSG00000228794.9|OTTHUMG00000002468.25|OTTHUMT00000528187.1|LINC01128-207|LINC01128|659|lncRNA|	659	409	0	0
ENST00000441765.6|ENSG00000228794.9|OTTHUMG00000002468.25|OTTHUMT00000506073.1|LINC01128-204|LINC01128|911|lncRNA|	911	661	0	0
ENST00000609139.6|ENSG00000228794.9|OTTHUMG00000002468.25|OTTHUMT00000472151.2|LINC01128-210|LINC01128|727|lncRNA|	727	477	0	0
ENST00000609009.6|ENSG00000228794.9|OTTHUMG00000002468.25|OTTHUMT00000472152.3|LINC01128-209|LINC01128|1932|lncRNA|	1932	1682	0	0
ENST00000657837.1|ENSG00000228794.9|OTTHUMG00000002468.25|OTTHUMT00000503440.2|LINC01128-217|LINC01128|2933|lncRNA|	2933	2683	0	0
ENST00000610067.6|ENSG00000228794.9|OTTHUMG00000002468.25|OTTHUMT00000521256.1|LINC01128-211|LINC01128|375|lncRNA|	375	125	0	0
ENST00000416570.5|ENSG00000228794.9|OTTHUMG00000002468.25|OTTHUMT00000007017.1|LINC01128-202|LINC01128|612|lncRNA|	612	362	0	0
ENST00000661237.1|ENSG00000228794.9|OTTHUMG00000002468.25|OTTHUMT00000508137.1|LINC01128-221|LINC01128|1771|lncRNA|	1771	1521	0	0
ENST00000668541.1|ENSG00000228794.9|OTTHUMG00000002468.25|OTTHUMT00000520197.1|LINC01128-225|LINC01128|987|lncRNA|	987	737	0	0
ENST00000657175.1|ENSG00000228794.9|OTTHUMG00000002468.25|OTTHUMT00000518921.1|LINC01128-216|LINC01128|1558|lncRNA|	1558	1308	3.77357	4.518
ENST00000660797.1|ENSG00000228794.9|OTTHUMG00000002468.25|OTTHUMT00000519683.1|LINC01128-220|LINC01128|1215|lncRNA|	1215	965	0	0
ENST00000622921.1|ENSG00000228794.9|OTTHUMG00000002468.25|OTTHUMT00000479124.1|LINC01128-212|LINC01128|724|lncRNA|	724	474	0	0
ENST00000670824.1|ENSG00000228794.9|OTTHUMG00000002468.25|OTTHUMT00000518140.1|LINC01128-228|LINC01128|2495|lncRNA|	2495	2245	0	0
ENST00000415295.1|ENSG00000228794.9|OTTHUMG00000002468.25|OTTHUMT00000099674.1|LINC01128-201|LINC01128|894|lncRNA|	894	644	0	0
ENST00000425657.1|ENSG00000228794.9|OTTHUMG00000002468.25|OTTHUMT00000007019.1|LINC01128-203|LINC01128|845|retained_intron|	845	595	0	0
ENST00000671208.1|ENSG00000228794.9|OTTHUMG00000002468.25|OTTHUMT00000528188.1|LINC01128-229|LINC01128|2509|lncRNA|	2509	2259	0	0
ENST00000661463.1|ENSG00000228794.9|OTTHUMG00000002468.25|OTTHUMT00000528189.1|LINC01128-222|LINC01128|2070|lncRNA|	2070	1820	0	0
ENST00000473798.1|ENSG00000225880.5|OTTHUMG00000141258.2|OTTHUMT00000280398.2|LINC00115-201|LINC00115|1317|lncRNA|	1317	1067	0	0
ENST00000446136.1|ENSG00000230368.2|OTTHUMG00000002469.1|OTTHUMT00000007021.1|FAM41C-203|FAM41C|1807|lncRNA|	1807	1557	0	0
ENST00000432963.1|ENSG00000230368.2|OTTHUMG00000002469.1|OTTHUMT00000007023.1|FAM41C-202|FAM41C|504|lncRNA|	504	254	0	0
ENST00000427857.1|ENSG00000230368.2|OTTHUMG00000002469.1|OTTHUMT00000007022.1|FAM41C-201|FAM41C|446|lncRNA|	446	196	0	0
ENST00000415481.1|ENSG00000234711.1|OTTHUMG00000002470.2|OTTHUMT00000007024.2|TUBB8P11-201|TUBB8P11|1058|unprocessed_pseudogene|	1058	808	0	0
ENST00000635557.1|ENSG00000283040.1|OTTHUMG00000191520.1|OTTHUMT00000488280.1|AL669831.5-201|AL669831.5|837|transcribed_unprocessed_pseudogene|	837	587	0	0
ENST00000607769.1|ENSG00000272438.1|OTTHUMG00000185550.1|OTTHUMT00000470696.1|AL645608.6-201|AL645608.6|351|lncRNA|	351	101.003	0	0
ENST00000448179.1|ENSG00000230699.2|OTTHUMG00000040716.1|OTTHUMT00000097856.1|AL645608.2-201|AL645608.2|3043|lncRNA|	3043	2793	0	0
ENST00000398216.2|ENSG00000241180.1|OTTHUMG00000040717.2|OTTHUMT00000097857.2|AL645608.4-201|AL645608.4|443|lncRNA|	443	193	0	0
ENST00000609207.1|ENSG00000223764.2|OTTHUMG00000040718.2|OTTHUMT00000473217.1|LINC02593-203|LINC02593|4152|retained_intron|	4152	3902	0.27996	1
ENST00000417705.1|ENSG00000223764.2|OTTHUMG00000040718.2|OTTHUMT00000097858.1|LINC02593-201|LINC02593|1389|lncRNA|	1389	1139	0	0
ENST00000432961.1|ENSG00000223764.2|OTTHUMG00000040718.2|OTTHUMT00000097859.1|LINC02593-202|LINC02593|630|retained_intron|	630	380	0	0
ENST00000420190.6|ENSG00000187634.12|OTTHUMG00000040719.11|OTTHUMT00000316521.3|SAMD11-203|SAMD11|1578|protein_coding|	1578	1328	0	0
ENST00000437963.5|ENSG00000187634.12|OTTHUMG00000040719.11|OTTHUMT00000097862.5|SAMD11-204|SAMD11|387|protein_coding|	387	137	0	0
ENST00000342066.8|ENSG00000187634.12|OTTHUMG00000040719.11|OTTHUMT00000276866.3|SAMD11-202|SAMD11|2557|protein_coding|	2557	2307	0	0
ENST00000618181.4|ENSG00000187634.12|OTTHUMG00000040719.11|-|SAMD11-213|SAMD11|2179|protein_coding|	2179	1929	0	0
ENST00000622503.4|ENSG00000187634.12|OTTHUMG00000040719.11|-|SAMD11-217|SAMD11|2557|protein_coding|	2557	2307	0	0
ENST00000618323.4|ENSG00000187634.12|OTTHUMG00000040719.11|-|SAMD11-214|SAMD11|2159|protein_coding|	2159	1909	0	0
ENST00000616016.4|ENSG00000187634.12|OTTHUMG00000040719.11|-|SAMD11-210|SAMD11|2391|protein_coding|	2391	2141	0	0
ENST00000618779.4|ENSG00000187634.12|OTTHUMG00000040719.11|-|SAMD11-215|SAMD11|2368|protein_coding|	2368	2118	0	0
ENST00000616125.4|ENSG00000187634.12|OTTHUMG00000040719.11|-|SAMD11-211|SAMD11|2230|protein_coding|	2230	1980	0	0
ENST00000620200.4|ENSG00000187634.12|OTTHUMG00000040719.11|-|SAMD11-216|SAMD11|1874|protein_coding|	1874	1624	0.672664	1
ENST00000617307.4|ENSG00000187634.12|OTTHUMG00000040719.11|-|SAMD11-212|SAMD11|2314|protein_coding|	2314	2064	0	0
ENST00000341065.8|ENSG00000187634.12|OTTHUMG00000040719.11|OTTHUMT00000097860.4|SAMD11-201|SAMD11|2191|protein_coding|	2191	1941	0	0
ENST00000455979.1|ENSG00000187634.12|OTTHUMG00000040719.11|OTTHUMT00000097863.4|SAMD11-205|SAMD11|1731|protein_coding|	1731	1481	0	0
ENST00000478729.1|ENSG00000187634.12|OTTHUMG00000040719.11|OTTHUMT00000097865.2|SAMD11-209|SAMD11|318|lncRNA|	318	68.234	0	0
ENST00000474461.1|ENSG00000187634.12|OTTHUMG00000040719.11|OTTHUMT00000097866.1|SAMD11-208|SAMD11|862|retained_intron|	862	612	0	0
ENST00000466827.1|ENSG00000187634.12|OTTHUMG00000040719.11|OTTHUMT00000097867.2|SAMD11-207|SAMD11|542|retained_intron|	542	292	0	0
ENST00000464948.1|ENSG00000187634.12|OTTHUMG00000040719.11|OTTHUMT00000097868.2|SAMD11-206|SAMD11|657|retained_intron|	657	407	0	0
ENST00000327044.7|ENSG00000188976.11|OTTHUMG00000040720.2|OTTHUMT00000097869.2|NOC2L-201|NOC2L|2757|protein_coding|	2757	2507	0	0
ENST00000483767.5|ENSG00000188976.11|OTTHUMG00000040720.2|OTTHUMT00000097871.1|NOC2L-204|NOC2L|1611|retained_intron|	1611	1361	0.802649	1
ENST00000477976.5|ENSG00000188976.11|OTTHUMG00000040720.2|OTTHUMT00000097873.1|NOC2L-203|NOC2L|4201|retained_intron|	4201	3951	0	0
ENST00000496938.1|ENSG00000188976.11|OTTHUMG00000040720.2|OTTHUMT00000097870.1|NOC2L-206|NOC2L|149|lncRNA|	149	5.131	0	0
ENST00000487214.1|ENSG00000188976.11|OTTHUMG00000040720.2|OTTHUMT00000097874.1|NOC2L-205|NOC2L|865|lncRNA|	865	615	0	0
ENST00000469563.1|ENSG00000188976.11|OTTHUMG00000040720.2|OTTHUMT00000097872.1|NOC2L-202|NOC2L|878|retained_intron|	878	628	0	0
ENST00000338591.8|ENSG00000187961.14|OTTHUMG00000040721.8|OTTHUMT00000097875.4|KLHL17-201|KLHL17|2567|protein_coding|	2567	2317	0	0
ENST00000622660.1|ENSG00000187961.14|OTTHUMG00000040721.8|-|KLHL17-205|KLHL17|1950|protein_coding|	1950	1700	0	0
ENST00000463212.1|ENSG00000187961.14|OTTHUMG00000040721.8|OTTHUMT00000097877.1|KLHL17-202|KLHL17|955|retained_intron|	955	705	0	0
ENST00000466300.1|ENSG00000187961.14|OTTHUMG00000040721.8|OTTHUMT00000097878.2|KLHL17-203|KLHL17|913|nonsense_mediated_decay|	913	663	0	0
ENST00000481067.1|ENSG00000187961.14|OTTHUMG00000040721.8|OTTHUMT00000097931.2|KLHL17-204|KLHL17|515|retained_intron|	515	265	0	0
ENST00000379410.8|ENSG00000187583.11|OTTHUMG00000040756.5|OTTHUMT00000097940.2|PLEKHN1-203|PLEKHN1|3176|protein_coding|	3176	2926	0	0
ENST00000379409.6|ENSG00000187583.11|OTTHUMG00000040756.5|OTTHUMT00000473256.1|PLEKHN1-202|PLEKHN1|2455|protein_coding|	2455	2205	0	0
ENST00000379407.7|ENSG00000187583.11|OTTHUMG00000040756.5|OTTHUMT00000473255.1|PLEKHN1-201|PLEKHN1|2194|protein_coding|	2194	1944	0	0
ENST00000480267.1|ENSG00000187583.11|OTTHUMG00000040756.5|OTTHUMT00000097941.1|PLEKHN1-204|PLEKHN1|464|retained_intron|	464	214	0	0
ENST00000491024.1|ENSG00000187583.11|OTTHUMG00000040756.5|OTTHUMT00000097942.2|PLEKHN1-205|PLEKHN1|698|protein_coding|	698	448	0	0
ENST00000341290.6|ENSG00000187642.9|OTTHUMG00000040757.3|OTTHUMT00000097943.2|PERM1-201|PERM1|3035|protein_coding|	3035	2785	0	0
ENST00000479361.1|ENSG00000187642.9|OTTHUMG00000040757.3|OTTHUMT00000101761.1|PERM1-203|PERM1|1208|retained_intron|	1208	958	0	0
ENST00000433179.3|ENSG00000187642.9|OTTHUMG00000040757.3|-|PERM1-202|PERM1|3340|protein_coding|	3340	3090	0	0
ENST00000606034.1|ENSG00000272512.1|OTTHUMG00000185581.1|OTTHUMT00000470770.1|AL645608.7-201|AL645608.7|2086|lncRNA|	2086	1836	0	0
ENST00000428771.6|ENSG00000188290.10|OTTHUMG00000040758.2|OTTHUMT00000097945.2|HES4-202|HES4|1040|protein_coding|	1040	790	0	0
ENST00000304952.10|ENSG00000188290.10|OTTHUMG00000040758.2|OTTHUMT00000097944.1|HES4-201|HES4|899|protein_coding|	899	649	0	0
ENST00000481869.1|ENSG00000188290.10|OTTHUMG00000040758.2|OTTHUMT00000097946.1|HES4-203|HES4|1038|retained_intron|	1038	788	4.1589	3
ENST00000484667.2|ENSG00000188290.10|OTTHUMG00000040758.2|OTTHUMT00000366973.1|HES4-204|HES4|667|protein_coding|	667	417	0	0
ENST00000624697.4|ENSG00000187608.10|OTTHUMG00000040777.4|OTTHUMT00000479384.2|ISG15-202|ISG15|787|protein_coding|	787	537	54.2769	26.681
ENST00000624652.1|ENSG00000187608.10|OTTHUMG00000040777.4|OTTHUMT00000479385.2|ISG15-201|ISG15|657|protein_coding|	657	407	0	0
ENST00000649529.1|ENSG00000187608.10|OTTHUMG00000040777.4|OTTHUMT00000501480.1|ISG15-203|ISG15|637|protein_coding|	637	387	26.3046	9.319
ENST00000423619.2|ENSG00000231702.2|OTTHUMG00000040759.3|OTTHUMT00000097947.3|AL645608.3-201|AL645608.3|154|processed_pseudogene|	154	5.371	0	0
ENST00000458555.1|ENSG00000224969.1|OTTHUMG00000040779.1|OTTHUMT00000097998.1|AL645608.1-201|AL645608.1|471|lncRNA|	471	221	0	0
ENST00000379370.7|ENSG00000188157.15|OTTHUMG00000040778.7|OTTHUMT00000097990.3|AGRN-201|AGRN|7326|protein_coding|	7326	7076	0	0
ENST00000620552.4|ENSG00000188157.15|OTTHUMG00000040778.7|-|AGRN-208|AGRN|7394|protein_coding|	7394	7144	0	0
ENST00000652369.1|ENSG00000188157.15|OTTHUMG00000040778.7|OTTHUMT00000097991.3|AGRN-210|AGRN|7408|protein_coding|	7408	7158	0	0
ENST00000651234.1|ENSG00000188157.15|OTTHUMG00000040778.7|OTTHUMT00000099680.4|AGRN-209|AGRN|7477|protein_coding|	7477	7227	0.151156	1
ENST00000469403.1|ENSG00000188157.15|OTTHUMG00000040778.7|OTTHUMT00000097992.1|AGRN-204|AGRN|899|retained_intron|	899	649	0	0
ENST00000479707.1|ENSG00000188157.15|OTTHUMG00000040778.7|OTTHUMT00000097993.1|AGRN-206|AGRN|584|retained_intron|	584	334	0	0
ENST00000466223.1|ENSG00000188157.15|OTTHUMG00000040778.7|OTTHUMT00000097994.1|AGRN-203|AGRN|459|retained_intron|	459	209	0	0
ENST00000478677.1|ENSG00000188157.15|OTTHUMG00000040778.7|OTTHUMT00000097995.1|AGRN-205|AGRN|276|retained_intron|	276	32.649	0	0
ENST00000492947.1|ENSG00000188157.15|OTTHUMG00000040778.7|OTTHUMT00000097996.1|AGRN-207|AGRN|690|retained_intron|	690	440	0	0
ENST00000461111.1|ENSG00000188157.15|OTTHUMG00000040778.7|OTTHUMT00000097997.1|AGRN-202|AGRN|3385|retained_intron|	3385	3135	0.348455	1
ENST00000418300.1|ENSG00000242590.1|OTTHUMG00000040780.1|OTTHUMT00000097999.1|AL645608.5-201|AL645608.5|402|lncRNA|	402	152	0	0
ENST00000394517.7|ENSG00000217801.10|OTTHUMG00000000629.5|OTTHUMT00000001276.2|AL390719.1-201|AL390719.1|1043|lncRNA|	1043	793	0	0
ENST00000427998.5|ENSG00000217801.10|OTTHUMG00000000629.5|OTTHUMT00000099676.1|AL390719.1-202|AL390719.1|977|lncRNA|	977	727	0	0
ENST00000456409.5|ENSG00000217801.10|OTTHUMG00000000629.5|OTTHUMT00000001275.1|AL390719.1-203|AL390719.1|750|lncRNA|	750	500	0	0
ENST00000412397.2|ENSG00000217801.10|OTTHUMG00000000629.5|OTTHUMT00000001523.1|AL390719.1-204|AL390719.1|1219|transcribed_unprocessed_pseudogene|	1219	969	0	0
ENST00000433695.1|ENSG00000217801.10|OTTHUMG00000000629.5|OTTHUMT00000001282.1|AL390719.1-205|AL390719.1|540|lncRNA|	540	290	0	0
ENST00000451054.1|ENSG00000217801.10|OTTHUMG00000000629.5|OTTHUMT00000001283.1|AL390719.1-206|AL390719.1|565|lncRNA|	565	315	0	0
ENST00000442292.2|ENSG00000273443.1|OTTHUMG00000186253.1|OTTHUMT00000472501.1|AL645608.8-201|AL645608.8|829|lncRNA|	829	579	0	0
ENST00000453464.3|ENSG00000237330.3|OTTHUMG00000185582.2|OTTHUMT00000470774.2|RNF223-201|RNF223|1900|protein_coding|	1900	1650	0	0
ENST00000379339.5|ENSG00000131591.17|OTTHUMG00000000745.9|OTTHUMT00000001851.2|C1orf159-204|C1orf159|2429|protein_coding|	2429	2179	0.501334	1
ENST00000465822.5|ENSG00000131591.17|OTTHUMG00000000745.9|OTTHUMT00000002218.3|C1orf159-211|C1orf159|1933|retained_intron|	1933	1683	0	0
ENST00000379325.7|ENSG00000131591.17|OTTHUMG00000000745.9|OTTHUMT00000335346.1|C1orf159-203|C1orf159|2010|nonsense_mediated_decay|	2010	1760	0	0
ENST00000421241.6|ENSG00000131591.17|OTTHUMG00000000745.9|OTTHUMT00000001852.2|C1orf159-205|C1orf159|1841|protein_coding|	1841	1591	0	0
ENST00000487177.5|ENSG00000131591.17|OTTHUMG00000000745.9|OTTHUMT00000001856.1|C1orf159-219|C1orf159|3315|retained_intron|	3315	3065	0	0
ENST00000477196.5|ENSG00000131591.17|OTTHUMG00000000745.9|OTTHUMT00000001853.3|C1orf159-216|C1orf159|3214|nonsense_mediated_decay|	3214	2964	0	0
ENST00000467751.5|ENSG00000131591.17|OTTHUMG00000000745.9|OTTHUMT00000002219.2|C1orf159-212|C1orf159|2099|nonsense_mediated_decay|	2099	1849	0	0
ENST00000464905.1|ENSG00000131591.17|OTTHUMG00000000745.9|OTTHUMT00000099677.1|C1orf159-210|C1orf159|650|lncRNA|	650	400	0	0
ENST00000379320.5|ENSG00000131591.17|OTTHUMG00000000745.9|OTTHUMT00000001854.1|C1orf159-202|C1orf159|2324|protein_coding|	2324	2074	0	0
ENST00000379319.5|ENSG00000131591.17|OTTHUMG00000000745.9|OTTHUMT00000002215.1|C1orf159-201|C1orf159|1097|protein_coding|	1097	847	0	0
ENST00000434641.5|ENSG00000131591.17|OTTHUMG00000000745.9|OTTHUMT00000002217.3|C1orf159-207|C1orf159|842|protein_coding|	842	592	0	0
ENST00000482816.5|ENSG00000131591.17|OTTHUMG00000000745.9|OTTHUMT00000001855.2|C1orf159-218|C1orf159|982|lncRNA|	982	732	0	0
ENST00000462097.5|ENSG00000131591.17|OTTHUMG00000000745.9|OTTHUMT00000002214.3|C1orf159-209|C1orf159|836|protein_coding|	836	586	0	0
ENST00000473600.1|ENSG00000131591.17|OTTHUMG00000000745.9|OTTHUMT00000002216.2|C1orf159-214|C1orf159|793|retained_intron|	793	543	0	0
ENST00000475119.5|ENSG00000131591.17|OTTHUMG00000000745.9|OTTHUMT00000002213.3|C1orf159-215|C1orf159|740|protein_coding|	740	490	0	0
ENST00000442117.5|ENSG00000131591.17|OTTHUMG00000000745.9|OTTHUMT00000327128.2|C1orf159-208|C1orf159|554|protein_coding|	554	304	0	0
ENST00000427787.5|ENSG00000131591.17|OTTHUMG00000000745.9|OTTHUMT00000327127.2|C1orf159-206|C1orf159|575|protein_coding|	575	325	0	0
ENST00000472741.5|ENSG00000131591.17|OTTHUMG00000000745.9|OTTHUMT00000327129.1|C1orf159-213|C1orf159|661|retained_intron|	661	411	0	0
ENST00000480643.1|ENSG00000131591.17|OTTHUMG00000000745.9|OTTHUMT00000327126.3|C1orf159-217|C1orf159|579|protein_coding|	579	329	0	0
ENST00000648183.1|ENSG00000285812.1|OTTHUMG00000193099.1|OTTHUMT00000500135.1|AL390719.3-201|AL390719.3|1095|lncRNA|	1095	845	0	0
ENST00000416774.1|ENSG00000223823.1|OTTHUMG00000000827.1|OTTHUMT00000002221.1|LINC01342-201|LINC01342|1620|lncRNA|	1620	1370	0	0
ENST00000384997.3|ENSG00000207730.3|-|-|MIR200B-201|MIR200B|95|miRNA|	95	3.378	0	0
ENST00000384875.3|ENSG00000207607.3|-|-|MIR200A-201|MIR200A|90|miRNA|	90	3.268	0	0
ENST00000362106.1|ENSG00000198976.1|-|-|MIR429-201|MIR429|83|miRNA|	83	3.124	0	0
ENST00000606993.1|ENSG00000272141.1|OTTHUMG00000185583.1|OTTHUMT00000470776.1|AL390719.2-201|AL390719.2|987|lncRNA|	987	737	0	0
ENST00000379317.1|ENSG00000205231.1|OTTHUMG00000000850.1|OTTHUMT00000002419.1|TTLL10-AS1-201|TTLL10-AS1|3532|lncRNA|	3532	3282	0	0
ENST00000506177.1|ENSG00000162571.13|OTTHUMG00000000851.4|OTTHUMT00000367063.1|TTLL10-206|TTLL10|557|lncRNA|	557	307	0	0
ENST00000379290.5|ENSG00000162571.13|OTTHUMG00000000851.4|OTTHUMT00000002421.3|TTLL10-203|TTLL10|2283|protein_coding|	2283	2033	0	0
ENST00000379289.5|ENSG00000162571.13|OTTHUMG00000000851.4|-|TTLL10-202|TTLL10|2259|protein_coding|	2259	2009	0	0
ENST00000379288.3|ENSG00000162571.13|OTTHUMG00000000851.4|OTTHUMT00000002420.2|TTLL10-201|TTLL10|2114|protein_coding|	2114	1864	0	0
ENST00000460998.1|ENSG00000162571.13|OTTHUMG00000000851.4|OTTHUMT00000002423.1|TTLL10-204|TTLL10|718|retained_intron|	718	468	0	0
ENST00000514695.1|ENSG00000162571.13|OTTHUMG00000000851.4|OTTHUMT00000367064.1|TTLL10-207|TTLL10|219|retained_intron|	219	11.606	0	0
ENST00000486379.1|ENSG00000162571.13|OTTHUMG00000000851.4|OTTHUMT00000002422.2|TTLL10-205|TTLL10|426|nonsense_mediated_decay|	426	176	0	0
ENST00000328596.10|ENSG00000186891.14|OTTHUMG00000001414.5|OTTHUMT00000004085.1|TNFRSF18-201|TNFRSF18|851|protein_coding|	851	601	0	0
ENST00000379268.7|ENSG00000186891.14|OTTHUMG00000001414.5|OTTHUMT00000004083.3|TNFRSF18-203|TNFRSF18|1083|protein_coding|	1083	833	0	0
ENST00000486728.5|ENSG00000186891.14|OTTHUMG00000001414.5|OTTHUMT00000099679.3|TNFRSF18-204|TNFRSF18|727|protein_coding|	727	477	0	0
ENST00000379265.5|ENSG00000186891.14|OTTHUMG00000001414.5|OTTHUMT00000004084.1|TNFRSF18-202|TNFRSF18|705|protein_coding|	705	455	0	0
ENST00000497869.5|ENSG00000186827.11|OTTHUMG00000001415.5|OTTHUMT00000004087.1|TNFRSF4-203|TNFRSF4|1707|retained_intron|	1707	1457	0	0
ENST00000379236.4|ENSG00000186827.11|OTTHUMG00000001415.5|OTTHUMT00000004086.3|TNFRSF4-201|TNFRSF4|1075|protein_coding|	1075	825	0	0
ENST00000453580.1|ENSG00000186827.11|OTTHUMG00000001415.5|OTTHUMT00000004088.3|TNFRSF4-202|TNFRSF4|393|lncRNA|	393	143	0	0
ENST00000360001.11|ENSG00000078808.17|OTTHUMG00000001812.7|OTTHUMT00000005064.2|SDF4-202|SDF4|1956|protein_coding|	1956	1706	1.68185	2.627
ENST00000660930.1|ENSG00000078808.17|OTTHUMG00000001812.7|-|SDF4-209|SDF4|2137|protein_coding|	2137	1887	17.8152	30.774
ENST00000465727.5|ENSG00000078808.17|OTTHUMG00000001812.7|OTTHUMT00000005065.3|SDF4-205|SDF4|2095|nonsense_mediated_decay|	2095	1845	9.82863	16.6
ENST00000263741.12|ENSG00000078808.17|OTTHUMG00000001812.7|OTTHUMT00000005070.2|SDF4-201|SDF4|2079|protein_coding|	2079	1829	0	0
ENST00000494748.1|ENSG00000078808.17|OTTHUMG00000001812.7|OTTHUMT00000005066.3|SDF4-207|SDF4|3516|retained_intron|	3516	3266	0	0
ENST00000478938.1|ENSG00000078808.17|OTTHUMG00000001812.7|OTTHUMT00000005067.1|SDF4-206|SDF4|2591|retained_intron|	2591	2341	0	0
ENST00000655486.1|ENSG00000078808.17|OTTHUMG00000001812.7|-|SDF4-208|SDF4|1089|protein_coding|	1089	839	0	0
ENST00000403997.2|ENSG00000078808.17|OTTHUMG00000001812.7|OTTHUMT00000005069.2|SDF4-203|SDF4|728|protein_coding|	728	478	0	0
ENST00000459994.2|ENSG00000078808.17|OTTHUMG00000001812.7|OTTHUMT00000005068.2|SDF4-204|SDF4|604|lncRNA|	604	354	0	0
ENST00000379198.5|ENSG00000176022.7|OTTHUMG00000001813.3|OTTHUMT00000005071.3|B3GALT6-201|B3GALT6|2805|protein_coding|	2805	2555	1.28267	3
ENST00000462849.1|ENSG00000184163.3|OTTHUMG00000001412.6|OTTHUMT00000005165.1|C1QTNF12-202|C1QTNF12|682|retained_intron|	682	432	0	0
ENST00000478606.1|ENSG00000184163.3|OTTHUMG00000001412.6|OTTHUMT00000005166.1|C1QTNF12-204|C1QTNF12|522|retained_intron|	522	272	4.0162	1
ENST00000330388.2|ENSG00000184163.3|OTTHUMG00000001412.6|OTTHUMT00000004080.4|C1QTNF12-201|C1QTNF12|1036|protein_coding|	1036	786	0	0
ENST00000468365.1|ENSG00000184163.3|OTTHUMG00000001412.6|OTTHUMT00000005055.1|C1QTNF12-203|C1QTNF12|647|retained_intron|	647	397	0	0
ENST00000486627.1|ENSG00000184163.3|OTTHUMG00000001412.6|OTTHUMT00000005164.2|C1QTNF12-205|C1QTNF12|639|retained_intron|	639	389	0	0
ENST00000565563.1|ENSG00000260179.1|OTTHUMG00000175732.1|OTTHUMT00000430911.1|AL162741.1-201|AL162741.1|1558|lncRNA|	1558	1308	0	0
ENST00000450390.6|ENSG00000160087.20|OTTHUMG00000001911.9|OTTHUMT00000005431.3|UBE2J2-208|UBE2J2|2455|nonsense_mediated_decay|	2455	2205	2.24058	4.523
ENST00000347370.6|ENSG00000160087.20|OTTHUMG00000001911.9|-|UBE2J2-201|UBE2J2|2387|protein_coding|	2387	2137	2.24153	4.385
ENST00000349431.10|ENSG00000160087.20|OTTHUMG00000001911.9|OTTHUMT00000005430.1|UBE2J2-202|UBE2J2|1733|protein_coding|	1733	1483	0	0
ENST00000400929.6|ENSG00000160087.20|OTTHUMG00000001911.9|OTTHUMT00000365645.1|UBE2J2-204|UBE2J2|1057|protein_coding|	1057	807	0	0
ENST00000464036.5|ENSG00000160087.20|OTTHUMG00000001911.9|OTTHUMT00000005436.2|UBE2J2-210|UBE2J2|1256|nonsense_mediated_decay|	1256	1006	2.2722	2.092
ENST00000360466.6|ENSG00000160087.20|OTTHUMG00000001911.9|OTTHUMT00000005792.1|UBE2J2-203|UBE2J2|1047|protein_coding|	1047	797	0	0
ENST00000400930.8|ENSG00000160087.20|OTTHUMG00000001911.9|OTTHUMT00000365644.1|UBE2J2-205|UBE2J2|1021|protein_coding|	1021	771	0	0
ENST00000467339.1|ENSG00000160087.20|OTTHUMG00000001911.9|OTTHUMT00000005438.1|UBE2J2-212|UBE2J2|515|lncRNA|	515	265	0	0
ENST00000473215.5|ENSG00000160087.20|OTTHUMG00000001911.9|OTTHUMT00000005432.2|UBE2J2-214|UBE2J2|1028|nonsense_mediated_decay|	1028	778	0	0
ENST00000435198.5|ENSG00000160087.20|OTTHUMG00000001911.9|OTTHUMT00000005791.2|UBE2J2-207|UBE2J2|1056|protein_coding|	1056	806	0	0
ENST00000509720.5|ENSG00000160087.20|OTTHUMG00000001911.9|OTTHUMT00000365648.3|UBE2J2-220|UBE2J2|472|protein_coding|	472	222	0	0
ENST00000491779.5|ENSG00000160087.20|OTTHUMG00000001911.9|OTTHUMT00000005793.1|UBE2J2-217|UBE2J2|611|lncRNA|	611	361	0	0
ENST00000466752.5|ENSG00000160087.20|OTTHUMG00000001911.9|OTTHUMT00000005433.2|UBE2J2-211|UBE2J2|886|nonsense_mediated_decay|	886	636	0	0
ENST00000503294.5|ENSG00000160087.20|OTTHUMG00000001911.9|OTTHUMT00000365647.1|UBE2J2-219|UBE2J2|814|nonsense_mediated_decay|	814	564	0	0
ENST00000477894.5|ENSG00000160087.20|OTTHUMG00000001911.9|OTTHUMT00000005435.2|UBE2J2-215|UBE2J2|767|nonsense_mediated_decay|	767	517	0	0
ENST00000471154.1|ENSG00000160087.20|OTTHUMG00000001911.9|OTTHUMT00000005437.1|UBE2J2-213|UBE2J2|336|retained_intron|	336	86.025	0	0
ENST00000422076.5|ENSG00000160087.20|OTTHUMG00000001911.9|OTTHUMT00000277160.3|UBE2J2-206|UBE2J2|643|protein_coding|	643	393	0	0
ENST00000502382.1|ENSG00000160087.20|OTTHUMG00000001911.9|OTTHUMT00000365646.2|UBE2J2-218|UBE2J2|530|protein_coding|	530	280	0	0
ENST00000461142.3|ENSG00000160087.20|OTTHUMG00000001911.9|OTTHUMT00000005434.1|UBE2J2-209|UBE2J2|837|retained_intron|	837	587	0	0
ENST00000488418.2|ENSG00000160087.20|OTTHUMG00000001911.9|OTTHUMT00000005794.5|UBE2J2-216|UBE2J2|750|protein_coding|	750	500	0	0
ENST00000434139.1|ENSG00000230415.1|OTTHUMG00000002234.2|OTTHUMT00000006365.2|LINC01786-201|LINC01786|268|lncRNA|	268	27.847	0	0
ENST00000453732.1|ENSG00000230415.1|OTTHUMG00000002234.2|OTTHUMT00000006364.2|LINC01786-202|LINC01786|389|lncRNA|	389	139	0	0
ENST00000379116.10|ENSG00000162572.21|OTTHUMG00000002081.8|OTTHUMT00000407296.2|SCNN1D-205|SCNN1D|3050|protein_coding|	3050	2800	0	0
ENST00000379101.8|ENSG00000162572.21|OTTHUMG00000002081.8|OTTHUMT00000005801.2|SCNN1D-204|SCNN1D|2268|nonsense_mediated_decay|	2268	2018	0	0
ENST00000338555.6|ENSG00000162572.21|OTTHUMG00000002081.8|OTTHUMT00000005802.2|SCNN1D-202|SCNN1D|3475|protein_coding|	3475	3225	0	0
ENST00000400928.7|ENSG00000162572.21|OTTHUMG00000002081.8|-|SCNN1D-206|SCNN1D|2731|protein_coding|	2731	2481	0	0
ENST00000470022.1|ENSG00000162572.21|OTTHUMG00000002081.8|OTTHUMT00000352308.2|SCNN1D-208|SCNN1D|645|protein_coding|	645	395	0	0
ENST00000325425.12|ENSG00000162572.21|OTTHUMG00000002081.8|OTTHUMT00000005800.2|SCNN1D-201|SCNN1D|2679|protein_coding|	2679	2429	0.89947	2
ENST00000467651.2|ENSG00000162572.21|OTTHUMG00000002081.8|OTTHUMT00000352309.2|SCNN1D-207|SCNN1D|204|lncRNA|	204	9.377	0	0
ENST00000379099.3|ENSG00000162572.21|OTTHUMG00000002081.8|OTTHUMT00000005804.2|SCNN1D-203|SCNN1D|923|protein_coding|	923	673	0	0
ENST00000492936.5|ENSG00000131584.19|OTTHUMG00000002235.5|OTTHUMT00000006369.2|ACAP3-212|ACAP3|5319|retained_intron|	5319	5069	0.431014	2
ENST00000354700.10|ENSG00000131584.19|OTTHUMG00000002235.5|OTTHUMT00000006366.3|ACAP3-202|ACAP3|3793|protein_coding|	3793	3543	0.308328	1
ENST00000467278.5|ENSG00000131584.19|OTTHUMG00000002235.5|OTTHUMT00000006368.2|ACAP3-206|ACAP3|2725|retained_intron|	2725	2475	0	0
ENST00000353662.4|ENSG00000131584.19|OTTHUMG00000002235.5|-|ACAP3-201|ACAP3|2280|protein_coding|	2280	2030	0	0
ENST00000470659.1|ENSG00000131584.19|OTTHUMG00000002235.5|OTTHUMT00000006375.1|ACAP3-207|ACAP3|421|retained_intron|	421	171	0	0
ENST00000379037.6|ENSG00000131584.19|OTTHUMG00000002235.5|OTTHUMT00000006374.2|ACAP3-204|ACAP3|492|lncRNA|	492	242	0	0
ENST00000476572.1|ENSG00000131584.19|OTTHUMG00000002235.5|OTTHUMT00000099675.1|ACAP3-209|ACAP3|819|retained_intron|	819	569	0	0
ENST00000493992.1|ENSG00000131584.19|OTTHUMG00000002235.5|OTTHUMT00000006373.1|ACAP3-213|ACAP3|326|retained_intron|	326	76.092	0	0
ENST00000472541.5|ENSG00000131584.19|OTTHUMG00000002235.5|OTTHUMT00000006367.2|ACAP3-208|ACAP3|1946|retained_intron|	1946	1696	0	0
ENST00000354980.7|ENSG00000131584.19|OTTHUMG00000002235.5|OTTHUMT00000346723.2|ACAP3-203|ACAP3|582|nonsense_mediated_decay|	582	332	0	0
ENST00000478065.5|ENSG00000131584.19|OTTHUMG00000002235.5|OTTHUMT00000006372.2|ACAP3-210|ACAP3|2393|retained_intron|	2393	2143	0	0
ENST00000479108.5|ENSG00000131584.19|OTTHUMG00000002235.5|OTTHUMT00000006371.1|ACAP3-211|ACAP3|485|retained_intron|	485	235	0	0
ENST00000438966.1|ENSG00000131584.19|OTTHUMG00000002235.5|OTTHUMT00000006370.2|ACAP3-205|ACAP3|265|lncRNA|	265	26.238	0	0
ENST00000613751.1|ENSG00000278073.1|-|-|MIR6726-201|MIR6726|61|miRNA|	61	2.734	0	0
ENST00000379031.10|ENSG00000169972.12|OTTHUMG00000003361.4|OTTHUMT00000009438.2|PUSL1-201|PUSL1|1257|protein_coding|	1257	1007	3.25444	3
ENST00000470520.5|ENSG00000169972.12|OTTHUMG00000003361.4|OTTHUMT00000009442.1|PUSL1-204|PUSL1|769|lncRNA|	769	519	0	0
ENST00000463758.1|ENSG00000169972.12|OTTHUMG00000003361.4|OTTHUMT00000009441.1|PUSL1-202|PUSL1|940|retained_intron|	940	690	0	0
ENST00000467712.1|ENSG00000169972.12|OTTHUMG00000003361.4|OTTHUMT00000009440.3|PUSL1-203|PUSL1|877|protein_coding|	877	627	0	0
ENST00000493657.1|ENSG00000169972.12|OTTHUMG00000003361.4|OTTHUMT00000009439.1|PUSL1-205|PUSL1|1783|retained_intron|	1783	1533	0	0
ENST00000470030.6|ENSG00000127054.20|OTTHUMG00000003330.13|OTTHUMT00000009367.2|INTS11-214|INTS11|2369|retained_intron|	2369	2119	0.755983	1.466
ENST00000540437.5|ENSG00000127054.20|OTTHUMG00000003330.13|-|INTS11-247|INTS11|2629|protein_coding|	2629	2379	0	0
ENST00000545578.5|ENSG00000127054.20|OTTHUMG00000003330.13|-|INTS11-248|INTS11|2263|protein_coding|	2263	2013	1.77361	3.268
ENST00000620829.4|ENSG00000127054.20|OTTHUMG00000003330.13|-|INTS11-250|INTS11|1862|protein_coding|	1862	1612	0	0
ENST00000618806.4|ENSG00000127054.20|OTTHUMG00000003330.13|-|INTS11-249|INTS11|1523|protein_coding|	1523	1273	0	0
ENST00000435064.5|ENSG00000127054.20|OTTHUMG00000003330.13|OTTHUMT00000009360.2|INTS11-208|INTS11|2148|protein_coding|	2148	1898	0	0
ENST00000497304.6|ENSG00000127054.20|OTTHUMG00000003330.13|OTTHUMT00000009380.2|INTS11-222|INTS11|932|retained_intron|	932	682	5.90424	3.686
ENST00000323275.10|ENSG00000127054.20|OTTHUMG00000003330.13|OTTHUMT00000009363.1|INTS11-201|INTS11|2450|retained_intron|	2450	2200	0	0
ENST00000411962.5|ENSG00000127054.20|OTTHUMG00000003330.13|OTTHUMT00000009370.2|INTS11-202|INTS11|1832|protein_coding|	1832	1582	0	0
ENST00000462432.5|ENSG00000127054.20|OTTHUMG00000003330.13|OTTHUMT00000009364.1|INTS11-212|INTS11|2863|lncRNA|	2863	2613	1.07829	2.579
ENST00000478641.5|ENSG00000127054.20|OTTHUMG00000003330.13|OTTHUMT00000009365.1|INTS11-216|INTS11|3079|retained_intron|	3079	2829	0	0
ENST00000421495.6|ENSG00000127054.20|OTTHUMG00000003330.13|OTTHUMT00000009366.2|INTS11-204|INTS11|1868|protein_coding|	1868	1618	0	0
ENST00000458452.7|ENSG00000127054.20|OTTHUMG00000003330.13|OTTHUMT00000009371.2|INTS11-210|INTS11|2571|nonsense_mediated_decay|	2571	2321	0	0
ENST00000419704.5|ENSG00000127054.20|OTTHUMG00000003330.13|OTTHUMT00000009368.2|INTS11-203|INTS11|1798|protein_coding|	1798	1548	0	0
ENST00000532772.5|ENSG00000127054.20|OTTHUMG00000003330.13|OTTHUMT00000382934.1|INTS11-243|INTS11|1618|nonsense_mediated_decay|	1618	1368	0	0
ENST00000450926.6|ENSG00000127054.20|OTTHUMG00000003330.13|OTTHUMT00000009382.3|INTS11-209|INTS11|1839|protein_coding|	1839	1589	0	0
ENST00000527098.5|ENSG00000127054.20|OTTHUMG00000003330.13|OTTHUMT00000099681.3|INTS11-233|INTS11|2004|nonsense_mediated_decay|	2004	1754	0	0
ENST00000485710.5|ENSG00000127054.20|OTTHUMG00000003330.13|OTTHUMT00000009381.1|INTS11-217|INTS11|883|retained_intron|	883	633	0	0
ENST00000461514.6|ENSG00000127054.20|OTTHUMG00000003330.13|OTTHUMT00000009379.2|INTS11-211|INTS11|913|retained_intron|	913	663	0	0
ENST00000525164.5|ENSG00000127054.20|OTTHUMG00000003330.13|OTTHUMT00000383030.1|INTS11-225|INTS11|816|retained_intron|	816	566	0	0
ENST00000528879.5|ENSG00000127054.20|OTTHUMG00000003330.13|OTTHUMT00000383031.1|INTS11-236|INTS11|1524|nonsense_mediated_decay|	1524	1274	0	0
ENST00000525769.5|ENSG00000127054.20|OTTHUMG00000003330.13|OTTHUMT00000383032.1|INTS11-228|INTS11|695|retained_intron|	695	445	0	0
ENST00000531377.5|ENSG00000127054.20|OTTHUMG00000003330.13|OTTHUMT00000383033.1|INTS11-242|INTS11|816|nonsense_mediated_decay|	816	566	0	0
ENST00000527383.5|ENSG00000127054.20|OTTHUMG00000003330.13|OTTHUMT00000383034.1|INTS11-234|INTS11|668|nonsense_mediated_decay|	668	418	0	0
ENST00000531292.5|ENSG00000127054.20|OTTHUMG00000003330.13|OTTHUMT00000383035.1|INTS11-241|INTS11|704|retained_intron|	704	454	0	0
ENST00000467408.6|ENSG00000127054.20|OTTHUMG00000003330.13|OTTHUMT00000009378.2|INTS11-213|INTS11|639|retained_intron|	639	389	0	0
ENST00000434694.6|ENSG00000127054.20|OTTHUMG00000003330.13|OTTHUMT00000009376.4|INTS11-207|INTS11|1056|protein_coding|	1056	806	0	0
ENST00000531020.1|ENSG00000127054.20|OTTHUMG00000003330.13|OTTHUMT00000383036.1|INTS11-240|INTS11|548|retained_intron|	548	298	0	0
ENST00000533916.5|ENSG00000127054.20|OTTHUMG00000003330.13|OTTHUMT00000383037.1|INTS11-245|INTS11|405|retained_intron|	405	155	0	0
ENST00000488042.6|ENSG00000127054.20|OTTHUMG00000003330.13|OTTHUMT00000009377.2|INTS11-218|INTS11|1134|retained_intron|	1134	884	0	0
ENST00000526797.5|ENSG00000127054.20|OTTHUMG00000003330.13|OTTHUMT00000383038.1|INTS11-231|INTS11|659|nonsense_mediated_decay|	659	409	0	0
ENST00000526332.5|ENSG00000127054.20|OTTHUMG00000003330.13|OTTHUMT00000383039.2|INTS11-230|INTS11|579|protein_coding|	579	329	0	0
ENST00000430786.5|ENSG00000127054.20|OTTHUMG00000003330.13|OTTHUMT00000009372.2|INTS11-206|INTS11|849|nonsense_mediated_decay|	849	599	0	0
ENST00000527719.5|ENSG00000127054.20|OTTHUMG00000003330.13|OTTHUMT00000383040.2|INTS11-235|INTS11|750|protein_coding|	750	500	0	0
ENST00000530031.5|ENSG00000127054.20|OTTHUMG00000003330.13|OTTHUMT00000383041.2|INTS11-237|INTS11|800|protein_coding|	800	550	0	0
ENST00000526113.1|ENSG00000127054.20|OTTHUMG00000003330.13|OTTHUMT00000383042.1|INTS11-229|INTS11|591|retained_intron|	591	341	0	0
ENST00000526904.5|ENSG00000127054.20|OTTHUMG00000003330.13|OTTHUMT00000383043.1|INTS11-232|INTS11|551|retained_intron|	551	301	0	0
ENST00000525603.1|ENSG00000127054.20|OTTHUMG00000003330.13|OTTHUMT00000382779.1|INTS11-227|INTS11|738|retained_intron|	738	488	0	0
ENST00000429572.5|ENSG00000127054.20|OTTHUMG00000003330.13|OTTHUMT00000009375.5|INTS11-205|INTS11|1104|protein_coding|	1104	854	0	0
ENST00000498173.2|ENSG00000127054.20|OTTHUMG00000003330.13|OTTHUMT00000009361.2|INTS11-223|INTS11|1589|retained_intron|	1589	1339	0	0
ENST00000496353.1|ENSG00000127054.20|OTTHUMG00000003330.13|OTTHUMT00000009362.1|INTS11-221|INTS11|2428|retained_intron|	2428	2178	0	0
ENST00000493534.6|ENSG00000127054.20|OTTHUMG00000003330.13|OTTHUMT00000009374.2|INTS11-220|INTS11|896|lncRNA|	896	646	0	0
ENST00000534345.5|ENSG00000127054.20|OTTHUMG00000003330.13|OTTHUMT00000383044.2|INTS11-246|INTS11|485|protein_coding|	485	235	0	0
ENST00000532952.5|ENSG00000127054.20|OTTHUMG00000003330.13|OTTHUMT00000382825.1|INTS11-244|INTS11|773|lncRNA|	773	523	0	0
ENST00000490853.5|ENSG00000127054.20|OTTHUMG00000003330.13|OTTHUMT00000009373.2|INTS11-219|INTS11|704|lncRNA|	704	454	0	0
ENST00000531019.5|ENSG00000127054.20|OTTHUMG00000003330.13|OTTHUMT00000383045.1|INTS11-239|INTS11|549|nonsense_mediated_decay|	549	299	0	0
ENST00000498476.6|ENSG00000127054.20|OTTHUMG00000003330.13|OTTHUMT00000383046.2|INTS11-224|INTS11|554|protein_coding|	554	304	0	0
ENST00000470679.3|ENSG00000127054.20|OTTHUMG00000003330.13|OTTHUMT00000099682.3|INTS11-215|INTS11|584|nonsense_mediated_decay|	584	334	0	0
ENST00000525285.1|ENSG00000127054.20|OTTHUMG00000003330.13|OTTHUMT00000383047.1|INTS11-226|INTS11|579|nonsense_mediated_decay|	579	329	0	0
ENST00000530233.1|ENSG00000127054.20|OTTHUMG00000003330.13|OTTHUMT00000383048.1|INTS11-238|INTS11|595|retained_intron|	595	345	0	0
ENST00000620702.1|ENSG00000283712.1|-|-|MIR6727-201|MIR6727|65|miRNA|	65	2.798	0	0
ENST00000444968.1|ENSG00000240731.1|OTTHUMG00000003331.1|OTTHUMT00000009383.1|AL139287.1-201|AL139287.1|386|lncRNA|	386	136	0	0
ENST00000464957.1|ENSG00000224051.7|OTTHUMG00000003171.4|OTTHUMT00000008743.1|CPTP-202|CPTP|1101|lncRNA|	1101	851	0	0
ENST00000343938.9|ENSG00000224051.7|OTTHUMG00000003171.4|OTTHUMT00000008742.2|CPTP-201|CPTP|2154|protein_coding|	2154	1904	5.16368	9
ENST00000488011.1|ENSG00000224051.7|OTTHUMG00000003171.4|OTTHUMT00000008744.3|CPTP-203|CPTP|783|protein_coding|	783	533	0	0
ENST00000339381.6|ENSG00000169962.5|OTTHUMG00000003071.2|OTTHUMT00000008493.2|TAS1R3-201|TAS1R3|3475|protein_coding|	3475	3225	0.33873	1
ENST00000378891.9|ENSG00000107404.20|OTTHUMG00000003069.5|OTTHUMT00000008487.2|DVL1-202|DVL1|2926|protein_coding|	2926	2676	2.66813	6.536
ENST00000378888.10|ENSG00000107404.20|OTTHUMG00000003069.5|OTTHUMT00000008490.2|DVL1-201|DVL1|3305|protein_coding|	3305	3055	2.31141	6.464
ENST00000610709.2|ENSG00000107404.20|OTTHUMG00000003069.5|-|DVL1-204|DVL1|2268|protein_coding|	2268	2018	0	0
ENST00000632445.1|ENSG00000107404.20|OTTHUMG00000003069.5|OTTHUMT00000487904.1|DVL1-206|DVL1|785|protein_coding|	785	535	0	0
ENST00000631679.1|ENSG00000107404.20|OTTHUMG00000003069.5|OTTHUMT00000487901.1|DVL1-205|DVL1|778|protein_coding|	778	528	0	0
ENST00000634054.1|ENSG00000107404.20|OTTHUMG00000003069.5|OTTHUMT00000487902.1|DVL1-208|DVL1|828|retained_intron|	828	578	0	0
ENST00000633096.1|ENSG00000107404.20|OTTHUMG00000003069.5|OTTHUMT00000487903.1|DVL1-207|DVL1|580|retained_intron|	580	330	0	0
ENST00000472445.1|ENSG00000107404.20|OTTHUMG00000003069.5|OTTHUMT00000008491.1|DVL1-203|DVL1|639|retained_intron|	639	389	0	0
ENST00000616525.1|ENSG00000284372.1|-|-|MIR6808-201|MIR6808|59|miRNA|	59	2.702	0	0
ENST00000474033.5|ENSG00000162576.16|OTTHUMG00000002973.5|OTTHUMT00000008476.1|MXRA8-207|MXRA8|1171|retained_intron|	1171	921	1.18611	1
ENST00000342753.8|ENSG00000162576.16|OTTHUMG00000002973.5|-|MXRA8-202|MXRA8|2231|protein_coding|	2231	1981	0	0
ENST00000309212.10|ENSG00000162576.16|OTTHUMG00000002973.5|OTTHUMT00000008282.2|MXRA8-201|MXRA8|2273|protein_coding|	2273	2023	0	0
ENST00000445648.5|ENSG00000162576.16|OTTHUMG00000002973.5|OTTHUMT00000008475.1|MXRA8-203|MXRA8|2001|protein_coding|	2001	1751	0	0
ENST00000477278.3|ENSG00000162576.16|OTTHUMG00000002973.5|OTTHUMT00000008283.5|MXRA8-209|MXRA8|2728|protein_coding|	2728	2478	0	0
ENST00000473097.5|ENSG00000162576.16|OTTHUMG00000002973.5|OTTHUMT00000008479.1|MXRA8-206|MXRA8|975|retained_intron|	975	725	0	0
ENST00000478517.5|ENSG00000162576.16|OTTHUMG00000002973.5|OTTHUMT00000008480.1|MXRA8-210|MXRA8|846|retained_intron|	846	596	0	0
ENST00000476718.1|ENSG00000162576.16|OTTHUMG00000002973.5|OTTHUMT00000008481.1|MXRA8-208|MXRA8|1001|retained_intron|	1001	751	0	0
ENST00000464351.1|ENSG00000162576.16|OTTHUMG00000002973.5|OTTHUMT00000008478.1|MXRA8-205|MXRA8|405|retained_intron|	405	155	0	0
ENST00000460473.1|ENSG00000162576.16|OTTHUMG00000002973.5|OTTHUMT00000008477.1|MXRA8-204|MXRA8|339|retained_intron|	339	89.016	0	0
ENST00000338370.7|ENSG00000175756.13|OTTHUMG00000001413.3|OTTHUMT00000008273.1|AURKAIP1-203|AURKAIP1|1072|protein_coding|	1072	822	26.4748	19.921
ENST00000338338.9|ENSG00000175756.13|OTTHUMG00000001413.3|OTTHUMT00000004082.2|AURKAIP1-202|AURKAIP1|1047|protein_coding|	1047	797	5.48051	3.998
ENST00000321751.9|ENSG00000175756.13|OTTHUMG00000001413.3|OTTHUMT00000008277.1|AURKAIP1-201|AURKAIP1|798|protein_coding|	798	548	87.8712	44.08
ENST00000378853.3|ENSG00000175756.13|OTTHUMG00000001413.3|OTTHUMT00000008274.1|AURKAIP1-204|AURKAIP1|875|protein_coding|	875	625	0	0
ENST00000489799.1|ENSG00000175756.13|OTTHUMG00000001413.3|OTTHUMT00000008276.1|AURKAIP1-205|AURKAIP1|695|lncRNA|	695	445	0	0
ENST00000496905.1|ENSG00000175756.13|OTTHUMG00000001413.3|OTTHUMT00000008275.2|AURKAIP1-206|AURKAIP1|608|lncRNA|	608	358	0	0
ENST00000435351.2|ENSG00000223663.2|OTTHUMG00000002972.2|OTTHUMT00000008281.2|NDUFB4P8-201|NDUFB4P8|367|processed_pseudogene|	367	117	0	0
ENST00000480479.5|ENSG00000221978.12|OTTHUMG00000002917.7|OTTHUMT00000158324.1|CCNL2-211|CCNL2|2792|retained_intron|	2792	2542	0	0
ENST00000400809.8|ENSG00000221978.12|OTTHUMG00000002917.7|OTTHUMT00000008146.3|CCNL2-201|CCNL2|3112|protein_coding|	3112	2862	0.699447	1.832
ENST00000482621.5|ENSG00000221978.12|OTTHUMG00000002917.7|OTTHUMT00000008150.4|CCNL2-215|CCNL2|2059|nonsense_mediated_decay|	2059	1809	0	0
ENST00000463260.5|ENSG00000221978.12|OTTHUMG00000002917.7|OTTHUMT00000158327.1|CCNL2-206|CCNL2|1941|retained_intron|	1941	1691	0	0
ENST00000496007.5|ENSG00000221978.12|OTTHUMG00000002917.7|OTTHUMT00000008148.4|CCNL2-218|CCNL2|4452|retained_intron|	4452	4202	0.335458	1.29
ENST00000482365.5|ENSG00000221978.12|OTTHUMG00000002917.7|OTTHUMT00000158325.1|CCNL2-214|CCNL2|2620|retained_intron|	2620	2370	0	0
ENST00000408952.8|ENSG00000221978.12|OTTHUMG00000002917.7|-|CCNL2-203|CCNL2|1857|protein_coding|	1857	1607	1.95583	2.877
ENST00000481223.6|ENSG00000221978.12|OTTHUMG00000002917.7|OTTHUMT00000008149.3|CCNL2-213|CCNL2|2815|nonsense_mediated_decay|	2815	2565	0	0
ENST00000418865.6|ENSG00000221978.12|OTTHUMG00000002917.7|OTTHUMT00000367141.1|CCNL2-204|CCNL2|3082|retained_intron|	3082	2832	0	0
ENST00000505849.5|ENSG00000221978.12|OTTHUMG00000002917.7|OTTHUMT00000367142.1|CCNL2-220|CCNL2|1503|lncRNA|	1503	1253	0	0
ENST00000488340.5|ENSG00000221978.12|OTTHUMG00000002917.7|OTTHUMT00000158323.2|CCNL2-216|CCNL2|1598|nonsense_mediated_decay|	1598	1348	0	0
ENST00000492998.5|ENSG00000221978.12|OTTHUMG00000002917.7|OTTHUMT00000158326.1|CCNL2-217|CCNL2|745|retained_intron|	745	495	0	0
ENST00000469113.5|ENSG00000221978.12|OTTHUMG00000002917.7|OTTHUMT00000008154.2|CCNL2-208|CCNL2|707|lncRNA|	707	457	0	0
ENST00000480646.1|ENSG00000221978.12|OTTHUMG00000002917.7|OTTHUMT00000008153.1|CCNL2-212|CCNL2|614|retained_intron|	614	364	0	0
ENST00000471930.5|ENSG00000221978.12|OTTHUMG00000002917.7|OTTHUMT00000008155.1|CCNL2-209|CCNL2|846|lncRNA|	846	596	0	0
ENST00000408918.8|ENSG00000221978.12|OTTHUMG00000002917.7|OTTHUMT00000008147.1|CCNL2-202|CCNL2|1186|protein_coding|	1186	936	0	0
ENST00000473872.5|ENSG00000221978.12|OTTHUMG00000002917.7|OTTHUMT00000008152.1|CCNL2-210|CCNL2|557|retained_intron|	557	307	0	0
ENST00000425598.2|ENSG00000221978.12|OTTHUMG00000002917.7|OTTHUMT00000367143.1|CCNL2-205|CCNL2|661|nonsense_mediated_decay|	661	411	0	0
ENST00000463895.1|ENSG00000221978.12|OTTHUMG00000002917.7|OTTHUMT00000008151.1|CCNL2-207|CCNL2|385|retained_intron|	385	135	0	0
ENST00000497013.1|ENSG00000221978.12|OTTHUMG00000002917.7|OTTHUMT00000099685.3|CCNL2-219|CCNL2|548|protein_coding|	548	298	0	0
ENST00000659048.1|ENSG00000224870.7|OTTHUMG00000002908.6|OTTHUMT00000528647.1|MRPL20-AS1-209|MRPL20-AS1|2199|lncRNA|	2199	1949	0	0
ENST00000448629.6|ENSG00000224870.7|OTTHUMG00000002908.6|OTTHUMT00000099684.4|MRPL20-AS1-204|MRPL20-AS1|1748|lncRNA|	1748	1498	0	0
ENST00000444362.2|ENSG00000224870.7|OTTHUMG00000002908.6|OTTHUMT00000008126.2|MRPL20-AS1-202|MRPL20-AS1|1747|lncRNA|	1747	1497	0	0
ENST00000418833.2|ENSG00000224870.7|OTTHUMG00000002908.6|OTTHUMT00000008128.2|MRPL20-AS1-201|MRPL20-AS1|2196|retained_intron|	2196	1946	0	0
ENST00000576232.1|ENSG00000224870.7|OTTHUMG00000002908.6|OTTHUMT00000439299.2|MRPL20-AS1-208|MRPL20-AS1|585|lncRNA|	585	335	0	0
ENST00000570344.1|ENSG00000224870.7|OTTHUMG00000002908.6|OTTHUMT00000439300.2|MRPL20-AS1-206|MRPL20-AS1|515|lncRNA|	515	265	0	0
ENST00000447725.2|ENSG00000224870.7|OTTHUMG00000002908.6|OTTHUMT00000439301.1|MRPL20-AS1-203|MRPL20-AS1|1843|lncRNA|	1843	1593	3.42877	5
ENST00000572242.1|ENSG00000224870.7|OTTHUMG00000002908.6|OTTHUMT00000439303.1|MRPL20-AS1-207|MRPL20-AS1|2228|retained_intron|	2228	1978	0	0
ENST00000453521.1|ENSG00000224870.7|OTTHUMG00000002908.6|OTTHUMT00000439304.1|MRPL20-AS1-205|MRPL20-AS1|858|lncRNA|	858	608	0	0
ENST00000344843.12|ENSG00000242485.6|OTTHUMG00000002916.4|OTTHUMT00000008139.2|MRPL20-201|MRPL20|700|protein_coding|	700	450	85.3363	35.153
ENST00000493287.5|ENSG00000242485.6|OTTHUMG00000002916.4|OTTHUMT00000008144.1|MRPL20-206|MRPL20|504|lncRNA|	504	254	38.0492	8.847
ENST00000487659.1|ENSG00000242485.6|OTTHUMG00000002916.4|OTTHUMT00000008140.2|MRPL20-204|MRPL20|1693|retained_intron|	1693	1443	0	0
ENST00000492508.1|ENSG00000242485.6|OTTHUMG00000002916.4|OTTHUMT00000008145.3|MRPL20-205|MRPL20|588|protein_coding|	588	338	0	0
ENST00000482352.1|ENSG00000242485.6|OTTHUMG00000002916.4|OTTHUMT00000008141.2|MRPL20-203|MRPL20|1049|protein_coding|	1049	799	0	0
ENST00000477686.1|ENSG00000242485.6|OTTHUMG00000002916.4|OTTHUMT00000008143.1|MRPL20-202|MRPL20|314|lncRNA|	314	64.359	0	0
ENST00000582431.2|ENSG00000264293.2|-|-|RN7SL657P-201|RN7SL657P|293|misc_RNA|	293	45.289	0	0
ENST00000607307.1|ENSG00000272455.1|OTTHUMG00000185586.1|OTTHUMT00000470786.1|AL391244.2-201|AL391244.2|1523|lncRNA|	1523	1273	0	0
ENST00000520296.5|ENSG00000235098.8|OTTHUMG00000002911.4|OTTHUMT00000374565.1|ANKRD65-204|ANKRD65|1632|protein_coding|	1632	1382	0	0
ENST00000427211.3|ENSG00000235098.8|OTTHUMG00000002911.4|OTTHUMT00000008131.3|ANKRD65-201|ANKRD65|1976|protein_coding|	1976	1726	0	0
ENST00000537107.5|ENSG00000235098.8|OTTHUMG00000002911.4|-|ANKRD65-205|ANKRD65|2190|protein_coding|	2190	1940	0	0
ENST00000454272.2|ENSG00000235098.8|OTTHUMG00000002911.4|OTTHUMT00000008133.3|ANKRD65-203|ANKRD65|1506|protein_coding|	1506	1256	0	0
ENST00000442470.1|ENSG00000235098.8|OTTHUMG00000002911.4|OTTHUMT00000008132.2|ANKRD65-202|ANKRD65|876|protein_coding|	876	626	0	0
ENST00000428932.1|ENSG00000225905.1|OTTHUMG00000002912.1|OTTHUMT00000008135.1|AL391244.1-201|AL391244.1|543|lncRNA|	543	293	0	0
ENST00000378821.3|ENSG00000205116.3|OTTHUMG00000153395.3|OTTHUMT00000331012.3|TMEM88B-201|TMEM88B|492|protein_coding|	492	242	0	0
ENST00000430109.1|ENSG00000225285.1|OTTHUMG00000002915.2|OTTHUMT00000008138.2|LINC01770-202|LINC01770|510|lncRNA|	510	260	0	0
ENST00000434150.1|ENSG00000225285.1|OTTHUMG00000002915.2|OTTHUMT00000008261.1|LINC01770-203|LINC01770|444|lncRNA|	444	194	0	0
ENST00000454562.1|ENSG00000225285.1|OTTHUMG00000002915.2|OTTHUMT00000008262.1|LINC01770-204|LINC01770|424|lncRNA|	424	174	0	0
ENST00000417917.1|ENSG00000225285.1|OTTHUMG00000002915.2|OTTHUMT00000008260.1|LINC01770-201|LINC01770|634|lncRNA|	634	384	0	0
ENST00000495558.1|ENSG00000179403.12|OTTHUMG00000002975.6|OTTHUMT00000008293.4|VWA1-204|VWA1|819|protein_coding|	819	569	0	0
ENST00000338660.5|ENSG00000179403.12|OTTHUMG00000002975.6|OTTHUMT00000008292.2|VWA1-201|VWA1|2147|protein_coding|	2147	1897	18.7546	32.568
ENST00000476993.2|ENSG00000179403.12|OTTHUMG00000002975.6|OTTHUMT00000008291.2|VWA1-203|VWA1|4492|protein_coding|	4492	4242	5.26249	20.435
ENST00000471398.1|ENSG00000179403.12|OTTHUMG00000002975.6|OTTHUMT00000008294.3|VWA1-202|VWA1|458|protein_coding|	458	208	0	0
ENST00000378785.7|ENSG00000215915.10|OTTHUMG00000000531.8|OTTHUMT00000001279.4|ATAD3C-201|ATAD3C|3864|protein_coding|	3864	3614	1.6033	5.304
ENST00000475091.2|ENSG00000215915.10|OTTHUMG00000000531.8|OTTHUMT00000099686.4|ATAD3C-202|ATAD3C|525|protein_coding|	525	275	0	0
ENST00000484537.2|ENSG00000215915.10|OTTHUMG00000000531.8|OTTHUMT00000100304.2|ATAD3C-203|ATAD3C|506|retained_intron|	506	256	4.26721	1
ENST00000673477.1|ENSG00000160072.20|OTTHUMG00000000577.6|OTTHUMT00000001369.3|ATAD3B-206|ATAD3B|4098|protein_coding|	4098	3848	0	0
ENST00000308647.8|ENSG00000160072.20|OTTHUMG00000000577.6|-|ATAD3B-201|ATAD3B|2114|protein_coding|	2114	1864	0	0
ENST00000472194.6|ENSG00000160072.20|OTTHUMG00000000577.6|OTTHUMT00000001370.3|ATAD3B-203|ATAD3B|4314|retained_intron|	4314	4064	0	0
ENST00000378736.3|ENSG00000160072.20|OTTHUMG00000000577.6|OTTHUMT00000472704.1|ATAD3B-202|ATAD3B|414|lncRNA|	414	164	0	0
ENST00000485748.5|ENSG00000160072.20|OTTHUMG00000000577.6|OTTHUMT00000001371.1|ATAD3B-205|ATAD3B|3233|retained_intron|	3233	2983	0	0
ENST00000474481.1|ENSG00000160072.20|OTTHUMG00000000577.6|OTTHUMT00000001372.1|ATAD3B-204|ATAD3B|3367|retained_intron|	3367	3117	0.700934	2
ENST00000641974.1|ENSG00000284740.1|OTTHUMG00000192278.1|OTTHUMT00000493380.1|AL645728.2-201|AL645728.2|660|lncRNA|	660	410	0	0
ENST00000641679.1|ENSG00000284740.1|OTTHUMG00000192278.1|OTTHUMT00000493381.1|AL645728.2-202|AL645728.2|227|transcribed_unprocessed_pseudogene|	227	13.146	0	0
ENST00000378756.8|ENSG00000197785.14|OTTHUMG00000000575.7|OTTHUMT00000001363.4|ATAD3A-203|ATAD3A|2481|protein_coding|	2481	2231	5.13912	10.496
ENST00000672388.1|ENSG00000197785.14|OTTHUMG00000000575.7|OTTHUMT00000529603.1|ATAD3A-208|ATAD3A|2610|retained_intron|	2610	2360	0	0
ENST00000378755.9|ENSG00000197785.14|OTTHUMG00000000575.7|OTTHUMT00000001365.1|ATAD3A-202|ATAD3A|2612|protein_coding|	2612	2362	0	0
ENST00000339113.9|ENSG00000197785.14|OTTHUMG00000000575.7|OTTHUMT00000529604.1|ATAD3A-201|ATAD3A|2266|nonsense_mediated_decay|	2266	2016	0	0
ENST00000536055.6|ENSG00000197785.14|OTTHUMG00000000575.7|OTTHUMT00000001364.2|ATAD3A-207|ATAD3A|2330|protein_coding|	2330	2080	2.80501	5.341
ENST00000439513.1|ENSG00000197785.14|OTTHUMG00000000575.7|OTTHUMT00000100308.3|ATAD3A-206|ATAD3A|403|retained_intron|	403	153	0	0
ENST00000429957.1|ENSG00000197785.14|OTTHUMG00000000575.7|OTTHUMT00000100309.2|ATAD3A-205|ATAD3A|498|retained_intron|	498	248	0	0
ENST00000400830.4|ENSG00000197785.14|OTTHUMG00000000575.7|OTTHUMT00000100388.4|ATAD3A-204|ATAD3A|830|protein_coding|	830	580	0	0
ENST00000378733.9|ENSG00000205090.9|OTTHUMG00000042193.4|OTTHUMT00000100391.3|TMEM240-201|TMEM240|1381|protein_coding|	1381	1131	0	0
ENST00000425828.1|ENSG00000205090.9|OTTHUMG00000042193.4|-|TMEM240-202|TMEM240|717|protein_coding|	717	467	0	0
ENST00000624426.1|ENSG00000205090.9|OTTHUMG00000042193.4|OTTHUMT00000479294.1|TMEM240-203|TMEM240|796|protein_coding|	796	546	0	0
ENST00000291386.4|ENSG00000160075.12|OTTHUMG00000000576.6|OTTHUMT00000001366.2|SSU72-201|SSU72|1284|protein_coding|	1284	1034	28.2383	26.729
ENST00000378726.1|ENSG00000160075.12|OTTHUMG00000000576.6|OTTHUMT00000001367.2|SSU72-204|SSU72|2238|retained_intron|	2238	1988	10.5963	19.284
ENST00000378725.3|ENSG00000160075.12|OTTHUMG00000000576.6|OTTHUMT00000100389.2|SSU72-203|SSU72|619|retained_intron|	619	369	0	0
ENST00000359060.5|ENSG00000160075.12|OTTHUMG00000000576.6|OTTHUMT00000001368.3|SSU72-202|SSU72|4176|protein_coding|	4176	3926	2.22599	8
ENST00000647566.1|ENSG00000215014.5|OTTHUMG00000186983.2|OTTHUMT00000498765.1|AL645728.1-201|AL645728.1|841|lncRNA|	841	591	1.8484	1
ENST00000366221.3|ENSG00000215014.5|OTTHUMG00000186983.2|OTTHUMT00000474166.1|AL645728.1-202|AL645728.1|2101|retained_intron|	2101	1851	0	0
ENST00000621860.1|ENSG00000274481.1|OTTHUMG00000187518.1|OTTHUMT00000475204.1|AL691432.3-201|AL691432.3|400|processed_pseudogene|	400	150	0	0
ENST00000422725.4|ENSG00000228594.4|OTTHUMG00000154864.5|OTTHUMT00000337408.5|FNDC10-201|FNDC10|2124|protein_coding|	2124	1874	0	0
ENST00000658591.1|ENSG00000286989.1|OTTHUMG00000195682.1|OTTHUMT00000528199.1|AL691432.4-201|AL691432.4|1830|lncRNA|	1830	1580	0	0
ENST00000607222.1|ENSG00000272106.1|OTTHUMG00000185588.1|OTTHUMT00000470789.1|AL691432.2-201|AL691432.2|2038|lncRNA|	2038	1788	1.8329	3
ENST00000520777.5|ENSG00000197530.12|OTTHUMG00000074647.10|OTTHUMT00000365934.2|MIB2-232|MIB2|3321|protein_coding|	3321	3071	0	0
ENST00000355826.9|ENSG00000197530.12|OTTHUMG00000074647.10|OTTHUMT00000158402.3|MIB2-201|MIB2|3290|protein_coding|	3290	3040	0	0
ENST00000518681.5|ENSG00000197530.12|OTTHUMG00000074647.10|OTTHUMT00000158404.2|MIB2-231|MIB2|3116|protein_coding|	3116	2866	0	0
ENST00000505820.6|ENSG00000197530.12|OTTHUMG00000074647.10|OTTHUMT00000365928.2|MIB2-219|MIB2|3305|protein_coding|	3305	3055	0	0
ENST00000479659.5|ENSG00000197530.12|OTTHUMG00000074647.10|OTTHUMT00000158403.3|MIB2-210|MIB2|4247|retained_intron|	4247	3997	0	0
ENST00000489635.5|ENSG00000197530.12|OTTHUMG00000074647.10|OTTHUMT00000158405.2|MIB2-214|MIB2|3034|nonsense_mediated_decay|	3034	2784	0	0
ENST00000511502.5|ENSG00000197530.12|OTTHUMG00000074647.10|OTTHUMT00000365929.2|MIB2-226|MIB2|3326|retained_intron|	3326	3076	0	0
ENST00000477990.1|ENSG00000197530.12|OTTHUMG00000074647.10|OTTHUMT00000158406.1|MIB2-209|MIB2|2821|retained_intron|	2821	2571	0	0
ENST00000514363.1|ENSG00000197530.12|OTTHUMG00000074647.10|OTTHUMT00000365939.1|MIB2-230|MIB2|592|nonsense_mediated_decay|	592	342	0	0
ENST00000487053.5|ENSG00000197530.12|OTTHUMG00000074647.10|OTTHUMT00000158408.2|MIB2-213|MIB2|3252|nonsense_mediated_decay|	3252	3002	0	0
ENST00000502470.5|ENSG00000197530.12|OTTHUMG00000074647.10|OTTHUMT00000365937.1|MIB2-215|MIB2|780|nonsense_mediated_decay|	780	530	0	0
ENST00000378712.5|ENSG00000197530.12|OTTHUMG00000074647.10|OTTHUMT00000158407.1|MIB2-203|MIB2|2890|protein_coding|	2890	2640	0	0
ENST00000507082.1|ENSG00000197530.12|OTTHUMG00000074647.10|OTTHUMT00000365930.1|MIB2-221|MIB2|1578|retained_intron|	1578	1328	0.822595	1
ENST00000463492.1|ENSG00000197530.12|OTTHUMG00000074647.10|OTTHUMT00000158410.1|MIB2-204|MIB2|486|lncRNA|	486	236	0	0
ENST00000510793.5|ENSG00000197530.12|OTTHUMG00000074647.10|OTTHUMT00000365938.6|MIB2-225|MIB2|889|protein_coding|	889	639	0	0
ENST00000504599.5|ENSG00000197530.12|OTTHUMG00000074647.10|OTTHUMT00000365931.1|MIB2-217|MIB2|3311|protein_coding|	3311	3061	0	0
ENST00000507229.5|ENSG00000197530.12|OTTHUMG00000074647.10|OTTHUMT00000365932.1|MIB2-222|MIB2|2582|retained_intron|	2582	2332	0	0
ENST00000503789.5|ENSG00000197530.12|OTTHUMG00000074647.10|OTTHUMT00000365940.2|MIB2-216|MIB2|576|protein_coding|	576	326	3.35094	1
ENST00000378708.5|ENSG00000197530.12|OTTHUMG00000074647.10|OTTHUMT00000158409.1|MIB2-202|MIB2|3012|protein_coding|	3012	2762	0	0
ENST00000506488.5|ENSG00000197530.12|OTTHUMG00000074647.10|OTTHUMT00000365935.1|MIB2-220|MIB2|2997|nonsense_mediated_decay|	2997	2747	0	0
ENST00000512004.1|ENSG00000197530.12|OTTHUMG00000074647.10|OTTHUMT00000365941.1|MIB2-228|MIB2|598|lncRNA|	598	348	0	0
ENST00000508455.1|ENSG00000197530.12|OTTHUMG00000074647.10|OTTHUMT00000365942.1|MIB2-224|MIB2|555|retained_intron|	555	305	0	0
ENST00000514234.5|ENSG00000197530.12|OTTHUMG00000074647.10|OTTHUMT00000365933.1|MIB2-229|MIB2|2562|protein_coding|	2562	2312	0.578708	1.225
ENST00000467597.1|ENSG00000197530.12|OTTHUMG00000074647.10|OTTHUMT00000158411.1|MIB2-206|MIB2|776|retained_intron|	776	526	1.95477	0.941
ENST00000508148.1|ENSG00000197530.12|OTTHUMG00000074647.10|OTTHUMT00000365943.1|MIB2-223|MIB2|577|retained_intron|	577	327	0	0
ENST00000486072.1|ENSG00000197530.12|OTTHUMG00000074647.10|OTTHUMT00000158412.2|MIB2-212|MIB2|568|nonsense_mediated_decay|	568	318	0	0
ENST00000505370.1|ENSG00000197530.12|OTTHUMG00000074647.10|OTTHUMT00000365944.1|MIB2-218|MIB2|809|retained_intron|	809	559	0	0
ENST00000473511.5|ENSG00000197530.12|OTTHUMG00000074647.10|OTTHUMT00000158414.1|MIB2-208|MIB2|1332|retained_intron|	1332	1082	0	0
ENST00000464570.1|ENSG00000197530.12|OTTHUMG00000074647.10|OTTHUMT00000158413.1|MIB2-205|MIB2|968|retained_intron|	968	718	0	0
ENST00000483015.1|ENSG00000197530.12|OTTHUMG00000074647.10|OTTHUMT00000158415.2|MIB2-211|MIB2|1058|protein_coding|	1058	808	2.4795	1.834
ENST00000511910.1|ENSG00000197530.12|OTTHUMG00000074647.10|OTTHUMT00000365936.1|MIB2-227|MIB2|584|retained_intron|	584	334	0	0
ENST00000470373.1|ENSG00000197530.12|OTTHUMG00000074647.10|OTTHUMT00000158416.1|MIB2-207|MIB2|546|retained_intron|	546	296	0	0
ENST00000472264.1|ENSG00000189409.14|OTTHUMG00000074713.7|OTTHUMT00000158488.3|MMP23B-204|MMP23B|556|protein_coding|	556	306	0	0
ENST00000356026.10|ENSG00000189409.14|OTTHUMG00000074713.7|OTTHUMT00000158492.3|MMP23B-201|MMP23B|1248|protein_coding|	1248	998	0	0
ENST00000512731.5|ENSG00000189409.14|OTTHUMG00000074713.7|OTTHUMT00000366026.2|MMP23B-210|MMP23B|1531|nonsense_mediated_decay|	1531	1281	0	0
ENST00000378675.7|ENSG00000189409.14|OTTHUMG00000074713.7|OTTHUMT00000158493.2|MMP23B-202|MMP23B|1309|protein_coding|	1309	1059	0	0
ENST00000479814.5|ENSG00000189409.14|OTTHUMG00000074713.7|OTTHUMT00000158494.3|MMP23B-205|MMP23B|903|protein_coding|	903	653	0	0
ENST00000435358.5|ENSG00000189409.14|OTTHUMG00000074713.7|OTTHUMT00000158487.2|MMP23B-203|MMP23B|750|protein_coding|	750	500	0	0
ENST00000503792.1|ENSG00000189409.14|OTTHUMG00000074713.7|OTTHUMT00000366027.1|MMP23B-209|MMP23B|799|protein_coding|	799	549	0	0
ENST00000489782.1|ENSG00000189409.14|OTTHUMG00000074713.7|OTTHUMT00000158489.2|MMP23B-207|MMP23B|626|retained_intron|	626	376	0	0
ENST00000486400.1|ENSG00000189409.14|OTTHUMG00000074713.7|OTTHUMT00000158490.1|MMP23B-206|MMP23B|485|retained_intron|	485	235	0	0
ENST00000490017.1|ENSG00000189409.14|OTTHUMG00000074713.7|OTTHUMT00000158491.3|MMP23B-208|MMP23B|530|nonsense_mediated_decay|	530	280	0	0
ENST00000341832.10|ENSG00000248333.8|OTTHUMG00000078638.6|OTTHUMT00000444101.5|CDK11B-203|CDK11B|2998|protein_coding|	2998	2748	0	0
ENST00000407249.7|ENSG00000248333.8|OTTHUMG00000078638.6|OTTHUMT00000476673.1|CDK11B-204|CDK11B|2677|protein_coding|	2677	2427	0	0
ENST00000615951.4|ENSG00000248333.8|OTTHUMG00000078638.6|OTTHUMT00000476674.1|CDK11B-206|CDK11B|2227|nonsense_mediated_decay|	2227	1977	1.65819	3.001
ENST00000340677.9|ENSG00000248333.8|OTTHUMG00000078638.6|OTTHUMT00000476675.1|CDK11B-201|CDK11B|2534|protein_coding|	2534	2284	0	0
ENST00000611150.3|ENSG00000248333.8|OTTHUMG00000078638.6|OTTHUMT00000476676.1|CDK11B-205|CDK11B|2350|nonsense_mediated_decay|	2350	2100	0	0
ENST00000629289.2|ENSG00000248333.8|OTTHUMG00000078638.6|-|CDK11B-208|CDK11B|2490|protein_coding|	2490	2240	0	0
ENST00000626918.2|ENSG00000248333.8|OTTHUMG00000078638.6|-|CDK11B-207|CDK11B|2457|protein_coding|	2457	2207	0	0
ENST00000629312.2|ENSG00000248333.8|OTTHUMG00000078638.6|-|CDK11B-209|CDK11B|2496|protein_coding|	2496	2246	0	0
ENST00000341028.8|ENSG00000248333.8|OTTHUMG00000078638.6|OTTHUMT00000476677.1|CDK11B-202|CDK11B|881|lncRNA|	881	631	0	0
ENST00000607013.1|ENSG00000272004.1|OTTHUMG00000185638.1|OTTHUMT00000470901.1|FO704657.1-201|FO704657.1|400|lncRNA|	400	150	0	0
ENST00000614300.4|ENSG00000189339.12|OTTHUMG00000078639.4|-|SLC35E2B-204|SLC35E2B|2156|protein_coding|	2156	1906	0	0
ENST00000617444.5|ENSG00000189339.12|OTTHUMG00000078639.4|OTTHUMT00000171589.4|SLC35E2B-205|SLC35E2B|6434|protein_coding|	6434	6184	0	0
ENST00000611123.1|ENSG00000189339.12|OTTHUMG00000078639.4|OTTHUMT00000171587.3|SLC35E2B-203|SLC35E2B|5948|protein_coding|	5948	5698	0.6738	3.515
ENST00000480991.1|ENSG00000189339.12|OTTHUMG00000078639.4|OTTHUMT00000171588.2|SLC35E2B-201|SLC35E2B|2860|retained_intron|	2860	2610	0	0
ENST00000481276.1|ENSG00000189339.12|OTTHUMG00000078639.4|OTTHUMT00000171590.1|SLC35E2B-202|SLC35E2B|2199|retained_intron|	2199	1949	0	0
ENST00000596308.1|ENSG00000269737.2|OTTHUMG00000182605.1|OTTHUMT00000462632.1|AL691432.1-201|AL691432.1|1422|lncRNA|	1422	1172	0	0
ENST00000597891.1|ENSG00000269737.2|OTTHUMG00000182605.1|OTTHUMT00000462633.1|AL691432.1-202|AL691432.1|502|transcribed_processed_pseudogene|	502	252	0	0
ENST00000234610.5|ENSG00000215914.4|OTTHUMG00000000585.6|OTTHUMT00000001391.2|MMP23A-201|MMP23A|1017|unprocessed_pseudogene|	1017	767	0	0
ENST00000404249.8|ENSG00000008128.23|OTTHUMG00000000703.16|OTTHUMT00000001731.3|CDK11A-208|CDK11A|2984|protein_coding|	2984	2734	2.28559	5.72
ENST00000356200.7|ENSG00000008128.23|OTTHUMG00000000703.16|OTTHUMT00000001738.1|CDK11A-201|CDK11A|2653|protein_coding|	2653	2403	0	0
ENST00000463652.5|ENSG00000008128.23|OTTHUMG00000000703.16|OTTHUMT00000002208.2|CDK11A-210|CDK11A|1028|retained_intron|	1028	778	1.72832	1.231
ENST00000356937.7|ENSG00000008128.23|OTTHUMG00000000703.16|OTTHUMT00000001740.3|CDK11A-202|CDK11A|2275|retained_intron|	2275	2025	0	0
ENST00000378638.6|ENSG00000008128.23|OTTHUMG00000000703.16|OTTHUMT00000467161.1|CDK11A-206|CDK11A|2429|protein_coding|	2429	2179	0	0
ENST00000509982.5|ENSG00000008128.23|OTTHUMG00000000703.16|OTTHUMT00000373378.1|CDK11A-223|CDK11A|2306|nonsense_mediated_decay|	2306	2056	0	0
ENST00000460465.5|ENSG00000008128.23|OTTHUMG00000000703.16|OTTHUMT00000001732.3|CDK11A-209|CDK11A|2333|nonsense_mediated_decay|	2333	2083	0	0
ENST00000357760.6|ENSG00000008128.23|OTTHUMG00000000703.16|OTTHUMT00000001733.1|CDK11A-203|CDK11A|2446|protein_coding|	2446	2196	0	0
ENST00000358779.9|ENSG00000008128.23|OTTHUMG00000000703.16|OTTHUMT00000001734.1|CDK11A-204|CDK11A|2419|protein_coding|	2419	2169	0	0
ENST00000378633.5|ENSG00000008128.23|OTTHUMG00000000703.16|OTTHUMT00000001735.1|CDK11A-205|CDK11A|2458|protein_coding|	2458	2208	0	0
ENST00000478901.1|ENSG00000008128.23|OTTHUMG00000000703.16|OTTHUMT00000002207.3|CDK11A-215|CDK11A|931|retained_intron|	931	681	0	0
ENST00000468397.1|ENSG00000008128.23|OTTHUMG00000000703.16|OTTHUMT00000100209.2|CDK11A-212|CDK11A|836|retained_intron|	836	586	0	0
ENST00000491311.1|ENSG00000008128.23|OTTHUMG00000000703.16|OTTHUMT00000002206.1|CDK11A-219|CDK11A|626|retained_intron|	626	376	0	0
ENST00000495016.5|ENSG00000008128.23|OTTHUMG00000000703.16|OTTHUMT00000100210.2|CDK11A-221|CDK11A|286|lncRNA|	286	39.703	0	0
ENST00000468800.5|ENSG00000008128.23|OTTHUMG00000000703.16|OTTHUMT00000100211.2|CDK11A-213|CDK11A|897|retained_intron|	897	647	0	0
ENST00000464748.1|ENSG00000008128.23|OTTHUMG00000000703.16|OTTHUMT00000100212.2|CDK11A-211|CDK11A|381|retained_intron|	381	131	0	0
ENST00000489300.1|ENSG00000008128.23|OTTHUMG00000000703.16|OTTHUMT00000002205.2|CDK11A-218|CDK11A|577|retained_intron|	577	327	0	0
ENST00000492390.5|ENSG00000008128.23|OTTHUMG00000000703.16|OTTHUMT00000002203.2|CDK11A-220|CDK11A|976|retained_intron|	976	726	0	0
ENST00000474916.1|ENSG00000008128.23|OTTHUMG00000000703.16|OTTHUMT00000002204.2|CDK11A-214|CDK11A|752|retained_intron|	752	502	0	0
ENST00000479362.1|ENSG00000008128.23|OTTHUMG00000000703.16|OTTHUMT00000001737.4|CDK11A-216|CDK11A|700|protein_coding|	700	450	0	0
ENST00000498810.1|ENSG00000008128.23|OTTHUMG00000000703.16|OTTHUMT00000002201.1|CDK11A-222|CDK11A|574|retained_intron|	574	324	0	0
ENST00000487462.1|ENSG00000008128.23|OTTHUMG00000000703.16|OTTHUMT00000002200.1|CDK11A-217|CDK11A|437|retained_intron|	437	187	0	0
ENST00000401096.2|ENSG00000008128.23|OTTHUMG00000000703.16|OTTHUMT00000002198.8|CDK11A-207|CDK11A|450|protein_coding|	450	200	0	0
ENST00000598846.1|ENSG00000268575.1|OTTHUMG00000183552.1|OTTHUMT00000467163.1|AL031282.2-201|AL031282.2|5079|lncRNA|	5079	4829	0.237066	1.048
ENST00000577672.1|ENSG00000227775.3|OTTHUMG00000000825.3|OTTHUMT00000446198.1|AL031282.1-201|AL031282.1|409|lncRNA|	409	159	0	0
ENST00000417099.1|ENSG00000227775.3|OTTHUMG00000000825.3|OTTHUMT00000002211.1|AL031282.1-202|AL031282.1|1808|lncRNA|	1808	1558	0	0
ENST00000424604.1|ENSG00000227775.3|OTTHUMG00000000825.3|OTTHUMT00000100213.1|AL031282.1-203|AL031282.1|450|lncRNA|	450	200	0	0
ENST00000418950.2|ENSG00000227775.3|OTTHUMG00000000825.3|OTTHUMT00000002212.2|AL031282.1-204|AL031282.1|497|transcribed_processed_pseudogene|	497	247	0	0
ENST00000647043.1|ENSG00000215790.7|OTTHUMG00000000823.6|OTTHUMT00000100204.2|SLC35E2A-206|SLC35E2A|2078|lncRNA|	2078	1828	0	0
ENST00000355439.7|ENSG00000215790.7|OTTHUMG00000000823.6|-|SLC35E2A-202|SLC35E2A|2156|protein_coding|	2156	1906	0	0
ENST00000643905.1|ENSG00000215790.7|OTTHUMG00000000823.6|-|SLC35E2A-204|SLC35E2A|6293|protein_coding|	6293	6043	0.268529	1.485
ENST00000475229.2|ENSG00000215790.7|OTTHUMG00000000823.6|OTTHUMT00000100205.3|SLC35E2A-203|SLC35E2A|1259|lncRNA|	1259	1009	0	0
ENST00000246421.4|ENSG00000215790.7|OTTHUMG00000000823.6|OTTHUMT00000002210.3|SLC35E2A-201|SLC35E2A|1430|lncRNA|	1430	1180	0	0
ENST00000643943.1|ENSG00000215790.7|OTTHUMG00000000823.6|OTTHUMT00000495565.1|SLC35E2A-205|SLC35E2A|732|transcribed_unprocessed_pseudogene|	732	482	0	0
ENST00000341426.9|ENSG00000008130.15|OTTHUMG00000000942.6|OTTHUMT00000002769.1|NADK-201|NADK|3235|protein_coding|	3235	2985	2.5573	6.988
ENST00000341991.7|ENSG00000008130.15|OTTHUMG00000000942.6|OTTHUMT00000002768.1|NADK-202|NADK|3098|protein_coding|	3098	2848	4.99107	13.012
ENST00000378625.5|ENSG00000008130.15|OTTHUMG00000000942.6|OTTHUMT00000002767.1|NADK-204|NADK|3653|protein_coding|	3653	3403	0	0
ENST00000342348.9|ENSG00000008130.15|OTTHUMG00000000942.6|OTTHUMT00000100202.2|NADK-203|NADK|1722|protein_coding|	1722	1472	0	0
ENST00000498806.1|ENSG00000008130.15|OTTHUMG00000000942.6|OTTHUMT00000100197.2|NADK-217|NADK|269|nonsense_mediated_decay|	269	28.406	0	0
ENST00000469045.5|ENSG00000008130.15|OTTHUMG00000000942.6|OTTHUMT00000100201.3|NADK-207|NADK|890|protein_coding|	890	640	0	0
ENST00000480499.5|ENSG00000008130.15|OTTHUMG00000000942.6|OTTHUMT00000100198.2|NADK-209|NADK|549|retained_intron|	549	299	0	0
ENST00000497747.5|ENSG00000008130.15|OTTHUMG00000000942.6|OTTHUMT00000002776.1|NADK-216|NADK|467|retained_intron|	467	217	0	0
ENST00000477235.5|ENSG00000008130.15|OTTHUMG00000000942.6|OTTHUMT00000002775.2|NADK-208|NADK|1004|retained_intron|	1004	754	0	0
ENST00000489538.1|ENSG00000008130.15|OTTHUMG00000000942.6|OTTHUMT00000100199.3|NADK-211|NADK|475|nonsense_mediated_decay|	475	225	0	0
ENST00000497615.1|ENSG00000008130.15|OTTHUMG00000000942.6|OTTHUMT00000002777.1|NADK-215|NADK|534|retained_intron|	534	284	0	0
ENST00000497186.5|ENSG00000008130.15|OTTHUMG00000000942.6|OTTHUMT00000002774.3|NADK-214|NADK|683|nonsense_mediated_decay|	683	433	0	0
ENST00000492845.6|ENSG00000008130.15|OTTHUMG00000000942.6|OTTHUMT00000100200.3|NADK-213|NADK|937|retained_intron|	937	687	0	0
ENST00000492768.5|ENSG00000008130.15|OTTHUMG00000000942.6|OTTHUMT00000002773.2|NADK-212|NADK|859|lncRNA|	859	609	0	0
ENST00000460602.5|ENSG00000008130.15|OTTHUMG00000000942.6|OTTHUMT00000002772.2|NADK-205|NADK|974|retained_intron|	974	724	0	0
ENST00000464373.1|ENSG00000008130.15|OTTHUMG00000000942.6|OTTHUMT00000002771.2|NADK-206|NADK|722|retained_intron|	722	472	0	0
ENST00000480542.1|ENSG00000008130.15|OTTHUMG00000000942.6|OTTHUMT00000002770.1|NADK-210|NADK|341|lncRNA|	341	91.012	0	0
ENST00000610897.4|ENSG00000078369.18|OTTHUMG00000000940.9|-|GNB1-209|GNB1|3145|protein_coding|	3145	2895	9.22098	24.437
ENST00000615252.4|ENSG00000078369.18|OTTHUMG00000000940.9|-|GNB1-210|GNB1|3048|protein_coding|	3048	2798	5.68588	14.563
ENST00000378609.9|ENSG00000078369.18|OTTHUMG00000000940.9|OTTHUMT00000002762.5|GNB1-201|GNB1|3163|protein_coding|	3163	2913	0	0
ENST00000461893.5|ENSG00000078369.18|OTTHUMG00000000940.9|OTTHUMT00000002764.1|GNB1-205|GNB1|2438|retained_intron|	2438	2188	0	0
ENST00000471354.1|ENSG00000078369.18|OTTHUMG00000000940.9|OTTHUMT00000002763.1|GNB1-206|GNB1|1512|retained_intron|	1512	1262	0	0
ENST00000439272.6|ENSG00000078369.18|OTTHUMG00000000940.9|OTTHUMT00000100193.3|GNB1-204|GNB1|602|protein_coding|	602	352	0	0
ENST00000434686.6|ENSG00000078369.18|OTTHUMG00000000940.9|OTTHUMT00000100195.2|GNB1-202|GNB1|684|protein_coding|	684	434	0	0
ENST00000437146.1|ENSG00000078369.18|OTTHUMG00000000940.9|OTTHUMT00000100194.2|GNB1-203|GNB1|423|protein_coding|	423	173	0	0
ENST00000607589.1|ENSG00000078369.18|OTTHUMG00000000940.9|OTTHUMT00000470227.1|GNB1-208|GNB1|567|retained_intron|	567	317	0	0
ENST00000472614.2|ENSG00000078369.18|OTTHUMG00000000940.9|OTTHUMT00000100196.2|GNB1-207|GNB1|708|lncRNA|	708	458	0	0
ENST00000412228.1|ENSG00000231050.1|OTTHUMG00000000941.1|OTTHUMT00000002766.1|AL109917.1-201|AL109917.1|906|lncRNA|	906	656	0	0
ENST00000378604.3|ENSG00000169885.10|OTTHUMG00000000943.3|OTTHUMT00000002778.2|CALML6-202|CALML6|769|protein_coding|	769	519	0	0
ENST00000307786.8|ENSG00000169885.10|OTTHUMG00000000943.3|OTTHUMT00000276929.2|CALML6-201|CALML6|670|protein_coding|	670	420	0	0
ENST00000482402.1|ENSG00000169885.10|OTTHUMG00000000943.3|OTTHUMT00000002779.1|CALML6-204|CALML6|1882|retained_intron|	1882	1632	0	0
ENST00000462293.1|ENSG00000169885.10|OTTHUMG00000000943.3|OTTHUMT00000002780.1|CALML6-203|CALML6|570|lncRNA|	570	320	0	0
ENST00000378602.3|ENSG00000178821.13|OTTHUMG00000000944.8|OTTHUMT00000002784.2|TMEM52-203|TMEM52|1118|protein_coding|	1118	868	1.25853	1
ENST00000310991.8|ENSG00000178821.13|OTTHUMG00000000944.8|OTTHUMT00000002781.2|TMEM52-201|TMEM52|935|protein_coding|	935	685	0	0
ENST00000378598.4|ENSG00000178821.13|OTTHUMG00000000944.8|OTTHUMT00000100206.4|TMEM52-202|TMEM52|483|protein_coding|	483	233	0	0
ENST00000470931.2|ENSG00000178821.13|OTTHUMG00000000944.8|OTTHUMT00000002783.3|TMEM52-205|TMEM52|690|nonsense_mediated_decay|	690	440	0	0
ENST00000602604.1|ENSG00000178821.13|OTTHUMG00000000944.8|OTTHUMT00000467499.1|TMEM52-206|TMEM52|878|retained_intron|	878	628	0	0
ENST00000416272.1|ENSG00000178821.13|OTTHUMG00000000944.8|OTTHUMT00000002782.2|TMEM52-204|TMEM52|313|protein_coding|	313	63.398	0	0
ENST00000642590.1|ENSG00000142609.18|OTTHUMG00000000945.17|OTTHUMT00000495657.1|CFAP74-210|CFAP74|3476|protein_coding|	3476	3226	0	0
ENST00000493964.5|ENSG00000142609.18|OTTHUMG00000000945.17|OTTHUMT00000399604.6|CFAP74-209|CFAP74|5247|protein_coding|	5247	4997	0	0
ENST00000464311.5|ENSG00000142609.18|OTTHUMG00000000945.17|OTTHUMT00000002785.3|CFAP74-206|CFAP74|2756|retained_intron|	2756	2506	0	0
ENST00000412120.2|ENSG00000142609.18|OTTHUMG00000000945.17|OTTHUMT00000354602.1|CFAP74-204|CFAP74|1972|retained_intron|	1972	1722	0	0
ENST00000493316.5|ENSG00000142609.18|OTTHUMG00000000945.17|OTTHUMT00000399605.6|CFAP74-208|CFAP74|550|retained_intron|	550	300	0	0
ENST00000270720.11|ENSG00000142609.18|OTTHUMG00000000945.17|OTTHUMT00000003034.4|CFAP74-201|CFAP74|4710|retained_intron|	4710	4460	0	0
ENST00000468610.5|ENSG00000142609.18|OTTHUMG00000000945.17|OTTHUMT00000354810.2|CFAP74-207|CFAP74|2585|retained_intron|	2585	2335	0	0
ENST00000461752.3|ENSG00000142609.18|OTTHUMG00000000945.17|OTTHUMT00000399606.4|CFAP74-205|CFAP74|540|retained_intron|	540	290	0	0
ENST00000378592.1|ENSG00000142609.18|OTTHUMG00000000945.17|OTTHUMT00000098491.2|CFAP74-203|CFAP74|2145|retained_intron|	2145	1895	0	0
ENST00000378590.4|ENSG00000142609.18|OTTHUMG00000000945.17|OTTHUMT00000100288.2|CFAP74-202|CFAP74|441|protein_coding|	441	191	0	0
ENST00000443930.1|ENSG00000233542.2|OTTHUMG00000041065.2|OTTHUMT00000098494.1|AL391845.2-201|AL391845.2|1954|lncRNA|	1954	1704	0	0
ENST00000659674.1|ENSG00000233542.2|OTTHUMG00000041065.2|OTTHUMT00000528778.1|AL391845.2-202|AL391845.2|977|lncRNA|	977	727	0	0
ENST00000638411.1|ENSG00000187730.9|OTTHUMG00000041064.6|OTTHUMT00000491213.2|GABRD-202|GABRD|1282|protein_coding|	1282	1032	0	0
ENST00000378585.7|ENSG00000187730.9|OTTHUMG00000041064.6|OTTHUMT00000098493.4|GABRD-201|GABRD|1914|protein_coding|	1914	1664	0	0
ENST00000639045.1|ENSG00000187730.9|OTTHUMG00000041064.6|OTTHUMT00000491222.1|GABRD-207|GABRD|1247|nonsense_mediated_decay|	1247	997	0	0
ENST00000640067.1|ENSG00000187730.9|OTTHUMG00000041064.6|OTTHUMT00000491223.1|GABRD-213|GABRD|1632|protein_coding|	1632	1382	0	0
ENST00000638604.1|ENSG00000187730.9|OTTHUMG00000041064.6|OTTHUMT00000491224.1|GABRD-203|GABRD|2377|retained_intron|	2377	2127	0	0
ENST00000638771.1|ENSG00000187730.9|OTTHUMG00000041064.6|OTTHUMT00000491225.1|GABRD-205|GABRD|1707|protein_coding|	1707	1457	0	0
ENST00000639935.1|ENSG00000187730.9|OTTHUMG00000041064.6|OTTHUMT00000491214.1|GABRD-211|GABRD|561|retained_intron|	561	311	0	0
ENST00000640949.1|ENSG00000187730.9|OTTHUMG00000041064.6|OTTHUMT00000491233.1|GABRD-218|GABRD|1684|protein_coding|	1684	1434	0	0
ENST00000640030.1|ENSG00000187730.9|OTTHUMG00000041064.6|OTTHUMT00000491226.1|GABRD-212|GABRD|1578|protein_coding|	1578	1328	0	0
ENST00000640423.1|ENSG00000187730.9|OTTHUMG00000041064.6|OTTHUMT00000491234.1|GABRD-215|GABRD|1172|lncRNA|	1172	922	0	0
ENST00000639625.1|ENSG00000187730.9|OTTHUMG00000041064.6|OTTHUMT00000491227.1|GABRD-209|GABRD|663|retained_intron|	663	413	0	0
ENST00000639777.1|ENSG00000187730.9|OTTHUMG00000041064.6|OTTHUMT00000491228.1|GABRD-210|GABRD|2393|retained_intron|	2393	2143	0	0
ENST00000640981.1|ENSG00000187730.9|OTTHUMG00000041064.6|OTTHUMT00000491229.1|GABRD-219|GABRD|960|protein_coding|	960	710	0	0
ENST00000638763.1|ENSG00000187730.9|OTTHUMG00000041064.6|OTTHUMT00000491230.1|GABRD-204|GABRD|504|protein_coding|	504	254	0	0
ENST00000639070.1|ENSG00000187730.9|OTTHUMG00000041064.6|OTTHUMT00000491231.1|GABRD-208|GABRD|2171|retained_intron|	2171	1921	0	0
ENST00000640892.1|ENSG00000187730.9|OTTHUMG00000041064.6|OTTHUMT00000491235.1|GABRD-217|GABRD|2036|retained_intron|	2036	1786	0	0
ENST00000640317.1|ENSG00000187730.9|OTTHUMG00000041064.6|OTTHUMT00000491232.2|GABRD-214|GABRD|1578|retained_intron|	1578	1328	0	0
ENST00000638804.1|ENSG00000187730.9|OTTHUMG00000041064.6|OTTHUMT00000491236.1|GABRD-206|GABRD|523|protein_coding|	523	273	0	0
ENST00000640688.1|ENSG00000187730.9|OTTHUMG00000041064.6|OTTHUMT00000491237.1|GABRD-216|GABRD|1295|retained_intron|	1295	1045	0	0
ENST00000445600.1|ENSG00000226969.1|OTTHUMG00000041087.1|OTTHUMT00000098536.1|AL391845.1-201|AL391845.1|320|lncRNA|	320	70.188	0	0
ENST00000449154.1|ENSG00000226969.1|OTTHUMG00000041087.1|OTTHUMT00000098537.1|AL391845.1-202|AL391845.1|437|lncRNA|	437	187	0	0
ENST00000378567.8|ENSG00000067606.17|OTTHUMG00000001238.14|OTTHUMT00000003648.4|PRKCZ-201|PRKCZ|2385|protein_coding|	2385	2135	0	0
ENST00000468310.5|ENSG00000067606.17|OTTHUMG00000001238.14|OTTHUMT00000098531.9|PRKCZ-208|PRKCZ|690|protein_coding|	690	440	0	0
ENST00000484419.1|ENSG00000067606.17|OTTHUMG00000001238.14|OTTHUMT00000317169.1|PRKCZ-219|PRKCZ|519|retained_intron|	519	269	0	0
ENST00000503297.1|ENSG00000067606.17|OTTHUMG00000001238.14|OTTHUMT00000366186.3|PRKCZ-224|PRKCZ|468|protein_coding|	468	218	0	0
ENST00000479566.5|ENSG00000067606.17|OTTHUMG00000001238.14|OTTHUMT00000098532.2|PRKCZ-216|PRKCZ|501|lncRNA|	501	251	0	0
ENST00000466651.5|ENSG00000067606.17|OTTHUMG00000001238.14|OTTHUMT00000317170.1|PRKCZ-207|PRKCZ|425|lncRNA|	425	175	0	0
ENST00000400921.6|ENSG00000067606.17|OTTHUMG00000001238.14|OTTHUMT00000098533.3|PRKCZ-202|PRKCZ|2294|protein_coding|	2294	2044	0	0
ENST00000495347.5|ENSG00000067606.17|OTTHUMG00000001238.14|OTTHUMT00000317176.3|PRKCZ-221|PRKCZ|698|protein_coding|	698	448	0	0
ENST00000461106.6|ENSG00000067606.17|OTTHUMG00000001238.14|OTTHUMT00000317171.2|PRKCZ-204|PRKCZ|1916|protein_coding|	1916	1666	0	0
ENST00000461465.5|ENSG00000067606.17|OTTHUMG00000001238.14|OTTHUMT00000317172.3|PRKCZ-205|PRKCZ|480|protein_coding|	480	230	0	0
ENST00000470596.5|ENSG00000067606.17|OTTHUMG00000001238.14|OTTHUMT00000317173.3|PRKCZ-210|PRKCZ|788|protein_coding|	788	538	0	0
ENST00000496325.5|ENSG00000067606.17|OTTHUMG00000001238.14|OTTHUMT00000317174.3|PRKCZ-222|PRKCZ|563|protein_coding|	563	313	0	0
ENST00000481140.5|ENSG00000067606.17|OTTHUMG00000001238.14|OTTHUMT00000317175.2|PRKCZ-217|PRKCZ|713|nonsense_mediated_decay|	713	463	0	0
ENST00000482686.5|ENSG00000067606.17|OTTHUMG00000001238.14|OTTHUMT00000003650.4|PRKCZ-218|PRKCZ|614|protein_coding|	614	364	0	0
ENST00000486681.5|ENSG00000067606.17|OTTHUMG00000001238.14|OTTHUMT00000317178.3|PRKCZ-220|PRKCZ|966|protein_coding|	966	716	0	0
ENST00000470986.5|ENSG00000067606.17|OTTHUMG00000001238.14|OTTHUMT00000100280.7|PRKCZ-211|PRKCZ|706|protein_coding|	706	456	0	0
ENST00000470511.5|ENSG00000067606.17|OTTHUMG00000001238.14|OTTHUMT00000317177.3|PRKCZ-209|PRKCZ|567|protein_coding|	567	317	0	0
ENST00000471018.6|ENSG00000067606.17|OTTHUMG00000001238.14|OTTHUMT00000003651.9|PRKCZ-212|PRKCZ|716|protein_coding|	716	466	0	0
ENST00000466352.5|ENSG00000067606.17|OTTHUMG00000001238.14|OTTHUMT00000003653.4|PRKCZ-206|PRKCZ|564|protein_coding|	564	314	0	0
ENST00000497183.5|ENSG00000067606.17|OTTHUMG00000001238.14|OTTHUMT00000100281.4|PRKCZ-223|PRKCZ|763|protein_coding|	763	513	0	0
ENST00000419838.6|ENSG00000067606.17|OTTHUMG00000001238.14|OTTHUMT00000366187.1|PRKCZ-203|PRKCZ|347|lncRNA|	347	97.005	0	0
ENST00000479263.5|ENSG00000067606.17|OTTHUMG00000001238.14|OTTHUMT00000003649.3|PRKCZ-215|PRKCZ|1747|lncRNA|	1747	1497	0	0
ENST00000503672.1|ENSG00000067606.17|OTTHUMG00000001238.14|OTTHUMT00000366156.1|PRKCZ-225|PRKCZ|1213|retained_intron|	1213	963	0	0
ENST00000478770.6|ENSG00000067606.17|OTTHUMG00000001238.14|OTTHUMT00000100282.3|PRKCZ-214|PRKCZ|1542|nonsense_mediated_decay|	1542	1292	0	0
ENST00000505322.5|ENSG00000067606.17|OTTHUMG00000001238.14|OTTHUMT00000366157.1|PRKCZ-226|PRKCZ|1859|retained_intron|	1859	1609	0	0
ENST00000472017.1|ENSG00000067606.17|OTTHUMG00000001238.14|OTTHUMT00000317179.1|PRKCZ-213|PRKCZ|602|lncRNA|	602	352	0	0
ENST00000606533.1|ENSG00000271806.1|OTTHUMG00000185365.1|OTTHUMT00000470331.1|AL590822.2-201|AL590822.2|4196|lncRNA|	4196	3946	0	0
ENST00000333854.2|ENSG00000182873.5|OTTHUMG00000001239.2|OTTHUMT00000003654.1|PRKCZ-AS1-201|PRKCZ-AS1|1253|lncRNA|	1253	1003	0	0
ENST00000444529.1|ENSG00000182873.5|OTTHUMG00000001239.2|OTTHUMT00000100289.1|PRKCZ-AS1-202|PRKCZ-AS1|622|lncRNA|	622	372	0	0
ENST00000400919.7|ENSG00000162585.17|OTTHUMG00000001404.8|-|FAAP20-204|FAAP20|1413|protein_coding|	1413	1163	0	0
ENST00000469733.5|ENSG00000162585.17|OTTHUMG00000001404.8|OTTHUMT00000004066.2|FAAP20-211|FAAP20|2280|lncRNA|	2280	2030	0	0
ENST00000428120.5|ENSG00000162585.17|OTTHUMG00000001404.8|OTTHUMT00000004065.3|FAAP20-209|FAAP20|2313|nonsense_mediated_decay|	2313	2063	0	0
ENST00000414253.5|ENSG00000162585.17|OTTHUMG00000001404.8|OTTHUMT00000004064.3|FAAP20-206|FAAP20|2216|nonsense_mediated_decay|	2216	1966	2.87522	5.175
ENST00000400918.7|ENSG00000162585.17|OTTHUMG00000001404.8|OTTHUMT00000316542.1|FAAP20-203|FAAP20|811|protein_coding|	811	561	0	0
ENST00000497675.2|ENSG00000162585.17|OTTHUMG00000001404.8|OTTHUMT00000100290.2|FAAP20-214|FAAP20|4478|retained_intron|	4478	4228	0	0
ENST00000378543.2|ENSG00000162585.17|OTTHUMG00000001404.8|OTTHUMT00000100291.2|FAAP20-201|FAAP20|569|protein_coding|	569	319	0	0
ENST00000378546.9|ENSG00000162585.17|OTTHUMG00000001404.8|OTTHUMT00000316541.2|FAAP20-202|FAAP20|727|protein_coding|	727	477	0	0
ENST00000401813.7|ENSG00000162585.17|OTTHUMG00000001404.8|OTTHUMT00000366245.1|FAAP20-205|FAAP20|2543|lncRNA|	2543	2293	2.23252	4.686
ENST00000487186.5|ENSG00000162585.17|OTTHUMG00000001404.8|OTTHUMT00000004067.3|FAAP20-213|FAAP20|3576|lncRNA|	3576	3326	0	0
ENST00000476803.1|ENSG00000162585.17|OTTHUMG00000001404.8|OTTHUMT00000100292.2|FAAP20-212|FAAP20|701|lncRNA|	701	451	26.8932	11.103
ENST00000440825.6|ENSG00000162585.17|OTTHUMG00000001404.8|OTTHUMT00000316544.2|FAAP20-210|FAAP20|855|nonsense_mediated_decay|	855	605	0	0
ENST00000420515.1|ENSG00000162585.17|OTTHUMG00000001404.8|OTTHUMT00000316543.1|FAAP20-207|FAAP20|1544|protein_coding|	1544	1294	0.874976	1.036
ENST00000514625.1|ENSG00000162585.17|OTTHUMG00000001404.8|OTTHUMT00000366246.1|FAAP20-215|FAAP20|703|retained_intron|	703	453	0	0
ENST00000420964.1|ENSG00000162585.17|OTTHUMG00000001404.8|OTTHUMT00000004069.1|FAAP20-208|FAAP20|314|retained_intron|	314	64.359	0	0
ENST00000442483.2|ENSG00000234396.3|OTTHUMG00000001405.2|OTTHUMT00000004068.2|AL590822.1-201|AL590822.1|326|lncRNA|	326	76.092	0	0
ENST00000378536.5|ENSG00000157933.10|OTTHUMG00000001407.4|OTTHUMT00000004070.2|SKI-201|SKI|6083|protein_coding|	6083	5833	0.374561	2
ENST00000508416.1|ENSG00000157933.10|OTTHUMG00000001407.4|OTTHUMT00000366271.1|SKI-204|SKI|252|lncRNA|	252	20.386	0	0
ENST00000478223.2|ENSG00000157933.10|OTTHUMG00000001407.4|OTTHUMT00000100293.2|SKI-202|SKI|294|lncRNA|	294	46.126	0	0
ENST00000507179.1|ENSG00000157933.10|OTTHUMG00000001407.4|OTTHUMT00000366272.1|SKI-203|SKI|539|retained_intron|	539	289	0	0
ENST00000659232.1|ENSG00000287356.1|OTTHUMG00000193849.2|OTTHUMT00000505329.1|AL590822.3-201|AL590822.3|4032|lncRNA|	4032	3782	0	0
ENST00000661319.1|ENSG00000287356.1|OTTHUMG00000193849.2|OTTHUMT00000505327.2|AL590822.3-202|AL590822.3|5675|lncRNA|	5675	5425	0	0
ENST00000378531.8|ENSG00000116151.14|OTTHUMG00000001402.7|OTTHUMT00000004055.2|MORN1-203|MORN1|1645|protein_coding|	1645	1395	0	0
ENST00000606372.5|ENSG00000116151.14|OTTHUMG00000001402.7|OTTHUMT00000471008.1|MORN1-209|MORN1|1960|lncRNA|	1960	1710	0	0
ENST00000378529.7|ENSG00000116151.14|OTTHUMG00000001402.7|OTTHUMT00000004056.2|MORN1-202|MORN1|1500|protein_coding|	1500	1250	0	0
ENST00000607342.5|ENSG00000116151.14|OTTHUMG00000001402.7|OTTHUMT00000471009.1|MORN1-211|MORN1|566|lncRNA|	566	316	0	0
ENST00000469374.5|ENSG00000116151.14|OTTHUMG00000001402.7|OTTHUMT00000100283.1|MORN1-206|MORN1|1907|retained_intron|	1907	1657	0	0
ENST00000419785.1|ENSG00000116151.14|OTTHUMG00000001402.7|OTTHUMT00000004059.2|MORN1-204|MORN1|582|retained_intron|	582	332	0	0
ENST00000449373.2|ENSG00000116151.14|OTTHUMG00000001402.7|OTTHUMT00000004058.3|MORN1-205|MORN1|4764|protein_coding|	4764	4514	0	0
ENST00000378525.2|ENSG00000116151.14|OTTHUMG00000001402.7|OTTHUMT00000471010.1|MORN1-201|MORN1|1648|nonsense_mediated_decay|	1648	1398	0	0
ENST00000607031.1|ENSG00000116151.14|OTTHUMG00000001402.7|OTTHUMT00000471011.1|MORN1-210|MORN1|3138|retained_intron|	3138	2888	0	0
ENST00000475812.1|ENSG00000116151.14|OTTHUMG00000001402.7|OTTHUMT00000004057.1|MORN1-207|MORN1|552|retained_intron|	552	302	0	0
ENST00000494279.2|ENSG00000116151.14|OTTHUMG00000001402.7|OTTHUMT00000004060.2|MORN1-208|MORN1|406|protein_coding|	406	156	0	0
ENST00000607720.1|ENSG00000272161.1|OTTHUMG00000185693.1|OTTHUMT00000471012.1|AL589739.1-201|AL589739.1|493|lncRNA|	493	243	0	0
ENST00000602865.1|ENSG00000269896.2|OTTHUMG00000057495.3|OTTHUMT00000468095.1|AL513477.1-201|AL513477.1|2407|lncRNA|	2407	2157	0	0
ENST00000417061.2|ENSG00000269896.2|OTTHUMG00000057495.3|OTTHUMT00000127763.2|AL513477.1-202|AL513477.1|214|transcribed_processed_pseudogene|	214	10.779	0	0
ENST00000607858.1|ENSG00000272420.1|OTTHUMG00000185694.1|OTTHUMT00000471013.1|AL513477.2-201|AL513477.2|568|lncRNA|	568	318	0	0
ENST00000378513.7|ENSG00000157916.20|OTTHUMG00000001403.6|-|RER1-203|RER1|3000|protein_coding|	3000	2750	5.40664	13.611
ENST00000378518.5|ENSG00000157916.20|OTTHUMG00000001403.6|OTTHUMT00000100284.1|RER1-204|RER1|522|protein_coding|	522	272	0	0
ENST00000605895.6|ENSG00000157916.20|OTTHUMG00000001403.6|OTTHUMT00000004061.3|RER1-209|RER1|3028|protein_coding|	3028	2778	2.71728	6.91
ENST00000306256.13|ENSG00000157916.20|OTTHUMG00000001403.6|OTTHUMT00000471016.2|RER1-201|RER1|695|protein_coding|	695	445	0	0
ENST00000493207.1|ENSG00000157916.20|OTTHUMG00000001403.6|OTTHUMT00000100285.1|RER1-208|RER1|686|retained_intron|	686	436	0	0
ENST00000378512.5|ENSG00000157916.20|OTTHUMG00000001403.6|OTTHUMT00000004062.1|RER1-202|RER1|1404|protein_coding|	1404	1154	36.6012	38.665
ENST00000443438.5|ENSG00000157916.20|OTTHUMG00000001403.6|OTTHUMT00000100286.2|RER1-205|RER1|540|protein_coding|	540	290	0	0
ENST00000488353.2|ENSG00000157916.20|OTTHUMG00000001403.6|OTTHUMT00000004063.2|RER1-207|RER1|2469|protein_coding|	2469	2219	0	0
ENST00000462129.1|ENSG00000157916.20|OTTHUMG00000001403.6|OTTHUMT00000100287.1|RER1-206|RER1|585|retained_intron|	585	335	0	0
ENST00000288774.7|ENSG00000157911.10|OTTHUMG00000001637.8|OTTHUMT00000004638.3|PEX10-201|PEX10|2871|protein_coding|	2871	2621	0	0
ENST00000650293.1|ENSG00000157911.10|OTTHUMG00000001637.8|OTTHUMT00000500699.2|PEX10-209|PEX10|2260|protein_coding|	2260	2010	0	0
ENST00000447513.6|ENSG00000157911.10|OTTHUMG00000001637.8|OTTHUMT00000367454.1|PEX10-202|PEX10|1997|protein_coding|	1997	1747	0	0
ENST00000507596.5|ENSG00000157911.10|OTTHUMG00000001637.8|OTTHUMT00000367455.1|PEX10-204|PEX10|1941|protein_coding|	1941	1691	9.6974	15.011
ENST00000510434.1|ENSG00000157911.10|OTTHUMG00000001637.8|OTTHUMT00000367457.1|PEX10-206|PEX10|907|nonsense_mediated_decay|	907	657	0	0
ENST00000508384.5|ENSG00000157911.10|OTTHUMG00000001637.8|OTTHUMT00000367456.4|PEX10-205|PEX10|611|protein_coding|	611	361	0	0
ENST00000515760.1|ENSG00000157911.10|OTTHUMG00000001637.8|OTTHUMT00000367461.1|PEX10-208|PEX10|603|lncRNA|	603	353	0	0
ENST00000502666.1|ENSG00000157911.10|OTTHUMG00000001637.8|OTTHUMT00000367460.2|PEX10-203|PEX10|653|nonsense_mediated_decay|	653	403	0	0
ENST00000514502.1|ENSG00000157911.10|OTTHUMG00000001637.8|OTTHUMT00000367458.1|PEX10-207|PEX10|548|nonsense_mediated_decay|	548	298	0	0
ENST00000609981.5|ENSG00000149527.18|OTTHUMG00000000719.6|OTTHUMT00000472710.2|PLCH2-208|PLCH2|568|protein_coding|	568	318	0	0
ENST00000449969.5|ENSG00000149527.18|OTTHUMG00000000719.6|OTTHUMT00000001798.2|PLCH2-205|PLCH2|5450|protein_coding|	5450	5200	0	0
ENST00000378486.8|ENSG00000149527.18|OTTHUMG00000000719.6|OTTHUMT00000504317.2|PLCH2-203|PLCH2|4870|protein_coding|	4870	4620	0	0
ENST00000419816.6|ENSG00000149527.18|OTTHUMG00000000719.6|OTTHUMT00000467514.1|PLCH2-204|PLCH2|4837|protein_coding|	4837	4587	0	0
ENST00000343889.8|ENSG00000149527.18|OTTHUMG00000000719.6|OTTHUMT00000001791.2|PLCH2-202|PLCH2|6453|retained_intron|	6453	6203	0	0
ENST00000278878.6|ENSG00000149527.18|OTTHUMG00000000719.6|OTTHUMT00000001792.2|PLCH2-201|PLCH2|3781|protein_coding|	3781	3531	0	0
ENST00000473964.5|ENSG00000149527.18|OTTHUMG00000000719.6|OTTHUMT00000001795.1|PLCH2-207|PLCH2|6986|retained_intron|	6986	6736	0	0
ENST00000462379.1|ENSG00000149527.18|OTTHUMG00000000719.6|OTTHUMT00000001796.1|PLCH2-206|PLCH2|2341|retained_intron|	2341	2091	0	0
ENST00000424657.1|ENSG00000224387.1|OTTHUMG00000000720.1|OTTHUMT00000001799.1|AL139246.1-201|AL139246.1|455|lncRNA|	455	205	0	0
ENST00000442305.1|ENSG00000229393.1|OTTHUMG00000000721.1|OTTHUMT00000001800.1|AL139246.4-201|AL139246.4|514|lncRNA|	514	264	0	0
ENST00000378466.9|ENSG00000157881.15|OTTHUMG00000000791.7|OTTHUMT00000002082.5|PANK4-201|PANK4|2641|protein_coding|	2641	2391	0	0
ENST00000435556.8|ENSG00000157881.15|OTTHUMG00000000791.7|OTTHUMT00000366428.3|PANK4-202|PANK4|2524|protein_coding|	2524	2274	0	0
ENST00000505228.5|ENSG00000157881.15|OTTHUMG00000000791.7|OTTHUMT00000366429.1|PANK4-210|PANK4|1913|nonsense_mediated_decay|	1913	1663	0	0
ENST00000651094.1|ENSG00000157881.15|OTTHUMG00000000791.7|-|PANK4-213|PANK4|2346|protein_coding|	2346	2096	0	0
ENST00000502512.1|ENSG00000157881.15|OTTHUMG00000000791.7|OTTHUMT00000366432.1|PANK4-208|PANK4|706|nonsense_mediated_decay|	706	456	0	0
ENST00000471361.1|ENSG00000157881.15|OTTHUMG00000000791.7|OTTHUMT00000002084.1|PANK4-204|PANK4|722|retained_intron|	722	472	0	0
ENST00000487804.1|ENSG00000157881.15|OTTHUMG00000000791.7|OTTHUMT00000002083.1|PANK4-206|PANK4|718|retained_intron|	718	468	0	0
ENST00000515423.1|ENSG00000157881.15|OTTHUMG00000000791.7|OTTHUMT00000366431.1|PANK4-212|PANK4|430|retained_intron|	430	180	0	0
ENST00000468002.2|ENSG00000157881.15|OTTHUMG00000000791.7|OTTHUMT00000002085.3|PANK4-203|PANK4|670|nonsense_mediated_decay|	670	420	0	0
ENST00000486396.1|ENSG00000157881.15|OTTHUMG00000000791.7|OTTHUMT00000002086.2|PANK4-205|PANK4|879|nonsense_mediated_decay|	879	629	0	0
ENST00000502770.2|ENSG00000157881.15|OTTHUMG00000000791.7|OTTHUMT00000366427.3|PANK4-209|PANK4|1041|nonsense_mediated_decay|	1041	791	0	0
ENST00000491212.1|ENSG00000157881.15|OTTHUMG00000000791.7|OTTHUMT00000002087.1|PANK4-207|PANK4|725|lncRNA|	725	475	0	0
ENST00000514922.1|ENSG00000157881.15|OTTHUMG00000000791.7|OTTHUMT00000366430.1|PANK4-211|PANK4|568|retained_intron|	568	318	0	0
ENST00000378453.4|ENSG00000197921.6|OTTHUMG00000000793.2|OTTHUMT00000002102.2|HES5-201|HES5|1324|protein_coding|	1324	1074	0	0
ENST00000644246.1|ENSG00000272449.2|OTTHUMG00000185639.2|OTTHUMT00000497130.1|AL139246.5-201|AL139246.5|1531|lncRNA|	1531	1281	0.852776	1
ENST00000606645.2|ENSG00000272449.2|OTTHUMG00000185639.2|OTTHUMT00000470902.2|AL139246.5-202|AL139246.5|1061|lncRNA|	1061	811	1.34699	1
ENST00000449660.5|ENSG00000238164.6|OTTHUMG00000000818.3|OTTHUMT00000002186.1|TNFRSF14-AS1-205|TNFRSF14-AS1|1629|lncRNA|	1629	1379	0	0
ENST00000443892.2|ENSG00000238164.6|OTTHUMG00000000818.3|OTTHUMT00000002189.2|TNFRSF14-AS1-203|TNFRSF14-AS1|500|lncRNA|	500	250	0	0
ENST00000416860.2|ENSG00000238164.6|OTTHUMG00000000818.3|OTTHUMT00000002185.2|TNFRSF14-AS1-201|TNFRSF14-AS1|3522|lncRNA|	3522	3272	0	0
ENST00000448624.2|ENSG00000238164.6|OTTHUMG00000000818.3|OTTHUMT00000002188.2|TNFRSF14-AS1-204|TNFRSF14-AS1|808|lncRNA|	808	558	1.95772	1
ENST00000432521.2|ENSG00000238164.6|OTTHUMG00000000818.3|OTTHUMT00000002187.3|TNFRSF14-AS1-202|TNFRSF14-AS1|3608|lncRNA|	3608	3358	0	0
ENST00000452793.1|ENSG00000238164.6|OTTHUMG00000000818.3|OTTHUMT00000099613.1|TNFRSF14-AS1-206|TNFRSF14-AS1|569|lncRNA|	569	319	0	0
ENST00000426449.5|ENSG00000157873.17|OTTHUMG00000000792.18|OTTHUMT00000002098.14|TNFRSF14-203|TNFRSF14|660|protein_coding|	660	410	0	0
ENST00000434817.5|ENSG00000157873.17|OTTHUMG00000000792.18|OTTHUMT00000002095.3|TNFRSF14-204|TNFRSF14|834|protein_coding|	834	584	0	0
ENST00000435221.6|ENSG00000157873.17|OTTHUMG00000000792.18|OTTHUMT00000002094.4|TNFRSF14-205|TNFRSF14|1225|protein_coding|	1225	975	0	0
ENST00000451778.5|ENSG00000157873.17|OTTHUMG00000000792.18|OTTHUMT00000002093.13|TNFRSF14-207|TNFRSF14|827|protein_coding|	827	577	0	0
ENST00000409119.5|ENSG00000157873.17|OTTHUMG00000000792.18|OTTHUMT00000002096.2|TNFRSF14-202|TNFRSF14|896|protein_coding|	896	646	0	0
ENST00000355716.4|ENSG00000157873.17|OTTHUMG00000000792.18|OTTHUMT00000002088.1|TNFRSF14-201|TNFRSF14|1707|protein_coding|	1707	1457	6.01189	8.018
ENST00000475523.5|ENSG00000157873.17|OTTHUMG00000000792.18|OTTHUMT00000002089.1|TNFRSF14-212|TNFRSF14|1645|retained_intron|	1645	1395	3.12168	3.986
ENST00000442392.6|ENSG00000157873.17|OTTHUMG00000000792.18|OTTHUMT00000002100.3|TNFRSF14-206|TNFRSF14|840|lncRNA|	840	590	0	0
ENST00000482074.6|ENSG00000157873.17|OTTHUMG00000000792.18|OTTHUMT00000002101.2|TNFRSF14-214|TNFRSF14|957|retained_intron|	957	707	0	0
ENST00000496064.5|ENSG00000157873.17|OTTHUMG00000000792.18|OTTHUMT00000331600.1|TNFRSF14-216|TNFRSF14|1480|retained_intron|	1480	1230	0	0
ENST00000463471.6|ENSG00000157873.17|OTTHUMG00000000792.18|OTTHUMT00000331599.1|TNFRSF14-208|TNFRSF14|4255|retained_intron|	4255	4005	0	0
ENST00000466750.5|ENSG00000157873.17|OTTHUMG00000000792.18|OTTHUMT00000002090.1|TNFRSF14-210|TNFRSF14|2603|retained_intron|	2603	2353	0	0
ENST00000471768.1|ENSG00000157873.17|OTTHUMG00000000792.18|OTTHUMT00000002097.1|TNFRSF14-211|TNFRSF14|539|retained_intron|	539	289	0	0
ENST00000463835.5|ENSG00000157873.17|OTTHUMG00000000792.18|OTTHUMT00000002092.1|TNFRSF14-209|TNFRSF14|872|retained_intron|	872	622	0	0
ENST00000482602.5|ENSG00000157873.17|OTTHUMG00000000792.18|OTTHUMT00000002091.4|TNFRSF14-215|TNFRSF14|434|protein_coding|	434	184	0	0
ENST00000480305.1|ENSG00000157873.17|OTTHUMG00000000792.18|OTTHUMT00000099615.1|TNFRSF14-213|TNFRSF14|494|lncRNA|	494	244	0	0
ENST00000456687.3|ENSG00000225931.3|OTTHUMG00000158429.2|OTTHUMT00000350999.2|AL139246.2-201|AL139246.2|1297|TEC|	1297	1047	0	0
ENST00000424215.1|ENSG00000228037.1|OTTHUMG00000000819.1|OTTHUMT00000002191.1|AL139246.3-201|AL139246.3|626|lncRNA|	626	376	0	0
ENST00000493183.5|ENSG00000157870.16|OTTHUMG00000000847.6|OTTHUMT00000002406.1|PRXL2B-213|PRXL2B|840|lncRNA|	840	590	0	0
ENST00000474659.5|ENSG00000157870.16|OTTHUMG00000000847.6|OTTHUMT00000002407.1|PRXL2B-208|PRXL2B|785|lncRNA|	785	535	0	0
ENST00000444521.6|ENSG00000157870.16|OTTHUMG00000000847.6|-|PRXL2B-205|PRXL2B|2827|protein_coding|	2827	2577	0	0
ENST00000378425.9|ENSG00000157870.16|OTTHUMG00000000847.6|-|PRXL2B-202|PRXL2B|2665|protein_coding|	2665	2415	0	0
ENST00000419916.7|ENSG00000157870.16|OTTHUMG00000000847.6|OTTHUMT00000002401.3|PRXL2B-204|PRXL2B|2749|protein_coding|	2749	2499	0	0
ENST00000378424.9|ENSG00000157870.16|OTTHUMG00000000847.6|OTTHUMT00000002402.3|PRXL2B-201|PRXL2B|2765|protein_coding|	2765	2515	0	0
ENST00000537325.6|ENSG00000157870.16|OTTHUMG00000000847.6|OTTHUMT00000473549.2|PRXL2B-215|PRXL2B|1096|protein_coding|	1096	846	0	0
ENST00000378427.6|ENSG00000157870.16|OTTHUMG00000000847.6|OTTHUMT00000002403.3|PRXL2B-203|PRXL2B|2689|protein_coding|	2689	2439	0	0
ENST00000464043.5|ENSG00000157870.16|OTTHUMG00000000847.6|OTTHUMT00000002409.1|PRXL2B-206|PRXL2B|946|lncRNA|	946	696	0	0
ENST00000465233.6|ENSG00000157870.16|OTTHUMG00000000847.6|OTTHUMT00000002411.4|PRXL2B-207|PRXL2B|589|protein_coding|	589	339	0	0
ENST00000498083.2|ENSG00000157870.16|OTTHUMG00000000847.6|OTTHUMT00000002410.4|PRXL2B-214|PRXL2B|464|protein_coding|	464	214	0	0
ENST00000481683.5|ENSG00000157870.16|OTTHUMG00000000847.6|OTTHUMT00000002412.2|PRXL2B-211|PRXL2B|689|lncRNA|	689	439	0	0
ENST00000484099.5|ENSG00000157870.16|OTTHUMG00000000847.6|OTTHUMT00000002404.1|PRXL2B-212|PRXL2B|2577|lncRNA|	2577	2327	0	0
ENST00000477045.1|ENSG00000157870.16|OTTHUMG00000000847.6|OTTHUMT00000002413.1|PRXL2B-210|PRXL2B|619|retained_intron|	619	369	0	0
ENST00000476686.1|ENSG00000157870.16|OTTHUMG00000000847.6|OTTHUMT00000002405.1|PRXL2B-209|PRXL2B|2506|retained_intron|	2506	2256	0.484222	1
ENST00000471840.5|ENSG00000142606.16|OTTHUMG00000000846.5|OTTHUMT00000002396.2|MMEL1-204|MMEL1|552|protein_coding|	552	302	0	0
ENST00000378412.8|ENSG00000142606.16|OTTHUMG00000000846.5|OTTHUMT00000002395.3|MMEL1-201|MMEL1|2879|protein_coding|	2879	2629	0	0
ENST00000502556.5|ENSG00000142606.16|OTTHUMG00000000846.5|OTTHUMT00000359554.1|MMEL1-206|MMEL1|1943|protein_coding|	1943	1693	0	0
ENST00000504800.5|ENSG00000142606.16|OTTHUMG00000000846.5|OTTHUMT00000359555.2|MMEL1-207|MMEL1|2443|nonsense_mediated_decay|	2443	2193	0	0
ENST00000491941.5|ENSG00000142606.16|OTTHUMG00000000846.5|OTTHUMT00000002398.1|MMEL1-205|MMEL1|482|retained_intron|	482	232	0	0
ENST00000464195.1|ENSG00000142606.16|OTTHUMG00000000846.5|OTTHUMT00000002397.1|MMEL1-202|MMEL1|559|retained_intron|	559	309	0	0
ENST00000469962.1|ENSG00000142606.16|OTTHUMG00000000846.5|OTTHUMT00000002399.1|MMEL1-203|MMEL1|460|retained_intron|	460	210	0	0
ENST00000509374.1|ENSG00000142606.16|OTTHUMG00000000846.5|OTTHUMT00000359557.1|MMEL1-208|MMEL1|546|retained_intron|	546	296	0	0
ENST00000511099.1|ENSG00000142606.16|OTTHUMG00000000846.5|OTTHUMT00000359556.1|MMEL1-209|MMEL1|554|lncRNA|	554	304	0	0
ENST00000427302.1|ENSG00000237058.1|OTTHUMG00000039631.1|OTTHUMT00000095593.1|AL831784.1-201|AL831784.1|373|lncRNA|	373	123	0	0
ENST00000401095.8|ENSG00000215912.12|OTTHUMG00000000539.10|OTTHUMT00000001290.10|TTC34-201|TTC34|8814|protein_coding|	8814	8564	0	0
ENST00000637179.1|ENSG00000215912.12|OTTHUMG00000000539.10|-|TTC34-202|TTC34|1775|protein_coding|	1775	1525	0	0
ENST00000648684.1|ENSG00000285945.1|OTTHUMG00000192792.2|OTTHUMT00000499158.2|AC242022.2-201|AC242022.2|593|lncRNA|	593	343	0	0
ENST00000638002.1|ENSG00000283259.1|OTTHUMG00000191647.1|OTTHUMT00000489032.1|AC242022.1-201|AC242022.1|1565|lncRNA|	1565	1315	0	0
ENST00000457440.1|ENSG00000233234.1|OTTHUMG00000000564.1|OTTHUMT00000001337.1|AL592464.2-201|AL592464.2|607|lncRNA|	607	357	0	0
ENST00000664694.1|ENSG00000287396.1|OTTHUMG00000194322.1|OTTHUMT00000514416.1|AL592464.3-201|AL592464.3|663|lncRNA|	663	413	0	0
ENST00000429389.1|ENSG00000231630.1|OTTHUMG00000000565.1|OTTHUMT00000001338.1|AL592464.1-201|AL592464.1|429|lncRNA|	429	179	0	0
ENST00000641229.1|ENSG00000284745.1|OTTHUMG00000192279.1|OTTHUMT00000493382.1|AL589702.1-201|AL589702.1|1509|lncRNA|	1509	1259	0	0
ENST00000642073.1|ENSG00000284745.1|OTTHUMG00000192279.1|OTTHUMT00000493383.1|AL589702.1-202|AL589702.1|1142|lncRNA|	1142	892	0	0
ENST00000378404.4|ENSG00000169717.7|OTTHUMG00000000562.2|OTTHUMT00000001331.2|ACTRT2-201|ACTRT2|1437|protein_coding|	1437	1187	0	0
ENST00000606861.1|ENSG00000177133.11|OTTHUMG00000000563.4|OTTHUMT00000470366.1|PRDM16-DT-208|PRDM16-DT|2917|lncRNA|	2917	2667	0	0
ENST00000321399.7|ENSG00000177133.11|OTTHUMG00000000563.4|OTTHUMT00000001332.1|PRDM16-DT-202|PRDM16-DT|2226|lncRNA|	2226	1976	0	0
ENST00000413472.5|ENSG00000177133.11|OTTHUMG00000000563.4|OTTHUMT00000001336.1|PRDM16-DT-203|PRDM16-DT|561|lncRNA|	561	311	0	0
ENST00000453118.5|ENSG00000177133.11|OTTHUMG00000000563.4|OTTHUMT00000001334.1|PRDM16-DT-207|PRDM16-DT|1697|lncRNA|	1697	1447	0	0
ENST00000445317.1|ENSG00000177133.11|OTTHUMG00000000563.4|OTTHUMT00000001333.1|PRDM16-DT-206|PRDM16-DT|4247|lncRNA|	4247	3997	0	0
ENST00000667159.1|ENSG00000177133.11|OTTHUMG00000000563.4|OTTHUMT00000528346.1|PRDM16-DT-209|PRDM16-DT|1275|lncRNA|	1275	1025	0	0
ENST00000670730.1|ENSG00000177133.11|OTTHUMG00000000563.4|OTTHUMT00000528347.1|PRDM16-DT-210|PRDM16-DT|2282|lncRNA|	2282	2032	0	0
ENST00000415573.1|ENSG00000177133.11|OTTHUMG00000000563.4|OTTHUMT00000099318.1|PRDM16-DT-204|PRDM16-DT|280|lncRNA|	280	35.332	0	0
ENST00000420957.1|ENSG00000177133.11|OTTHUMG00000000563.4|-|PRDM16-DT-205|PRDM16-DT|435|pseudogene|	435	185	0	0
ENST00000321336.1|ENSG00000177133.11|OTTHUMG00000000563.4|OTTHUMT00000001335.1|PRDM16-DT-201|PRDM16-DT|664|lncRNA|	664	414	0	0
ENST00000511072.5|ENSG00000142611.17|OTTHUMG00000000581.10|OTTHUMT00000367522.1|PRDM16-206|PRDM16|4282|protein_coding|	4282	4032	0	0
ENST00000607632.1|ENSG00000142611.17|OTTHUMG00000000581.10|OTTHUMT00000471223.1|PRDM16-210|PRDM16|581|retained_intron|	581	331	0	0
ENST00000378391.6|ENSG00000142611.17|OTTHUMG00000000581.10|OTTHUMT00000001384.2|PRDM16-203|PRDM16|5447|protein_coding|	5447	5197	0	0
ENST00000270722.10|ENSG00000142611.17|OTTHUMG00000000581.10|OTTHUMT00000001382.4|PRDM16-201|PRDM16|8698|protein_coding|	8698	8448	0	0
ENST00000514189.5|ENSG00000142611.17|OTTHUMG00000000581.10|OTTHUMT00000367523.1|PRDM16-208|PRDM16|4236|protein_coding|	4236	3986	0	0
ENST00000512462.5|ENSG00000142611.17|OTTHUMG00000000581.10|OTTHUMT00000367524.3|PRDM16-207|PRDM16|3723|lncRNA|	3723	3473	0	0
ENST00000463591.1|ENSG00000142611.17|OTTHUMG00000000581.10|OTTHUMT00000001508.2|PRDM16-204|PRDM16|384|protein_coding|	384	134	0	0
ENST00000509860.1|ENSG00000142611.17|OTTHUMG00000000581.10|OTTHUMT00000001383.3|PRDM16-205|PRDM16|3737|protein_coding|	3737	3487	0	0
ENST00000378389.5|ENSG00000142611.17|OTTHUMG00000000581.10|OTTHUMT00000099319.1|PRDM16-202|PRDM16|1142|lncRNA|	1142	892	0	0
ENST00000606170.1|ENSG00000142611.17|OTTHUMG00000000581.10|OTTHUMT00000471224.1|PRDM16-209|PRDM16|557|retained_intron|	557	307	0	0
ENST00000635819.1|ENSG00000283572.1|-|-|MIR4251-201|MIR4251|61|miRNA|	61	2.734	0	0
ENST00000440516.1|ENSG00000226286.1|OTTHUMG00000000624.1|OTTHUMT00000001514.1|AL008733.1-201|AL008733.1|469|lncRNA|	469	219	0	0
ENST00000624175.1|ENSG00000279839.1|OTTHUMG00000185775.1|OTTHUMT00000471225.1|AL512383.1-201|AL512383.1|2677|TEC|	2677	2427	0	0
ENST00000607061.1|ENSG00000272235.1|OTTHUMG00000185641.1|OTTHUMT00000470906.1|AL590438.1-201|AL590438.1|3461|lncRNA|	3461	3211	0	0
ENST00000669140.1|ENSG00000287828.1|OTTHUMG00000195724.1|OTTHUMT00000528446.1|AL354743.2-201|AL354743.2|728|lncRNA|	728	478	0	0
ENST00000665088.1|ENSG00000286518.1|OTTHUMG00000195708.1|OTTHUMT00000528342.1|AL354743.1-201|AL354743.1|2784|lncRNA|	2784	2534	0	0
ENST00000378378.9|ENSG00000130762.15|OTTHUMG00000000625.5|OTTHUMT00000001515.2|ARHGEF16-203|ARHGEF16|2822|protein_coding|	2822	2572	0	0
ENST00000378373.5|ENSG00000130762.15|OTTHUMG00000000625.5|OTTHUMT00000001516.2|ARHGEF16-202|ARHGEF16|2211|protein_coding|	2211	1961	0.557066	1
ENST00000378371.6|ENSG00000130762.15|OTTHUMG00000000625.5|OTTHUMT00000001517.1|ARHGEF16-201|ARHGEF16|2219|protein_coding|	2219	1969	0	0
ENST00000445297.5|ENSG00000130762.15|OTTHUMG00000000625.5|OTTHUMT00000001519.3|ARHGEF16-205|ARHGEF16|836|protein_coding|	836	586	0	0
ENST00000464620.1|ENSG00000130762.15|OTTHUMG00000000625.5|OTTHUMT00000324123.1|ARHGEF16-206|ARHGEF16|1403|retained_intron|	1403	1153	0	0
ENST00000418137.1|ENSG00000130762.15|OTTHUMG00000000625.5|OTTHUMT00000324124.2|ARHGEF16-204|ARHGEF16|576|protein_coding|	576	326	0	0
ENST00000485984.1|ENSG00000130762.15|OTTHUMG00000000625.5|OTTHUMT00000001518.2|ARHGEF16-207|ARHGEF16|2340|retained_intron|	2340	2090	0	0
ENST00000606489.1|ENSG00000272088.1|OTTHUMG00000185642.1|OTTHUMT00000470909.1|AL512413.1-201|AL512413.1|382|lncRNA|	382	132	0	0
ENST00000356575.9|ENSG00000162591.16|OTTHUMG00000000611.8|OTTHUMT00000354866.2|MEGF6-202|MEGF6|7443|protein_coding|	7443	7193	0	0
ENST00000294599.8|ENSG00000162591.16|OTTHUMG00000000611.8|OTTHUMT00000001469.3|MEGF6-201|MEGF6|4501|protein_coding|	4501	4251	0	0
ENST00000494257.1|ENSG00000162591.16|OTTHUMG00000000611.8|OTTHUMT00000001547.1|MEGF6-207|MEGF6|1174|retained_intron|	1174	924	0	0
ENST00000485002.6|ENSG00000162591.16|OTTHUMG00000000611.8|OTTHUMT00000001546.4|MEGF6-205|MEGF6|4705|nonsense_mediated_decay|	4705	4455	0	0
ENST00000491842.1|ENSG00000162591.16|OTTHUMG00000000611.8|OTTHUMT00000001549.3|MEGF6-206|MEGF6|743|protein_coding|	743	493	0	0
ENST00000475790.5|ENSG00000162591.16|OTTHUMG00000000611.8|OTTHUMT00000001548.1|MEGF6-204|MEGF6|883|retained_intron|	883	633	0	0
ENST00000461795.1|ENSG00000162591.16|OTTHUMG00000000611.8|OTTHUMT00000001550.1|MEGF6-203|MEGF6|418|retained_intron|	418	168	0	0
ENST00000385042.1|ENSG00000207776.1|-|-|MIR551A-201|MIR551A|96|miRNA|	96	3.401	0	0
ENST00000435049.1|ENSG00000238260.1|OTTHUMG00000000613.1|OTTHUMT00000001480.1|AL513320.1-201|AL513320.1|622|lncRNA|	622	372	0	0
ENST00000378344.7|ENSG00000158109.15|OTTHUMG00000000609.2|OTTHUMT00000001466.2|TPRG1L-202|TPRG1L|2401|protein_coding|	2401	2151	4.57073	9
ENST00000344579.5|ENSG00000158109.15|OTTHUMG00000000609.2|OTTHUMT00000001467.1|TPRG1L-201|TPRG1L|2189|protein_coding|	2189	1939	10.141	18
ENST00000378322.7|ENSG00000116213.16|OTTHUMG00000000612.6|OTTHUMT00000001471.1|WRAP73-202|WRAP73|1998|protein_coding|	1998	1748	1.87484	3
ENST00000270708.12|ENSG00000116213.16|OTTHUMG00000000612.6|OTTHUMT00000001470.2|WRAP73-201|WRAP73|1692|protein_coding|	1692	1442	0.757563	1
ENST00000471223.1|ENSG00000116213.16|OTTHUMG00000000612.6|OTTHUMT00000001472.1|WRAP73-207|WRAP73|6089|retained_intron|	6089	5839	0	0
ENST00000424367.5|ENSG00000116213.16|OTTHUMG00000000612.6|OTTHUMT00000001474.2|WRAP73-204|WRAP73|940|protein_coding|	940	690	0	0
ENST00000497940.5|ENSG00000116213.16|OTTHUMG00000000612.6|OTTHUMT00000001476.1|WRAP73-210|WRAP73|1101|retained_intron|	1101	851	0	0
ENST00000469643.1|ENSG00000116213.16|OTTHUMG00000000612.6|OTTHUMT00000001478.1|WRAP73-206|WRAP73|563|retained_intron|	563	313	0	0
ENST00000494884.1|ENSG00000116213.16|OTTHUMG00000000612.6|OTTHUMT00000001477.1|WRAP73-209|WRAP73|433|retained_intron|	433	183	0	0
ENST00000465916.5|ENSG00000116213.16|OTTHUMG00000000612.6|OTTHUMT00000001473.3|WRAP73-205|WRAP73|779|protein_coding|	779	529	0	0
ENST00000419924.2|ENSG00000116213.16|OTTHUMG00000000612.6|OTTHUMT00000001475.4|WRAP73-203|WRAP73|603|protein_coding|	603	353	0	0
ENST00000479331.1|ENSG00000116213.16|OTTHUMG00000000612.6|OTTHUMT00000001479.1|WRAP73-208|WRAP73|446|retained_intron|	446	196	0	0
ENST00000378295.9|ENSG00000078900.15|OTTHUMG00000000610.7|OTTHUMT00000001468.5|TP73-208|TP73|5192|protein_coding|	5192	4942	0	0
ENST00000604074.5|ENSG00000078900.15|OTTHUMG00000000610.7|OTTHUMT00000469084.1|TP73-211|TP73|4806|protein_coding|	4806	4556	0	0
ENST00000354437.8|ENSG00000078900.15|OTTHUMG00000000610.7|OTTHUMT00000009530.1|TP73-202|TP73|2140|protein_coding|	2140	1890	0	0
ENST00000357733.7|ENSG00000078900.15|OTTHUMG00000000610.7|-|TP73-203|TP73|4899|protein_coding|	4899	4649	0	0
ENST00000346387.8|ENSG00000078900.15|OTTHUMG00000000610.7|-|TP73-201|TP73|4854|protein_coding|	4854	4604	0	0
ENST00000603362.5|ENSG00000078900.15|OTTHUMG00000000610.7|OTTHUMT00000469121.2|TP73-209|TP73|1668|protein_coding|	1668	1418	0	0
ENST00000604479.5|ENSG00000078900.15|OTTHUMG00000000610.7|OTTHUMT00000469122.1|TP73-213|TP73|1623|protein_coding|	1623	1373	0	0
ENST00000378285.5|ENSG00000078900.15|OTTHUMG00000000610.7|OTTHUMT00000009532.1|TP73-205|TP73|2117|protein_coding|	2117	1867	0	0
ENST00000378280.5|ENSG00000078900.15|OTTHUMG00000000610.7|OTTHUMT00000009533.1|TP73-204|TP73|2062|protein_coding|	2062	1812	0	0
ENST00000378288.8|ENSG00000078900.15|OTTHUMG00000000610.7|OTTHUMT00000009531.1|TP73-206|TP73|5120|protein_coding|	5120	4870	0	0
ENST00000603364.5|ENSG00000078900.15|OTTHUMG00000000610.7|OTTHUMT00000469086.1|TP73-210|TP73|1551|retained_intron|	1551	1301	0	0
ENST00000604194.1|ENSG00000078900.15|OTTHUMG00000000610.7|OTTHUMT00000469087.1|TP73-212|TP73|1092|retained_intron|	1092	842	0	0
ENST00000378290.4|ENSG00000078900.15|OTTHUMG00000000610.7|OTTHUMT00000469088.1|TP73-207|TP73|1831|protein_coding|	1831	1581	0	0
ENST00000604566.1|ENSG00000078900.15|OTTHUMG00000000610.7|OTTHUMT00000469089.1|TP73-214|TP73|1358|retained_intron|	1358	1108	0	0
ENST00000443034.1|ENSG00000227589.1|OTTHUMG00000041605.1|OTTHUMT00000099597.1|AL136528.1-201|AL136528.1|754|lncRNA|	754	504	0	0
ENST00000416554.1|ENSG00000235131.1|OTTHUMG00000003412.1|OTTHUMT00000009554.1|AL136528.2-201|AL136528.2|351|lncRNA|	351	101.003	0	0
ENST00000648526.1|ENSG00000227372.12|OTTHUMG00000003414.6|OTTHUMT00000501330.1|TP73-AS1-217|TP73-AS1|1193|lncRNA|	1193	943	0	0
ENST00000624167.1|ENSG00000227372.12|OTTHUMG00000003414.6|OTTHUMT00000458579.2|TP73-AS1-207|TP73-AS1|988|lncRNA|	988	738	0	0
ENST00000418088.6|ENSG00000227372.12|OTTHUMG00000003414.6|OTTHUMT00000009557.2|TP73-AS1-201|TP73-AS1|3697|lncRNA|	3697	3447	0.905458	2.857
ENST00000648432.1|ENSG00000227372.12|OTTHUMG00000003414.6|OTTHUMT00000501331.1|TP73-AS1-215|TP73-AS1|2816|lncRNA|	2816	2566	0	0
ENST00000648479.1|ENSG00000227372.12|OTTHUMG00000003414.6|OTTHUMT00000501332.1|TP73-AS1-216|TP73-AS1|3719|lncRNA|	3719	3469	0	0
ENST00000452079.5|ENSG00000227372.12|OTTHUMG00000003414.6|OTTHUMT00000009558.1|TP73-AS1-204|TP73-AS1|6358|lncRNA|	6358	6108	0.204406	1.143
ENST00000650545.1|ENSG00000227372.12|OTTHUMG00000003414.6|OTTHUMT00000501333.1|TP73-AS1-229|TP73-AS1|2408|lncRNA|	2408	2158	0	0
ENST00000419973.1|ENSG00000227372.12|OTTHUMG00000003414.6|OTTHUMT00000009555.2|TP73-AS1-202|TP73-AS1|657|lncRNA|	657	407	0	0
ENST00000647831.1|ENSG00000227372.12|OTTHUMG00000003414.6|OTTHUMT00000009556.2|TP73-AS1-213|TP73-AS1|3831|lncRNA|	3831	3581	0	0
ENST00000648717.1|ENSG00000227372.12|OTTHUMG00000003414.6|OTTHUMT00000501334.1|TP73-AS1-220|TP73-AS1|722|lncRNA|	722	472	0	0
ENST00000648600.1|ENSG00000227372.12|OTTHUMG00000003414.6|OTTHUMT00000501335.1|TP73-AS1-219|TP73-AS1|3088|lncRNA|	3088	2838	0	0
ENST00000423764.6|ENSG00000227372.12|OTTHUMG00000003414.6|OTTHUMT00000501336.1|TP73-AS1-203|TP73-AS1|3525|lncRNA|	3525	3275	0	0
ENST00000647817.1|ENSG00000227372.12|OTTHUMG00000003414.6|OTTHUMT00000501337.1|TP73-AS1-212|TP73-AS1|4601|lncRNA|	4601	4351	0	0
ENST00000649123.1|ENSG00000227372.12|OTTHUMG00000003414.6|OTTHUMT00000501338.1|TP73-AS1-222|TP73-AS1|4164|lncRNA|	4164	3914	0	0
ENST00000648270.1|ENSG00000227372.12|OTTHUMG00000003414.6|OTTHUMT00000501339.1|TP73-AS1-214|TP73-AS1|1874|lncRNA|	1874	1624	0	0
ENST00000650037.1|ENSG00000227372.12|OTTHUMG00000003414.6|OTTHUMT00000501340.1|TP73-AS1-227|TP73-AS1|2564|lncRNA|	2564	2314	0	0
ENST00000650039.1|ENSG00000227372.12|OTTHUMG00000003414.6|OTTHUMT00000501341.1|TP73-AS1-228|TP73-AS1|2307|lncRNA|	2307	2057	0	0
ENST00000649468.1|ENSG00000227372.12|OTTHUMG00000003414.6|OTTHUMT00000501342.1|TP73-AS1-226|TP73-AS1|2363|lncRNA|	2363	2113	0	0
ENST00000648553.1|ENSG00000227372.12|OTTHUMG00000003414.6|OTTHUMT00000501343.1|TP73-AS1-218|TP73-AS1|3110|lncRNA|	3110	2860	0	0
ENST00000649348.1|ENSG00000227372.12|OTTHUMG00000003414.6|OTTHUMT00000501344.1|TP73-AS1-224|TP73-AS1|3772|lncRNA|	3772	3522	0	0
ENST00000636630.1|ENSG00000227372.12|OTTHUMG00000003414.6|OTTHUMT00000489044.2|TP73-AS1-209|TP73-AS1|2529|lncRNA|	2529	2279	0	0
ENST00000587071.5|ENSG00000227372.12|OTTHUMG00000003414.6|OTTHUMT00000458580.2|TP73-AS1-205|TP73-AS1|737|lncRNA|	737	487	0	0
ENST00000637775.1|ENSG00000227372.12|OTTHUMG00000003414.6|OTTHUMT00000489045.1|TP73-AS1-210|TP73-AS1|1455|transcribed_unitary_pseudogene|	1455	1205	0	0
ENST00000608600.1|ENSG00000227372.12|OTTHUMG00000003414.6|OTTHUMT00000472154.1|TP73-AS1-206|TP73-AS1|597|lncRNA|	597	347	0	0
ENST00000649290.1|ENSG00000227372.12|OTTHUMG00000003414.6|OTTHUMT00000501345.1|TP73-AS1-223|TP73-AS1|2652|lncRNA|	2652	2402	0	0
ENST00000647686.1|ENSG00000227372.12|OTTHUMG00000003414.6|OTTHUMT00000501346.1|TP73-AS1-211|TP73-AS1|2494|lncRNA|	2494	2244	0	0
ENST00000648935.1|ENSG00000227372.12|OTTHUMG00000003414.6|OTTHUMT00000501347.1|TP73-AS1-221|TP73-AS1|3237|lncRNA|	3237	2987	0	0
ENST00000649413.1|ENSG00000227372.12|OTTHUMG00000003414.6|OTTHUMT00000501348.1|TP73-AS1-225|TP73-AS1|1967|lncRNA|	1967	1717	0	0
ENST00000624948.1|ENSG00000227372.12|OTTHUMG00000003414.6|OTTHUMT00000479130.1|TP73-AS1-208|TP73-AS1|714|lncRNA|	714	464	0	0
ENST00000611447.1|ENSG00000276189.1|-|-|AL136528.3-201|AL136528.3|161|misc_RNA|	161	5.741	0	0
ENST00000636250.1|ENSG00000162592.10|OTTHUMG00000003504.5|OTTHUMT00000489046.1|CCDC27-203|CCDC27|2685|retained_intron|	2685	2435	0	0
ENST00000462521.2|ENSG00000162592.10|OTTHUMG00000003504.5|OTTHUMT00000009741.3|CCDC27-202|CCDC27|2252|nonsense_mediated_decay|	2252	2002	0	0
ENST00000294600.7|ENSG00000162592.10|OTTHUMG00000003504.5|OTTHUMT00000009740.3|CCDC27-201|CCDC27|2125|protein_coding|	2125	1875	0	0
ENST00000642557.1|ENSG00000235169.8|OTTHUMG00000003505.6|OTTHUMT00000493845.1|SMIM1-204|SMIM1|446|protein_coding|	446	196	11.147	2
ENST00000561886.2|ENSG00000235169.8|OTTHUMG00000003505.6|OTTHUMT00000431890.2|SMIM1-203|SMIM1|509|protein_coding|	509	259	0	0
ENST00000444870.7|ENSG00000235169.8|OTTHUMG00000003505.6|OTTHUMT00000009742.3|SMIM1-201|SMIM1|547|protein_coding|	547	297	3.67813	1
ENST00000452264.1|ENSG00000235169.8|OTTHUMG00000003505.6|OTTHUMT00000009743.4|SMIM1-202|SMIM1|447|protein_coding|	447	197	0	0
ENST00000378251.3|ENSG00000130764.10|OTTHUMG00000003506.4|OTTHUMT00000009744.3|LRRC47-201|LRRC47|4303|protein_coding|	4303	4053	1.34765	5
ENST00000462356.5|ENSG00000130764.10|OTTHUMG00000003506.4|OTTHUMT00000009745.1|LRRC47-202|LRRC47|575|retained_intron|	575	325	0	0
ENST00000479239.1|ENSG00000130764.10|OTTHUMG00000003506.4|OTTHUMT00000009746.2|LRRC47-203|LRRC47|434|nonsense_mediated_decay|	434	184	0	0
ENST00000581512.2|ENSG00000266075.2|-|-|RN7SL574P-201|RN7SL574P|297|misc_RNA|	297	48.689	0	0
ENST00000607459.1|ENSG00000272153.1|OTTHUMG00000185643.1|OTTHUMT00000470910.1|AL365330.1-201|AL365330.1|531|lncRNA|	531	281	0	0
ENST00000378230.8|ENSG00000116198.13|OTTHUMG00000003507.6|OTTHUMT00000009747.4|CEP104-202|CEP104|6431|protein_coding|	6431	6181	0.530208	3
ENST00000484420.1|ENSG00000116198.13|OTTHUMG00000003507.6|OTTHUMT00000009816.1|CEP104-208|CEP104|458|retained_intron|	458	208	0	0
ENST00000438539.5|ENSG00000116198.13|OTTHUMG00000003507.6|OTTHUMT00000009814.1|CEP104-204|CEP104|683|protein_coding|	683	433	0	0
ENST00000461667.1|ENSG00000116198.13|OTTHUMG00000003507.6|OTTHUMT00000009815.2|CEP104-207|CEP104|926|protein_coding|	926	676	0	0
ENST00000495701.1|ENSG00000116198.13|OTTHUMG00000003507.6|OTTHUMT00000099595.1|CEP104-211|CEP104|485|retained_intron|	485	235	0	0
ENST00000460038.5|ENSG00000116198.13|OTTHUMG00000003507.6|OTTHUMT00000009813.1|CEP104-206|CEP104|696|lncRNA|	696	446	0	0
ENST00000494653.5|ENSG00000116198.13|OTTHUMG00000003507.6|OTTHUMT00000009749.1|CEP104-209|CEP104|2174|retained_intron|	2174	1924	0	0
ENST00000443466.1|ENSG00000116198.13|OTTHUMG00000003507.6|OTTHUMT00000009812.2|CEP104-205|CEP104|430|protein_coding|	430	180	0	0
ENST00000428079.5|ENSG00000116198.13|OTTHUMG00000003507.6|OTTHUMT00000009750.2|CEP104-203|CEP104|918|protein_coding|	918	668	0	0
ENST00000494951.1|ENSG00000116198.13|OTTHUMG00000003507.6|OTTHUMT00000099594.1|CEP104-210|CEP104|390|retained_intron|	390	140	0	0
ENST00000378223.3|ENSG00000116198.13|OTTHUMG00000003507.6|OTTHUMT00000009748.1|CEP104-201|CEP104|1121|protein_coding|	1121	871	0	0
ENST00000625756.2|ENSG00000169598.15|OTTHUMG00000003525.6|-|DFFB-212|DFFB|649|protein_coding|	649	399	0	0
ENST00000338895.7|ENSG00000169598.15|OTTHUMG00000003525.6|-|DFFB-201|DFFB|3105|protein_coding|	3105	2855	0	0
ENST00000378209.7|ENSG00000169598.15|OTTHUMG00000003525.6|OTTHUMT00000009821.2|DFFB-205|DFFB|3028|protein_coding|	3028	2778	0	0
ENST00000491998.5|ENSG00000169598.15|OTTHUMG00000003525.6|OTTHUMT00000009869.4|DFFB-211|DFFB|3152|nonsense_mediated_decay|	3152	2902	0	0
ENST00000468793.5|ENSG00000169598.15|OTTHUMG00000003525.6|OTTHUMT00000009822.2|DFFB-207|DFFB|2986|nonsense_mediated_decay|	2986	2736	0	0
ENST00000477548.5|ENSG00000169598.15|OTTHUMG00000003525.6|OTTHUMT00000009823.3|DFFB-209|DFFB|2923|nonsense_mediated_decay|	2923	2673	0	0
ENST00000339350.7|ENSG00000169598.15|OTTHUMG00000003525.6|OTTHUMT00000009824.3|DFFB-202|DFFB|3005|nonsense_mediated_decay|	3005	2755	0	0
ENST00000378206.5|ENSG00000169598.15|OTTHUMG00000003525.6|OTTHUMT00000009910.2|DFFB-204|DFFB|2842|nonsense_mediated_decay|	2842	2592	0	0
ENST00000475969.5|ENSG00000169598.15|OTTHUMG00000003525.6|OTTHUMT00000009870.2|DFFB-208|DFFB|2731|nonsense_mediated_decay|	2731	2481	0	0
ENST00000341385.4|ENSG00000169598.15|OTTHUMG00000003525.6|-|DFFB-203|DFFB|572|protein_coding|	572	322	0	0
ENST00000481945.1|ENSG00000169598.15|OTTHUMG00000003525.6|OTTHUMT00000009911.1|DFFB-210|DFFB|636|retained_intron|	636	386	0	0
ENST00000461150.1|ENSG00000169598.15|OTTHUMG00000003525.6|OTTHUMT00000009912.2|DFFB-206|DFFB|686|nonsense_mediated_decay|	686	436	2.50552	1
ENST00000486765.5|ENSG00000198912.11|OTTHUMG00000003739.2|OTTHUMT00000010541.1|C1orf174-203|C1orf174|2517|lncRNA|	2517	2267	0	0
ENST00000474140.1|ENSG00000198912.11|OTTHUMG00000003739.2|OTTHUMT00000010540.1|C1orf174-202|C1orf174|3499|retained_intron|	3499	3249	1.00869	3
ENST00000361605.4|ENSG00000198912.11|OTTHUMG00000003739.2|OTTHUMT00000010539.2|C1orf174-201|C1orf174|1645|protein_coding|	1645	1395	0	0
ENST00000667408.1|ENSG00000236423.6|OTTHUMG00000041129.3|OTTHUMT00000508734.1|LINC01134-204|LINC01134|538|lncRNA|	538	288	0	0
ENST00000413332.5|ENSG00000236423.6|OTTHUMG00000041129.3|OTTHUMT00000158499.1|LINC01134-201|LINC01134|634|lncRNA|	634	384	0	0
ENST00000442673.1|ENSG00000236423.6|OTTHUMG00000041129.3|OTTHUMT00000158500.1|LINC01134-203|LINC01134|3059|lncRNA|	3059	2809	0.388895	1
ENST00000439488.1|ENSG00000236423.6|OTTHUMG00000041129.3|OTTHUMT00000098606.2|LINC01134-202|LINC01134|1940|lncRNA|	1940	1690	0	0
ENST00000456897.6|ENSG00000233304.7|OTTHUMG00000000499.5|OTTHUMT00000001801.2|LINC01346-202|LINC01346|1203|lncRNA|	1203	953	0	0
ENST00000635619.1|ENSG00000233304.7|OTTHUMG00000000499.5|OTTHUMT00000488588.1|LINC01346-203|LINC01346|559|lncRNA|	559	309	0	0
ENST00000412674.1|ENSG00000233304.7|OTTHUMG00000000499.5|OTTHUMT00000001241.1|LINC01346-201|LINC01346|3242|lncRNA|	3242	2992	0	0
ENST00000664502.1|ENSG00000233304.7|OTTHUMG00000000499.5|OTTHUMT00000515168.1|LINC01346-204|LINC01346|1406|lncRNA|	1406	1156	0	0
ENST00000635247.1|ENSG00000226374.3|OTTHUMG00000000731.4|OTTHUMT00000488589.1|LINC01345-203|LINC01345|1646|lncRNA|	1646	1396	0	0
ENST00000635127.1|ENSG00000226374.3|OTTHUMG00000000731.4|OTTHUMT00000488590.1|LINC01345-202|LINC01345|1402|lncRNA|	1402	1152	0	0
ENST00000425194.2|ENSG00000226374.3|OTTHUMG00000000731.4|OTTHUMT00000001812.3|LINC01345-201|LINC01345|986|lncRNA|	986	736	0	0
ENST00000671015.1|ENSG00000226374.3|OTTHUMG00000000731.4|OTTHUMT00000515600.1|LINC01345-204|LINC01345|1253|lncRNA|	1253	1003	0	0
ENST00000642026.2|ENSG00000284668.2|OTTHUMG00000192281.2|OTTHUMT00000493388.2|LINC02780-203|LINC02780|758|lncRNA|	758	508	0	0
ENST00000641562.1|ENSG00000284668.2|OTTHUMG00000192281.2|OTTHUMT00000493389.1|LINC02780-202|LINC02780|540|lncRNA|	540	290	0	0
ENST00000641078.1|ENSG00000284668.2|OTTHUMG00000192281.2|OTTHUMT00000493390.1|LINC02780-201|LINC02780|1258|lncRNA|	1258	1008	0	0
ENST00000642139.1|ENSG00000284703.1|OTTHUMG00000192282.1|OTTHUMT00000493391.1|AL805961.1-201|AL805961.1|4817|lncRNA|	4817	4567	0	0
ENST00000449232.1|ENSG00000229280.1|OTTHUMG00000000732.1|OTTHUMT00000001813.1|EEF1DP6-201|EEF1DP6|372|processed_pseudogene|	372	122	0	0
ENST00000635002.1|ENSG00000235054.4|OTTHUMG00000000733.13|OTTHUMT00000488594.1|LINC01777-203|LINC01777|1392|lncRNA|	1392	1142	0	0
ENST00000635312.2|ENSG00000235054.4|OTTHUMG00000000733.13|OTTHUMT00000488595.2|LINC01777-204|LINC01777|1509|lncRNA|	1509	1259	0	0
ENST00000669931.1|ENSG00000235054.4|OTTHUMG00000000733.13|OTTHUMT00000487973.2|LINC01777-211|LINC01777|1803|lncRNA|	1803	1553	0	0
ENST00000423197.2|ENSG00000235054.4|OTTHUMG00000000733.13|OTTHUMT00000001814.2|LINC01777-201|LINC01777|2077|lncRNA|	2077	1827	0	0
ENST00000665284.1|ENSG00000235054.4|OTTHUMG00000000733.13|OTTHUMT00000518877.1|LINC01777-208|LINC01777|853|lncRNA|	853	603	0	0
ENST00000663417.1|ENSG00000235054.4|OTTHUMG00000000733.13|OTTHUMT00000513946.1|LINC01777-207|LINC01777|984|lncRNA|	984	734	0	0
ENST00000670434.1|ENSG00000235054.4|OTTHUMG00000000733.13|OTTHUMT00000526105.1|LINC01777-212|LINC01777|1125|lncRNA|	1125	875	0	0
ENST00000668086.1|ENSG00000235054.4|OTTHUMG00000000733.13|OTTHUMT00000520986.1|LINC01777-210|LINC01777|1605|lncRNA|	1605	1355	0	0
ENST00000633821.2|ENSG00000235054.4|OTTHUMG00000000733.13|OTTHUMT00000519640.1|LINC01777-202|LINC01777|686|lncRNA|	686	436	0	0
ENST00000671656.1|ENSG00000235054.4|OTTHUMG00000000733.13|OTTHUMT00000515493.1|LINC01777-213|LINC01777|769|lncRNA|	769	519	0	0
ENST00000659315.1|ENSG00000235054.4|OTTHUMG00000000733.13|OTTHUMT00000520529.1|LINC01777-206|LINC01777|1590|lncRNA|	1590	1340	0	0
ENST00000667352.1|ENSG00000235054.4|OTTHUMG00000000733.13|OTTHUMT00000518521.1|LINC01777-209|LINC01777|1278|lncRNA|	1278	1028	0	0
ENST00000635642.1|ENSG00000235054.4|OTTHUMG00000000733.13|OTTHUMT00000488596.1|LINC01777-205|LINC01777|1347|lncRNA|	1347	1097	0	0
ENST00000641472.1|ENSG00000284694.1|OTTHUMG00000192283.1|OTTHUMT00000493393.1|AL355602.1-201|AL355602.1|3402|lncRNA|	3402	3152	0	0
ENST00000438791.2|ENSG00000227169.2|OTTHUMG00000000646.2|OTTHUMT00000001544.2|Z98747.1-201|Z98747.1|356|lncRNA|	356	106.001	0	0
ENST00000634256.1|ENSG00000232596.3|OTTHUMG00000000647.7|OTTHUMT00000488592.1|LINC01646-202|LINC01646|1107|lncRNA|	1107	857	0	0
ENST00000667354.1|ENSG00000232596.3|OTTHUMG00000000647.7|OTTHUMT00000516882.1|LINC01646-208|LINC01646|713|lncRNA|	713	463	0	0
ENST00000666685.1|ENSG00000232596.3|OTTHUMG00000000647.7|OTTHUMT00000521616.1|LINC01646-207|LINC01646|1096|lncRNA|	1096	846	0	0
ENST00000635556.1|ENSG00000232596.3|OTTHUMG00000000647.7|OTTHUMT00000488593.1|LINC01646-203|LINC01646|914|lncRNA|	914	664	0	0
ENST00000659083.1|ENSG00000232596.3|OTTHUMG00000000647.7|OTTHUMT00000519612.1|LINC01646-205|LINC01646|1213|lncRNA|	1213	963	0	0
ENST00000659059.1|ENSG00000232596.3|OTTHUMG00000000647.7|OTTHUMT00000513190.1|LINC01646-204|LINC01646|1205|lncRNA|	1205	955	0	0
ENST00000661628.1|ENSG00000232596.3|OTTHUMG00000000647.7|OTTHUMT00000521261.1|LINC01646-206|LINC01646|1531|lncRNA|	1531	1281	0	0
ENST00000420522.1|ENSG00000232596.3|OTTHUMG00000000647.7|OTTHUMT00000001545.2|LINC01646-201|LINC01646|682|lncRNA|	682	432	0	0
ENST00000378191.5|ENSG00000196581.11|OTTHUMG00000000645.7|OTTHUMT00000001542.4|AJAP1-202|AJAP1|12102|protein_coding|	12102	11852	0	0
ENST00000378190.7|ENSG00000196581.11|OTTHUMG00000000645.7|OTTHUMT00000001543.4|AJAP1-201|AJAP1|2383|protein_coding|	2383	2133	0	0
ENST00000466761.1|ENSG00000196581.11|OTTHUMG00000000645.7|OTTHUMT00000001645.1|AJAP1-203|AJAP1|298|lncRNA|	298	49.56	0	0
ENST00000658045.1|ENSG00000287586.1|OTTHUMG00000195722.1|OTTHUMT00000528443.1|Z98886.1-201|Z98886.1|3030|lncRNA|	3030	2780	0	0
ENST00000661891.1|ENSG00000287586.1|OTTHUMG00000195722.1|OTTHUMT00000528444.1|Z98886.1-202|Z98886.1|2954|lncRNA|	2954	2704	0	0
ENST00000641254.1|ENSG00000284739.1|OTTHUMG00000192284.1|OTTHUMT00000493394.1|BX005132.1-201|BX005132.1|464|lncRNA|	464	214	0	0
ENST00000641403.1|ENSG00000284674.1|OTTHUMG00000192285.1|OTTHUMT00000493395.1|LINC02781-201|LINC02781|1580|lncRNA|	1580	1330	0	0
ENST00000443270.1|ENSG00000231510.1|OTTHUMG00000041729.1|OTTHUMT00000099750.1|LINC02782-201|LINC02782|449|lncRNA|	449	199	0	0
ENST00000641871.1|ENSG00000284616.1|OTTHUMG00000192286.1|OTTHUMT00000493396.1|AL139823.1-201|AL139823.1|1225|lncRNA|	1225	975	0	0
ENST00000641426.1|ENSG00000284692.2|OTTHUMG00000192287.2|OTTHUMT00000493397.1|Z98259.3-201|Z98259.3|679|lncRNA|	679	429	0	0
ENST00000641860.1|ENSG00000284692.2|OTTHUMG00000192287.2|OTTHUMT00000493398.1|Z98259.3-202|Z98259.3|2210|lncRNA|	2210	1960	0	0
ENST00000649109.1|ENSG00000284692.2|OTTHUMG00000192287.2|OTTHUMT00000500502.1|Z98259.3-203|Z98259.3|830|lncRNA|	830	580	0	0
ENST00000641583.1|ENSG00000284666.1|OTTHUMG00000192288.1|OTTHUMT00000493399.1|Z98259.2-201|Z98259.2|609|lncRNA|	609	359	0	0
ENST00000564261.1|ENSG00000260972.1|OTTHUMG00000175733.1|OTTHUMT00000430912.1|Z98259.1-201|Z98259.1|1697|lncRNA|	1697	1447	0	0
ENST00000637697.1|ENSG00000283356.1|OTTHUMG00000191793.1|OTTHUMT00000490086.1|Z97988.2-201|Z97988.2|135|unprocessed_pseudogene|	135	4.547	0	0
ENST00000637702.1|ENSG00000236948.2|OTTHUMG00000041453.2|OTTHUMT00000490087.1|AL365255.1-201|AL365255.1|847|lncRNA|	847	597	0	0
ENST00000413887.1|ENSG00000236948.2|OTTHUMG00000041453.2|OTTHUMT00000099317.1|AL365255.1-202|AL365255.1|363|lncRNA|	363	113	0	0
ENST00000579887.1|ENSG00000264341.1|-|-|Z97988.1-201|Z97988.1|73|miRNA|	73	2.935	0	0
ENST00000582517.1|ENSG00000264101.1|-|-|MIR4689-201|MIR4689|70|miRNA|	70	2.883	0	0
ENST00000460696.1|ENSG00000131697.18|OTTHUMG00000000701.7|OTTHUMT00000099310.1|NPHP4-204|NPHP4|3967|retained_intron|	3967	3717	0	0
ENST00000378161.5|ENSG00000131697.18|OTTHUMG00000000701.7|OTTHUMT00000001718.2|NPHP4-202|NPHP4|4370|retained_intron|	4370	4120	0	0
ENST00000478423.6|ENSG00000131697.18|OTTHUMG00000000701.7|OTTHUMT00000099309.2|NPHP4-208|NPHP4|4467|lncRNA|	4467	4217	0	0
ENST00000378156.9|ENSG00000131697.18|OTTHUMG00000000701.7|OTTHUMT00000001715.3|NPHP4-201|NPHP4|4955|protein_coding|	4955	4705	0	0
[truncated: 226,405+ more rows]

## Sheet: ONT_DONOR5
Name	Length	EffectiveLength	TPM	NumReads
[truncated: 227,462+ more rows]

## Sheet: Illumina
gene_id		D1R1	D1R2	D3R1	D3R2	D5R1	D5R2
[truncated: 60,666 more rows]
