# Supplementary material for: Gene-centric coverage of the human liver transcriptome: QPCR, Illumina, and Oxford Nanopore RNA-Seq
Source: Front Mol Biosci. 2022 Dec 5;9:944639. doi: 10.3389/fmolb.2022.944639 (PMC9760921; doi:10.3389/fmolb.2022.944639)
Supplement: Supplementary file 4 [file DataSheet2.xlsx]

## Sheet: ONT
Name_D1	Length	ONT_TPM_D1	Name_D3	Length	ONT_TPM_D3	Name_D5	Length	ONT_TPM_D5	Name_allD	ONT_TPM_av	ONT_TPM_Max
A1BG	475	1234.84	A1BG	475	723.061	A1BG	475	1219.66	A1BG	1059.19	1234.84
A1CF	9400	6.35409	A1CF	1997	11.8131	A1CF	9350	7.42698	A1CF	8.53139	11.8131
A2M	509	262.606	A2M	509	125.95	A2M	509	752.923	A2M	380.493	752.923
A2ML1	5127	0	A2ML1	5127	0	A2ML1	5127	0	A2ML1	0	0
A3GALT2	1023	0	A3GALT2	1023	0	A3GALT2	1023	0	A3GALT2	0	0
A4GALT	2321	0	A4GALT	1956	1.28066	A4GALT	2321	0	A4GALT	0.426888	1.28066
A4GNT	1779	0	A4GNT	1779	0	A4GNT	1779	0	A4GNT	0	0
AAAS	1703	2.5858	AAAS	1652	1.29019	AAAS	1606	3.7244	AAAS	2.53346	3.7244
AACS	3256	0.127882	AACS	3256	0.726817	AACS	2272	0.35681	AACS	0.403836	0.726817
AADAC	1563	118.281	AADAC	1563	163.902	AADAC	1563	96.1593	AADAC	126.114	163.902
AADACL2	4848	0	AADACL2	4848	0	AADACL2	4848	0	AADACL2	0	0
AADACL3	4055	0	AADACL3	4055	0	AADACL3	4055	0	AADACL3	0	0
AADACL4	1575	0	AADACL4	1575	0	AADACL4	1575	0	AADACL4	0	0
AADAT	2101	12.8249	AADAT	2193	2.81113	AADAT	2101	9.74432	AADAT	8.46011	12.8249
AAGAB	2251	1.34514	AAGAB	1777	2.17958	AAGAB	1777	0.94495	AAGAB	1.48989	2.17958
AAK1	21157	0.05516	AAK1	21157	0.052251	AAK1	21157	0.138034	AAK1	0.081815	0.138034
AAMDC	531	13.6776	AAMDC	531	22.7872	AAMDC	579	12.3094	AAMDC	16.2581	22.7872
AAMP	1761	7.34545	AAMP	1761	12.2198	AAMP	1134	10.0883	AAMP	9.88451	12.2198
AANAT	1913	0	AANAT	1913	0	AANAT	1913	0	AANAT	0	0
AAR2	2417	1.35196	AAR2	2417	1.51233	AAR2	2689	0.887416	AAR2	1.25057	1.51233
AARD	2291	0	AARD	2291	0	AARD	2291	0	AARD	0	0
AARS	3477	5.36057	AARS	3477	5.41633	AARS	3477	1.34144	AARS	4.03944	5.41633
AARS2	4798	0.338094	AARS2	4798	1.20097	AARS2	4798	0.158634	AARS2	0.565901	1.20097
AARSD1	562	2.26414	AARSD1	457	8.7402	AARSD1	457	8.91511	AARSD1	6.63982	8.91511
AASDH	2959	0.567627	AASDH	3480	0	AASDH	3241	0.482427	AASDH	0.350018	0.567627
AASDHPPT	2767	2.90714	AASDHPPT	2767	5.20813	AASDHPPT	2767	2.57975	AASDHPPT	3.56501	5.20813
AASS	5825	5.35081	AASS	5825	1.37163	AASS	5825	3.23529	AASS	3.31925	5.35081
AATF	502	7.59462	AATF	586	6.50242	AATF	376	11.4519	AATF	8.51631	11.4519
AATK	11898	0.038205	AATK	11898	0	AATK	11898	0.102766	AATK	0.0469903	0.102766
ABAT	4779	16.3554	ABAT	4779	11.5907	ABAT	4779	19.1767	ABAT	15.7076	19.1767
ABCA1	10408	1.32452	ABCA1	10408	0.860331	ABCA1	10408	2.27279	ABCA1	1.48588	2.27279
ABCA10	1267	0.377987	ABCA10	362	0	ABCA10	568	2.13411	ABCA10	0.837367	2.13411
ABCA12	9298	0	ABCA12	9298	0	ABCA12	9298	0	ABCA12	0	0
ABCA13	3528	0	ABCA13	3528	0	ABCA13	17188	0.042595	ABCA13	0.0141983	0.042595
ABCA2	6295	0.811813	ABCA2	6295	0.736369	ABCA2	6295	0.954798	ABCA2	0.834327	0.954798
ABCA3	6602	0	ABCA3	6602	0	ABCA3	6602	0.113581	ABCA3	0.0378603	0.113581
ABCA4	7328	0	ABCA4	7328	0	ABCA4	7328	0	ABCA4	0	0
ABCA5	3263	2.44499	ABCA5	3263	4.44377	ABCA5	1149	1.80557	ABCA5	2.89811	4.44377
ABCA6	2176	5.12368	ABCA6	2176	4.82898	ABCA6	2176	2.99675	ABCA6	4.31647	5.12368
ABCA7	876	0.614077	ABCA7	725	3.6868	ABCA7	876	1.15251	ABCA7	1.8178	3.6868
ABCA8	5823	1.79607	ABCA8	5677	1.7818	ABCA8	5677	1.66755	ABCA8	1.74847	1.79607
ABCA9	6377	0.073884	ABCA9	6377	0	ABCA9	6116	0.246201	ABCA9	0.106695	0.246201
ABCB1	1864	4.04439	ABCB1	1864	3.59167	ABCB1	1864	6.34185	ABCB1	4.65931	6.34185
ABCB10	3869	1.91197	ABCB10	3869	3.92409	ABCB10	3869	0.797424	ABCB10	2.21116	3.92409
ABCB11	411	16.7136	ABCB11	411	6.78513	ABCB11	411	31.3682	ABCB11	18.289	31.3682
ABCB4	414	8.00823	ABCB4	414	23.6026	ABCB4	523	12.4666	ABCB4	14.6925	23.6026
ABCB5	5811	0	ABCB5	5811	0	ABCB5	5811	0	ABCB5	0	0
ABCB6	679	17.8896	ABCB6	768	10.1149	ABCB6	679	12.1737	ABCB6	13.3927	17.8896
ABCB7	4592	0.633654	ABCB7	530	3.057	ABCB7	2361	1.95269	ABCB7	1.88112	3.057
ABCB8	717	3.29261	ABCB8	2350	2.61436	ABCB8	2350	3.77913	ABCB8	3.2287	3.77913
ABCB9	6051	0.282005	ABCB9	6051	0.196733	ABCB9	2430	0.330949	ABCB9	0.269896	0.330949
ABCC1	6594	0	ABCC1	6594	0	ABCC1	6594	0	ABCC1	0	0
ABCC10	5088	0.238371	ABCC10	721	2.31933	ABCC10	721	1.53178	ABCC10	1.36316	2.31933
ABCC11	1813	1.41206	ABCC11	4463	0.259294	ABCC11	1813	0.461593	ABCC11	0.710981	1.41206
ABCC12	3008	0	ABCC12	3008	0	ABCC12	3008	0	ABCC12	0	0
ABCC2	5806	4.42808	ABCC2	1121	5.01679	ABCC2	1121	5.79826	ABCC2	5.08104	5.79826
ABCC3	2277	11.0112	ABCC3	2277	5.91122	ABCC3	2277	11.1236	ABCC3	9.34865	11.1236
ABCC4	5999	0.133732	ABCC4	5999	0.190017	ABCC4	5999	0.125495	ABCC4	0.149748	0.190017
ABCC5	5712	0.140759	ABCC5	5790	0.39437	ABCC5	5790	0.130229	ABCC5	0.221786	0.39437
ABCC6	1893	16.0316	ABCC6	1893	22.3438	ABCC6	1893	14.346	ABCC6	17.5738	22.3438
ABCC8	612	1.06191	ABCC8	5336	0	ABCC8	5336	0	ABCC8	0.353971	1.06191
ABCC9	8293	2.86361	ABCC9	8293	1.7005	ABCC9	8293	1.23515	ABCC9	1.93308	2.86361
ABCD1	3669	0.899473	ABCD1	3669	0.639021	ABCD1	3669	0.422035	ABCD1	0.65351	0.899473
ABCD2	6290	0.063644	ABCD2	6290	0	ABCD2	6290	0	ABCD2	0.0212147	0.063644
ABCD3	3538	5.44418	ABCD3	3538	4.12795	ABCD3	3538	6.94824	ABCD3	5.50679	6.94824
ABCD4	1177	7.33307	ABCD4	1177	7.20392	ABCD4	1177	6.98008	ABCD4	7.17236	7.33307
ABCE1	3887	3.27654	ABCE1	3887	3.90467	ABCE1	3887	2.38043	ABCE1	3.18721	3.90467
ABCF1	3131	1.73459	ABCF1	3405	1.38498	ABCF1	3405	1.60072	ABCF1	1.57343	1.73459
ABCF2	4527	0.719032	ABCF2	4527	1.02166	ABCF2	4527	0.506058	ABCF2	0.748915	1.02166
ABCF3	1360	2.68786	ABCF3	1182	2.34422	ABCF3	1360	2.70291	ABCF3	2.57833	2.70291
ABCG1	2923	0.719065	ABCG1	2903	0.411762	ABCG1	2903	0.271945	ABCG1	0.467591	0.719065
ABCG2	4276	3.09535	ABCG2	4276	3.76844	ABCG2	4844	2.10574	ABCG2	2.98985	3.76844
ABCG4	3812	0	ABCG4	3812	0	ABCG4	3812	0	ABCG4	0	0
ABCG5	2512	3.97772	ABCG5	2512	2.34572	ABCG5	3033	2.06097	ABCG5	2.7948	3.97772
ABCG8	7180	7.65496	ABCG8	7180	1.73398	ABCG8	7180	7.704	ABCG8	5.69765	7.704
ABHD1	1387	1.01428	ABHD1	1387	2.88234	ABHD1	1387	1.26908	ABHD1	1.7219	2.88234
ABHD10	2604	4.57245	ABHD10	2604	4.57608	ABHD10	2604	3.98433	ABHD10	4.37762	4.57608
ABHD11	1463	0.950731	ABHD11	1562	1.66525	ABHD11	1562	0	ABHD11	0.871995	1.66525
ABHD12	1151	6.36803	ABHD12	688	2.49408	ABHD12	1151	2.11174	ABHD12	3.65795	6.36803
ABHD12B	588	1.12125	ABHD12B	1815	0	ABHD12B	1815	0	ABHD12B	0.373751	1.12125
ABHD13	5313	1.13889	ABHD13	5313	0.647288	ABHD13	5313	1.42498	ABHD13	1.07039	1.42498
ABHD14A	1113	6.17296	ABHD14A	1113	6.32912	ABHD14A	1113	7.56698	ABHD14A	6.68968	7.56698
ABHD14B	1818	34.0628	ABHD14B	1818	39.8647	ABHD14B	1818	22.1529	ABHD14B	32.0268	39.8647
ABHD15	3492	2.37145	ABHD15	3492	2.35868	ABHD15	3492	3.56061	ABHD15	2.76358	3.56061
ABHD16A	1892	4.44024	ABHD16A	2260	5.36949	ABHD16A	1319	4.1513	ABHD16A	4.65368	5.36949
ABHD16B	1491	0.61952	ABHD16B	1491	0	ABHD16B	1491	0	ABHD16B	0.206507	0.61952
ABHD17A	1079	7.91762	ABHD17A	1079	8.37445	ABHD17A	1079	9.34207	ABHD17A	8.54471	9.34207
ABHD17B	2614	1.4635	ABHD17B	2614	0.462101	ABHD17B	2614	2.44152	ABHD17B	1.45571	2.44152
ABHD17C	2361	0.27607	ABHD17C	627	0	ABHD17C	2435	0.660384	ABHD17C	0.312151	0.660384
ABHD18	5450	0.443556	ABHD18	2177	0	ABHD18	2139	1.09956	ABHD18	0.51437	1.09956
ABHD2	8424	9.92305	ABHD2	8424	5.07847	ABHD2	8424	9.09119	ABHD2	8.0309	9.92305
ABHD3	1836	3.87806	ABHD3	1836	4.82146	ABHD3	1836	3.18429	ABHD3	3.96127	4.82146
ABHD4	507	1.49577	ABHD4	3366	1.05174	ABHD4	507	2.80728	ABHD4	1.78493	2.80728
ABHD5	2031	1.59663	ABHD5	2630	1.23459	ABHD5	2031	1.61791	ABHD5	1.48304	1.61791
ABHD6	2393	6.81853	ABHD6	2198	5.60783	ABHD6	2393	4.37662	ABHD6	5.60099	6.81853
ABHD8	2042	3.64677	ABHD8	2042	3.65761	ABHD8	2042	3.22085	ABHD8	3.50841	3.65761
ABI1	3289	2.67534	ABI1	3503	3.02233	ABI1	3492	2.81413	ABI1	2.83727	3.02233
ABI2	22039	1.22746	ABI2	22039	0.350969	ABI2	22039	0.749427	ABI2	0.775952	1.22746
ABI3	1718	0	ABI3	1718	0	ABI3	1718	0	ABI3	0	0
ABI3BP	2984	0.407291	ABI3BP	4498	0.514315	ABI3BP	4498	0.339675	ABI3BP	0.420427	0.514315
ABITRAM	1901	0.931344	ABITRAM	1901	0.661663	ABITRAM	1901	2.62194	ABITRAM	1.40498	2.62194
ABL1	5578	0.144299	ABL1	5578	0.615093	ABL1	5578	0.812466	ABL1	0.523953	0.812466
ABL2	12217	0.096368	ABL2	12217	0.091285	ABL2	3635	0.213137	ABL2	0.133597	0.213137
ABLIM1	6841	0.394594	ABLIM1	7606	1.18804	ABLIM1	6841	0.56086	ABLIM1	0.714499	1.18804
ABLIM2	1944	0.226926	ABLIM2	2756	0	ABLIM2	2756	0	ABLIM2	0.075642	0.226926
ABLIM3	2774	2.56272	ABLIM3	4164	1.62549	ABLIM3	2774	1.68523	ABLIM3	1.95782	2.56272
ABO	6359	0	ABO	6359	0	ABO	6359	0	ABO	0	0
ABR	3776	0.109022	ABR	3776	0.619629	ABR	5289	0	ABR	0.242884	0.619629
ABRA	2754	0	ABRA	2754	0	ABRA	2754	0	ABRA	0	0
ABRACL	782	15.1742	ABRACL	782	14.3738	ABRACL	782	14.9176	ABRACL	14.8218	15.1742
ABRAXAS1	2718	0.290725	ABRAXAS1	4210	0	ABRAXAS1	1898	0.437785	ABRAXAS1	0.242837	0.437785
ABRAXAS2	2955	0.568447	ABRAXAS2	2955	0.807694	ABRAXAS2	2955	0.533434	ABRAXAS2	0.636525	0.807694
ABT1	2943	2.99765	ABT1	2943	2.43388	ABT1	2943	1.60743	ABT1	2.34632	2.99765
ABTB1	2065	1.15587	ABTB1	5061	0.454128	ABTB1	5061	0.299925	ABTB1	0.63664	1.15587
ABTB2	4905	0.825805	ABTB2	4905	0.469347	ABTB2	4905	0.309976	ABTB2	0.535043	0.825805
ACAA1	1570	90.0752	ACAA1	1570	129.831	ACAA1	1540	34.1102	ACAA1	84.672	129.831
ACAA2	1657	101.086	ACAA2	1657	107.468	ACAA2	1657	46.5429	ACAA2	85.0323	107.468
ACACA	569	2.41011	ACACA	451	5.01182	ACACA	5315	0.787393	ACACA	2.73644	5.01182
ACACB	9247	2.80296	ACACB	9247	3.92338	ACACB	9247	1.43295	ACACB	2.71976	3.92338
ACAD10	4071	1.5968	ACAD10	4071	2.52615	ACAD10	4071	1.23343	ACAD10	1.78546	2.52615
ACAD11	3231	9.89946	ACAD11	3231	7.35048	ACAD11	3231	6.23378	ACAD11	7.82791	9.89946
ACAD8	1797	3.99558	ACAD8	1797	6.3553	ACAD8	1797	2.33183	ACAD8	4.22757	6.3553
ACAD9	1896	5.66611	ACAD9	1939	2.49927	ACAD9	1896	1.27847	ACAD9	3.14795	5.66611
ACADL	3356	3.30391	ACADL	3356	3.24578	ACADL	2515	2.40761	ACADL	2.98577	3.30391
ACADM	2172	20.9313	ACADM	2172	13.3134	ACADM	2535	11.2946	ACADM	15.1798	20.9313
ACADS	1859	66.1791	ACADS	1859	64.4834	ACADS	1859	38.5621	ACADS	56.4082	66.1791
ACADSB	5859	37.1162	ACADSB	5859	35.641	ACADSB	5859	44.3684	ACADSB	39.0419	44.3684
ACADVL	503	49.8378	ACADVL	503	73.1066	ACADVL	503	90.4308	ACADVL	71.1251	90.4308
ACAN	8842	0	ACAN	8842	0	ACAN	8842	0	ACAN	0	0
ACAP1	274	24.4862	ACAP1	274	34.8148	ACAP1	2511	0	ACAP1	19.767	34.8148
ACAP2	7093	0.449408	ACAP2	7093	0.957831	ACAP2	7093	0.843454	ACAP2	0.750231	0.957831
ACAP3	3793	0.390207	ACAP3	5319	0.431014	ACAP3	3793	0.81453	ACAP3	0.54525	0.81453
ACAT1	558	178.295	ACAT1	558	80.3264	ACAT1	558	238.548	ACAT1	165.723	238.548
ACAT2	1520	11.093	ACAT2	1520	52.544	ACAT2	1520	10.2225	ACAT2	24.6198	52.544
ACBD3	3584	2.42131	ACBD3	3584	0.982969	ACBD3	3584	1.29839	ACBD3	1.56756	2.42131
ACBD4	2026	6.77571	ACBD4	1806	8.69605	ACBD4	1806	5.15149	ACBD4	6.87442	8.69605
ACBD5	3903	2.26336	ACBD5	3848	5.12552	ACBD5	3685	5.71799	ACBD5	4.36896	5.71799
ACBD6	964	1.89118	ACBD6	672	2.58864	ACBD6	672	3.29449	ACBD6	2.59144	3.29449
ACBD7	3370	0	ACBD7	3370	0	ACBD7	3370	0	ACBD7	0	0
ACCS	2383	0.360443	ACCS	2383	0.512145	ACCS	2383	0.338242	ACCS	0.40361	0.512145
ACCSL	1820	0	ACCSL	1820	0	ACCSL	1820	0	ACCSL	0	0
ACD	714	1.14562	ACD	1511	0	ACD	714	3.10978	ACD	1.41847	3.10978
ACE	2237	0.194362	ACE	539	0	ACE	5120	0.148146	ACE	0.114169	0.194362
ACE2	3393	0	ACE2	3393	0	ACE2	3393	0	ACE2	0	0
ACER1	1428	0	ACER1	1428	0.927339	ACER1	1428	0	ACER1	0.309113	0.927339
ACER2	2773	0	ACER2	2773	0	ACER2	2773	0	ACER2	0	0
ACER3	7333	0.162818	ACER3	7333	0.154229	ACER3	7333	0.305578	ACER3	0.207542	0.305578
ACHE	1906	0.232133	ACHE	1906	0.659665	ACHE	2156	0.378525	ACHE	0.423441	0.659665
ACIN1	2445	1.00122	ACIN1	2751	0	ACIN1	2563	2.49535	ACIN1	1.16552	2.49535
ACKR1	1902	0	ACKR1	1902	0	ACKR1	1902	0	ACKR1	0	0
ACKR2	2990	0.140296	ACKR2	2990	0.530005	ACKR2	1121	0	ACKR2	0.223434	0.530005
ACKR3	2015	0.87119	ACKR3	713	0	ACKR3	2015	1.63506	ACKR3	0.835416	1.63506
ACKR4	2310	0	ACKR4	2310	0	ACKR4	2310	0	ACKR4	0	0
ACLY	4318	1.5476	ACLY	4318	7.12099	ACLY	4318	2.30558	ACLY	3.65806	7.12099
ACMSD	1307	25.9451	ACMSD	1307	42.2497	ACMSD	1252	12.2405	ACMSD	26.8118	42.2497
ACO1	3618	12.722	ACO1	3618	17.4112	ACO1	3618	10.9651	ACO1	13.6994	17.4112
ACO2	2734	3.36514	ACO2	2811	8.67816	ACO2	2811	2.47848	ACO2	4.8406	8.67816
ACOD1	2147	0	ACOD1	2147	0	ACOD1	2147	0	ACOD1	0	0
ACOT1	1686	0	ACOT1	1271	2.73553	ACOT1	1686	0	ACOT1	0.911843	2.73553
ACOT11	2875	1.50209	ACOT11	2875	0	ACOT11	3082	1.03913	ACOT11	0.847071	1.50209
ACOT12	2086	9.80269	ACOT12	2086	7.13991	ACOT12	2086	9.03802	ACOT12	8.66021	9.80269
ACOT13	733	28.5133	ACOT13	733	28.4867	ACOT13	733	39.5086	ACOT13	32.1695	39.5086
ACOT2	1604	21.83	ACOT2	1604	69.0955	ACOT2	1604	15.5069	ACOT2	35.4774	69.0955
ACOT4	2362	4.18631	ACOT4	2362	5.17238	ACOT4	2362	1.70802	ACOT4	3.6889	5.17238
ACOT6	870	0.624467	ACOT6	1004	2.89763	ACOT6	1370	0.644169	ACOT6	1.38875	2.89763
ACOT7	1804	1.48422	ACOT7	1403	1.43213	ACOT7	1472	4.1328	ACOT7	2.34972	4.1328
ACOT8	1197	4.16871	ACOT8	1013	6.19516	ACOT8	1013	6.62588	ACOT8	5.66325	6.62588
ACOT9	1682	1.31624	ACOT9	1295	2.09073	ACOT9	1675	1.47232	ACOT9	1.62643	2.09073
ACOX1	7317	11.1075	ACOX1	7317	7.84696	ACOX1	775	12.344	ACOX1	10.4328	12.344
ACOX2	540	61.2912	ACOX2	540	47.3089	ACOX2	540	63.2889	ACOX2	57.2963	63.2889
ACOX3	2872	1.30719	ACOX3	2872	1.24989	ACOX3	624	3.85813	ACOX3	2.1384	3.85813
ACOXL	2714	0	ACOXL	2714	0	ACOXL	2714	0	ACOXL	0	0
ACP1	1552	13.0532	ACP1	1552	13.8754	ACP1	1474	10.9577	ACP1	12.6288	13.8754
ACP2	2200	9.08891	ACP2	274	55.4002	ACP2	2200	4.62999	ACP2	23.0397	55.4002
ACP4	1342	0	ACP4	1342	0	ACP4	1342	0	ACP4	0	0
ACP5	1527	1.80617	ACP5	1381	3.8635	ACP5	1381	2.55162	ACP5	2.74043	3.8635
ACP6	905	1.19649	ACP6	905	1.66779	ACP6	905	4.40592	ACP6	2.4234	4.40592
ACP7	2887	0	ACP7	2887	0	ACP7	2887	0	ACP7	0	0
ACPP	584	0	ACPP	584	0	ACPP	584	0	ACPP	0	0
ACR	1430	0.325773	ACR	987	0	ACR	987	0	ACR	0.108591	0.325773
ACRBP	507	0	ACRBP	507	0	ACRBP	1905	0.435933	ACRBP	0.145311	0.435933
ACRV1	1936	0	ACRV1	1936	0	ACRV1	1936	0	ACRV1	0	0
ACSBG1	6215	0.297468	ACSBG1	6215	0	ACSBG1	6215	0	ACSBG1	0.099156	0.297468
ACSBG2	619	0	ACSBG2	619	0	ACSBG2	619	0	ACSBG2	0	0
ACSF2	2098	2.74337	ACSF2	716	6.92406	ACSF2	716	6.36923	ACSF2	5.34555	6.92406
ACSF3	2247	1.08359	ACSF3	848	3.90096	ACSF3	848	5.74977	ACSF3	3.57811	5.74977
ACSL1	2409	120.027	ACSL1	2409	137.277	ACSL1	2409	188.267	ACSL1	148.524	188.267
ACSL3	5577	2.63504	ACSL3	749	3.47037	ACSL3	5577	2.46614	ACSL3	2.85718	3.47037
ACSL4	390	2.7458	ACSL4	5333	1.50439	ACSL4	5032	1.33195	ACSL4	1.86072	2.7458
ACSL5	3351	4.46757	ACSL5	3281	9.11301	ACSL5	3380	4.24627	ACSL5	5.94228	9.11301
ACSL6	6298	0.06356	ACSL6	2066	0.601545	ACSL6	6298	0.119291	ACSL6	0.261465	0.601545
ACSM1	2051	0.213444	ACSM1	1839	0	ACSM1	1839	0	ACSM1	0.071148	0.213444
ACSM2A	2734	37.535	ACSM2A	2734	35.7924	ACSM2A	2734	17.1016	ACSM2A	30.143	37.535
ACSM2B	1834	35.2519	ACSM2B	1834	49.3981	ACSM2B	405	78.3903	ACSM2B	54.3468	78.3903
ACSM3	438	32.1989	ACSM3	1931	3.79506	ACSM3	438	9.34036	ACSM3	15.1115	32.1989
ACSM4	2142	0	ACSM4	2142	0	ACSM4	2142	0	ACSM4	0	0
ACSM5	2796	29.5896	ACSM5	2796	23.5987	ACSM5	2796	14.4521	ACSM5	22.5468	29.5896
ACSM6	1592	0.286447	ACSM6	2307	0	ACSM6	2307	0	ACSM6	0.0954823	0.286447
ACSS1	2438	0.175691	ACSS1	3509	0.335197	ACSS1	3509	0	ACSS1	0.170296	0.335197
ACSS2	1527	7.5258	ACSS2	1527	35.2497	ACSS2	1527	17.848	ACSS2	20.2078	35.2497
ACSS3	8391	3.04272	ACSS3	8391	1.74441	ACSS3	8391	3.36045	ACSS3	2.71586	3.36045
ACTA1	1491	0	ACTA1	1491	0	ACTA1	1491	0	ACTA1	0	0
ACTA2	1349	4.89697	ACTA2	1349	21.868	ACTA2	1349	48.5794	ACTA2	25.1148	48.5794
ACTB	715	285.482	ACTB	715	329.194	ACTB	715	372.433	ACTB	329.036	372.433
ACTBL2	2794	0	ACTBL2	2794	0	ACTBL2	2794	0	ACTBL2	0	0
ACTC1	1396	0	ACTC1	1396	0	ACTC1	1396	0	ACTC1	0	0
ACTG1	1698	61.3045	ACTG1	1698	82.8446	ACTG1	1678	83.2478	ACTG1	75.799	83.2478
ACTG2	1921	0.690148	ACTG2	1921	0	ACTG2	2064	1.59089	ACTG2	0.760347	1.59089
ACTL10	1583	0	ACTL10	1583	0	ACTL10	1583	0	ACTL10	0	0
ACTL6A	1899	2.59023	ACTL6A	1750	0.728271	ACTL6A	1899	5.36092	ACTL6A	2.89314	5.36092
ACTL6B	1524	0	ACTL6B	1524	0	ACTL6B	1524	0	ACTL6B	0	0
ACTL7A	1491	0	ACTL7A	1491	0	ACTL7A	1491	0	ACTL7A	0	0
ACTL7B	1399	0	ACTL7B	1399	0	ACTL7B	1399	0	ACTL7B	0	0
ACTL8	1841	0	ACTL8	1841	0	ACTL8	1841	0	ACTL8	0	0
ACTL9	1396	0	ACTL9	1396	0	ACTL9	1396	0	ACTL9	0	0
ACTN1	2636	1.85068	ACTN1	3464	2.65967	ACTN1	2636	2.65534	ACTN1	2.38856	2.65967
ACTN2	583	0	ACTN2	583	0	ACTN2	583	0	ACTN2	0	0
ACTN3	3084	0	ACTN3	3084	0	ACTN3	3084	0	ACTN3	0	0
ACTN4	3180	4.89944	ACTN4	3180	4.65009	ACTN4	3180	4.04323	ACTN4	4.53092	4.89944
ACTR10	780	6.76509	ACTR10	1544	7.0667	ACTR10	780	14.07	ACTR10	9.30059	14.07
ACTR1A	2726	2.40906	ACTR1A	2726	4.41198	ACTR1A	2726	1.95909	ACTR1A	2.92671	4.41198
ACTR1B	2204	5.50847	ACTR1B	2204	11.7403	ACTR1B	2204	5.53841	ACTR1B	7.59572	11.7403
ACTR2	3861	6.91964	ACTR2	3861	9.37817	ACTR2	3861	9.39049	ACTR2	8.56277	9.39049
ACTR3	6589	2.12249	ACTR3	5965	2.10262	ACTR3	6589	2.95918	ACTR3	2.39476	2.95918
ACTR3B	5543	0.508386	ACTR3B	5543	0.206387	ACTR3B	1692	0.536358	ACTR3B	0.417044	0.536358
ACTR3C	1218	1.59357	ACTR3C	1218	3.38556	ACTR3C	1218	4.39019	ACTR3C	3.1231	4.39019
ACTR5	2547	0.502062	ACTR5	2547	0.951159	ACTR5	2547	0.628184	ACTR5	0.693802	0.951159
ACTR6	1747	0.930328	ACTR6	1659	4.65183	ACTR6	1747	1.71954	ACTR6	2.4339	4.65183
ACTR8	3579	0.346421	ACTR8	1202	1.14749	ACTR8	2091	0.681604	ACTR8	0.72517	1.14749
ACTRT1	1437	0	ACTRT1	1437	0	ACTRT1	1437	0	ACTRT1	0	0
ACTRT2	1437	0	ACTRT2	1437	0	ACTRT2	1437	0	ACTRT2	0	0
ACTRT3	1671	1.89366	ACTRT3	1671	0	ACTRT3	1671	0	ACTRT3	0.631219	1.89366
ACVR1	2912	0.899553	ACVR1	2844	1.26338	ACVR1	2879	1.64656	ACVR1	1.26983	1.64656
ACVR1B	4531	3.14283	ACVR1B	4531	0.510351	ACVR1B	4531	0.842641	ACVR1B	1.49861	3.14283
ACVR1C	8853	0.178734	ACVR1C	8853	0.12698	ACVR1C	8853	0.083863	ACVR1C	0.129859	0.178734
ACVR2A	5166	0.371399	ACVR2A	5166	0.888857	ACVR2A	5166	0.573702	ACVR2A	0.611319	0.888857
ACVR2B	11782	0.100003	ACVR2B	1666	1.54295	ACVR2B	11782	0.062562	ACVR2B	0.568504	1.54295
ACVRL1	4121	0.198611	ACVRL1	4121	0.282202	ACVRL1	557	0	ACVRL1	0.160271	0.282202
ACY1	456	92.3739	ACY1	1390	48.9345	ACY1	456	64.285	ACY1	68.5311	92.3739
ACY3	1371	6.17255	ACY3	933	6.39769	ACY3	1371	6.43595	ACY3	6.33539	6.43595
ACYP1	565	3.66107	ACYP1	789	0	ACYP1	789	0	ACYP1	1.22036	3.66107
ACYP2	829	8.06575	ACYP2	1262	8.63562	ACYP2	829	10.2092	ACYP2	8.97021	10.2092
ADA	1496	0.925551	ADA	1356	1.97542	ADA	1496	0.579029	ADA	1.16	1.97542
ADA2	2901	0.145007	ADA2	4355	0	ADA2	2901	0.27215	ADA2	0.139052	0.27215
ADAD1	627	0	ADAD1	627	0	ADAD1	627	0	ADAD1	0	0
ADAD2	2283	0	ADAD2	2283	0	ADAD2	2283	0	ADAD2	0	0
ADAL	3767	0.323113	ADAL	3767	0.310607	ADAL	3514	0.442077	ADAL	0.358599	0.442077
ADAM10	861	1.25831	ADAM10	11158	0.600883	ADAM10	11158	1.19054	ADAM10	1.01658	1.25831
ADAM11	4614	0	ADAM11	4614	0	ADAM11	4614	0	ADAM11	0	0
ADAM12	7938	0	ADAM12	7938	0	ADAM12	7938	0	ADAM12	0	0
ADAM15	3091	0.811853	ADAM15	525	9.31385	ADAM15	525	8.052	ADAM15	6.05923	9.31385
ADAM17	4055	0.202056	ADAM17	4391	0	ADAM17	4391	0.350422	ADAM17	0.184159	0.350422
ADAM18	728	0	ADAM18	728	0	ADAM18	728	0	ADAM18	0	0
ADAM19	2839	0	ADAM19	1847	0.684036	ADAM19	2839	0	ADAM19	0.228012	0.684036
ADAM2	2535	0	ADAM2	2535	0	ADAM2	2535	0	ADAM2	0	0
ADAM20	2784	0	ADAM20	2784	0	ADAM20	2784	0	ADAM20	0	0
ADAM21	2647	0	ADAM21	2647	0	ADAM21	2647	0	ADAM21	0	0
ADAM22	9334	0	ADAM22	9334	0	ADAM22	9334	0	ADAM22	0	0
ADAM23	6334	0	ADAM23	6334	0	ADAM23	6334	0	ADAM23	0	0
ADAM28	582	0	ADAM28	582	0	ADAM28	582	0	ADAM28	0	0
ADAM29	2270	0	ADAM29	2270	0	ADAM29	2270	0	ADAM29	0	0
ADAM30	2983	0	ADAM30	2983	0	ADAM30	2983	0	ADAM30	0	0
ADAM32	6871	0.203106	ADAM32	577	0	ADAM32	6871	0.245705	ADAM32	0.149604	0.245705
ADAM33	3001	0	ADAM33	3001	0	ADAM33	3001	0	ADAM33	0	0
ADAM7	1417	0	ADAM7	1417	0	ADAM7	1417	0	ADAM7	0	0
ADAM8	3259	0.255508	ADAM8	3077	0	ADAM8	3077	0	ADAM8	0.0851693	0.255508
ADAM9	4112	0.337931	ADAM9	3793	1.23331	ADAM9	3755	0.439126	ADAM9	0.670123	1.23331
ADAMDEC1	2348	0	ADAMDEC1	2348	0	ADAMDEC1	2348	0	ADAMDEC1	0	0
ADAMTS1	5183	0.623414	ADAMTS1	5183	0	ADAMTS1	5183	0.877522	ADAMTS1	0.500312	0.877522
ADAMTS10	1015	0.5025	ADAMTS10	4251	0	ADAMTS10	630	1.8986	ADAMTS10	0.800368	1.8986
ADAMTS12	4622	0.087926	ADAMTS12	8572	0	ADAMTS12	8572	0.086694	ADAMTS12	0.0582067	0.087926
ADAMTS13	1074	3.66817	ADAMTS13	1074	4.0389	ADAMTS13	1074	7.08268	ADAMTS13	4.92991	7.08268
ADAMTS14	5557	0	ADAMTS14	5557	0	ADAMTS14	5557	0	ADAMTS14	0	0
ADAMTS15	5673	0	ADAMTS15	5673	0	ADAMTS15	5673	0.133039	ADAMTS15	0.0443463	0.133039
ADAMTS16	2682	0	ADAMTS16	2682	0	ADAMTS16	2682	0	ADAMTS16	0	0
ADAMTS17	847	0.643907	ADAMTS17	496	4.44067	ADAMTS17	6329	0	ADAMTS17	1.69486	4.44067
ADAMTS18	349	0	ADAMTS18	349	0	ADAMTS18	349	0	ADAMTS18	0	0
ADAMTS19	684	0	ADAMTS19	684	0	ADAMTS19	684	0	ADAMTS19	0	0
ADAMTS2	2044	0.214277	ADAMTS2	6783	0.167213	ADAMTS2	6783	0.662608	ADAMTS2	0.348033	0.662608
ADAMTS20	6358	0	ADAMTS20	6358	0	ADAMTS20	6358	0	ADAMTS20	0	0
ADAMTS3	6244	0	ADAMTS3	6244	0	ADAMTS3	6244	0	ADAMTS3	0	0
ADAMTS4	9777	0.042234	ADAMTS4	9777	0	ADAMTS4	9777	0	ADAMTS4	0.014078	0.042234
ADAMTS5	9621	0.123064	ADAMTS5	9621	0.349719	ADAMTS5	9621	0.538927	ADAMTS5	0.337237	0.538927
ADAMTS6	7309	0	ADAMTS6	7309	0	ADAMTS6	7309	0	ADAMTS6	0	0
ADAMTS7	5520	0	ADAMTS7	5520	0.207288	ADAMTS7	5520	0	ADAMTS7	0.069096	0.207288
ADAMTS8	3628	0	ADAMTS8	3628	0	ADAMTS8	3628	0	ADAMTS8	0	0
ADAMTS9	7060	0.056448	ADAMTS9	7624	0	ADAMTS9	7624	0	ADAMTS9	0.018816	0.056448
ADAMTSL1	654	0	ADAMTSL1	654	0	ADAMTSL1	3039	0.258684	ADAMTSL1	0.086228	0.258684
ADAMTSL2	3725	1.89549	ADAMTSL2	3725	2.84047	ADAMTSL2	3725	2.28832	ADAMTSL2	2.34143	2.84047
ADAMTSL3	7299	0.272672	ADAMTSL3	7299	0.619893	ADAMTSL3	533	2.54936	ADAMTSL3	1.14731	2.54936
ADAMTSL4	1803	2.19139	ADAMTSL4	1803	0.703416	ADAMTSL4	4250	0	ADAMTSL4	0.964937	2.19139
ADAMTSL5	341	4.22374	ADAMTSL5	2683	0	ADAMTSL5	2683	0	ADAMTSL5	1.40791	4.22374
ADAP1	2093	0.834319	ADAP1	1946	0.644107	ADAP1	1946	0.425395	ADAP1	0.634607	0.834319
ADAP2	2669	0.158914	ADAP2	2669	0.451594	ADAP2	358	0	ADAP2	0.203503	0.451594
ADAR	6005	3.74059	ADAR	6519	4.53064	ADAR	6700	4.36462	ADAR	4.21195	4.53064
ADARB1	3563	0.116032	ADARB1	3563	0.329733	ADARB1	6902	0.325377	ADARB1	0.257047	0.329733
ADARB2	8475	0	ADARB2	8475	0	ADARB2	8475	0	ADARB2	0	0
ADAT1	459	3.67859	ADAT1	459	0	ADAT1	459	3.45201	ADAT1	2.37687	3.67859
ADAT2	6244	0.064133	ADAT2	524	3.98688	ADAT2	6244	0.120365	ADAT2	1.39046	3.98688
ADAT3	1599	0.569922	ADAT3	1599	0	ADAT3	1599	0	ADAT3	0.189974	0.569922
ADCK1	3268	0	ADCK1	3268	0	ADCK1	3268	0	ADCK1	0	0
ADCK2	950	2.19664	ADCK2	950	6.24232	ADCK2	950	5.15335	ADCK2	4.53077	6.24232
ADCK5	2027	1.08163	ADCK5	1960	0.638834	ADCK5	2027	0.812009	ADCK5	0.844159	1.08163
ADCY1	12657	0.464753	ADCY1	12657	0.176095	ADCY1	12657	0.232601	ADCY1	0.29115	0.464753
ADCY10	703	0.848592	ADCY10	5342	0	ADCY10	703	1.59265	ADCY10	0.813747	1.59265
ADCY2	6645	0	ADCY2	6645	0	ADCY2	6645	0	ADCY2	0	0
ADCY3	4397	0.463483	ADCY3	4397	0.526841	ADCY3	4397	0.326604	ADCY3	0.438976	0.526841
ADCY4	3415	0	ADCY4	3415	0	ADCY4	3415	0	ADCY4	0	0
ADCY5	7311	0	ADCY5	7311	0	ADCY5	3962	0.194361	ADCY5	0.064787	0.194361
ADCY6	5748	0.069919	ADCY6	5748	0.596074	ADCY6	4758	0.361893	ADCY6	0.342629	0.596074
ADCY7	6138	0.065287	ADCY7	578	0	ADCY7	6138	0.245064	ADCY7	0.10345	0.245064
ADCY8	4421	0	ADCY8	4421	0	ADCY8	4421	0	ADCY8	0	0
ADCY9	7980	0.696219	ADCY9	7980	0.282641	ADCY9	7980	0.280001	ADCY9	0.41962	0.696219
ADCYAP1	3259	0	ADCYAP1	3259	0	ADCYAP1	3259	0	ADCYAP1	0	0
ADCYAP1R1	6575	0.060777	ADCYAP1R1	6487	0	ADCYAP1R1	6487	0	ADCYAP1R1	0.020259	0.060777
ADD1	507	17.2936	ADD1	507	31.3613	ADD1	507	15.9088	ADD1	21.5212	31.3613
ADD2	3745	0	ADD2	3745	0	ADD2	3745	0	ADD2	0	0
ADD3	4413	0.923402	ADD3	4413	0.787225	ADD3	4337	1.86475	ADD3	1.19179	1.86475
ADGB	571	0	ADGB	571	0	ADGB	571	0	ADGB	0	0
ADGRA1	6004	0	ADGRA1	6004	0	ADGRA1	6004	0	ADGRA1	0	0
ADGRA2	6270	0.064015	ADGRA2	6270	0.181463	ADGRA2	6270	0.265262	ADGRA2	0.170247	0.265262
ADGRA3	3968	4.31117	ADGRA3	3968	4.53371	ADGRA3	3968	3.86813	ADGRA3	4.23767	4.53371
ADGRB1	6232	0	ADGRB1	6232	0	ADGRB1	6232	0	ADGRB1	0	0
ADGRB2	4879	0	ADGRB2	4879	0	ADGRB2	4879	0	ADGRB2	0	0
ADGRB3	6090	0	ADGRB3	6090	0	ADGRB3	6090	0	ADGRB3	0	0
ADGRD1	4135	0.791583	ADGRD1	2892	0.413477	ADGRD1	5390	0.140364	ADGRD1	0.448475	0.791583
ADGRD2	462	0	ADGRD2	462	0	ADGRD2	462	0	ADGRD2	0	0
ADGRE1	2939	0	ADGRE1	2939	0	ADGRE1	2939	0	ADGRE1	0	0
ADGRE2	3330	0.124809	ADGRE2	6791	0	ADGRE2	6791	0.1103	ADGRE2	0.0783697	0.124809
ADGRE3	1971	0	ADGRE3	1971	0	ADGRE3	1971	0	ADGRE3	0	0
ADGRE5	3054	0.75576	ADGRE5	3054	0.389588	ADGRE5	3054	1.02932	ADGRE5	0.724888	1.02932
ADGRF1	5432	0	ADGRF1	5432	0	ADGRF1	5432	0	ADGRF1	0	0
ADGRF2	3043	0	ADGRF2	3043	0	ADGRF2	3043	0	ADGRF2	0	0
ADGRF3	4012	0	ADGRF3	4012	0.290379	ADGRF3	4012	0	ADGRF3	0.096793	0.290379
ADGRF4	3075	0	ADGRF4	3075	0	ADGRF4	3075	0	ADGRF4	0	0
ADGRF5	5668	0.283804	ADGRF5	5761	0	ADGRF5	5668	0.133162	ADGRF5	0.138989	0.283804
ADGRG1	4254	0.288021	ADGRG1	563	0	ADGRG1	3655	0.211885	ADGRG1	0.166635	0.288021
ADGRG2	4494	0.090578	ADGRG2	4494	0.5148	ADGRG2	4684	0	ADGRG2	0.201793	0.5148
ADGRG3	590	0	ADGRG3	2317	0.528498	ADGRG3	590	0	ADGRG3	0.176166	0.528498
ADGRG4	9933	0	ADGRG4	9933	0	ADGRG4	9933	0	ADGRG4	0	0
ADGRG5	3335	0	ADGRG5	4768	0.24179	ADGRG5	3335	0	ADGRG5	0.0805967	0.24179
ADGRG6	6822	0.923273	ADGRG6	6822	1.81658	ADGRG6	6784	1.86601	ADGRG6	1.53529	1.86601
ADGRG7	1991	1.2947	ADGRG7	1991	1.27671	ADGRG7	3128	1.00274	ADGRG7	1.19138	1.2947
ADGRL1	7853	0	ADGRL1	7853	0	ADGRL1	7853	0	ADGRL1	0	0
ADGRL2	2692	2.65832	ADGRL2	3151	3.31272	ADGRL2	2692	2.93794	ADGRL2	2.96966	3.31272
ADGRL3	12636	0	ADGRL3	12636	0	ADGRL3	12636	0	ADGRL3	0	0
ADGRL4	3300	0.126037	ADGRL4	501	0	ADGRL4	3300	0.709642	ADGRL4	0.27856	0.709642
ADGRV1	1101	4.57876	ADGRV1	904	6.31923	ADGRV1	1167	7.05968	ADGRV1	5.98589	7.05968
ADH1A	1454	525.19	ADH1A	1454	212.898	ADH1A	1454	409.086	ADH1A	382.391	525.19
ADH1B	4059	335.763	ADH1B	4059	126.012	ADH1B	4059	240.91	ADH1B	234.228	335.763
ADH1C	1454	478.922	ADH1C	1454	545.975	ADH1C	1454	223.481	ADH1C	416.126	545.975
ADH4	1974	500.093	ADH4	1974	358.636	ADH4	1974	324.808	ADH4	394.512	500.093
ADH5	1299	28.7893	ADH5	1475	43.1356	ADH5	1299	20.3167	ADH5	30.7472	43.1356
ADH6	2802	49.8491	ADH6	2802	20.5429	ADH6	2802	34.4157	ADH6	34.9359	49.8491
ADH7	2516	0.169644	ADH7	2289	0	ADH7	2289	0	ADH7	0.056548	0.169644
ADHFE1	1830	4.77211	ADHFE1	2179	4.14612	ADHFE1	1972	5.55229	ADHFE1	4.82351	5.55229
ADI1	2181	189.012	ADI1	2181	150.059	ADI1	2181	112.221	ADI1	150.431	189.012
ADIG	441	0	ADIG	441	0	ADIG	441	0	ADIG	0	0
ADIPOQ	4599	0	ADIPOQ	4599	0	ADIPOQ	4599	0	ADIPOQ	0	0
ADIPOR1	2091	11.8279	ADIPOR1	2091	17.8013	ADIPOR1	2091	11.3648	ADIPOR1	13.6647	17.8013
ADIPOR2	3971	8.05809	ADIPOR2	3971	22.8991	ADIPOR2	3971	5.23506	ADIPOR2	12.0641	22.8991
ADIRF	700	18.8296	ADIRF	627	14.4881	ADIRF	700	24.049	ADIRF	19.1222	24.049
ADK	1992	13.5024	ADK	1992	24.0174	ADK	1992	12.0097	ADK	16.5098	24.0174
ADM	1640	0.829667	ADM	1889	2.50077	ADM	1640	3.39175	ADM	2.24073	3.39175
ADM2	4213	0	ADM2	4213	0	ADM2	4213	0	ADM2	0	0
ADM5	1718	0	ADM5	1718	0	ADM5	1718	0	ADM5	0	0
ADNP	1198	1.31519	ADNP	1198	1.15233	ADNP	4662	0.97335	ADNP	1.14696	1.31519
ADNP2	5157	0.626717	ADNP2	5157	0.222622	ADNP2	5157	0	ADNP2	0.283113	0.626717
ADO	3760	1.09519	ADO	3760	0	ADO	3760	0.822188	ADO	0.639127	1.09519
ADORA1	2896	0	ADORA1	2896	0	ADORA1	2896	0	ADORA1	0	0
ADORA2A	2630	0.161518	ADORA2A	2529	1.43801	ADORA2A	549	0	ADORA2A	0.533175	1.43801
ADORA2B	1735	0	ADORA2B	1735	0	ADORA2B	1735	0	ADORA2B	0	0
ADORA3	1884	0	ADORA3	1884	0	ADORA3	1884	0	ADORA3	0	0
ADPGK	1820	1.0369	ADPGK	1820	4.26434	ADPGK	2262	2.1515	ADPGK	2.48425	4.26434
ADPRH	3439	0.241086	ADPRH	4546	0	ADPRH	4546	0	ADPRH	0.080362	0.241086
ADPRHL1	1877	0.472541	ADPRHL1	9759	0	ADPRHL1	1877	0.443436	ADPRHL1	0.305326	0.472541
ADPRHL2	1651	2.74384	ADPRHL2	1651	3.11893	ADPRHL2	1651	4.11974	ADPRHL2	3.32751	4.11974
ADPRM	1138	3.3907	ADPRM	1534	0	ADPRM	1138	1.62493	ADPRM	1.67188	3.3907
ADRA1A	1838	1.44086	ADRA1A	1838	1.37583	ADRA1A	2304	0	ADRA1A	0.938895	1.44086
ADRA1B	2507	1.02192	ADRA1B	2507	1.45202	ADRA1B	2507	4.47522	ADRA1B	2.31639	4.47522
ADRA1D	2942	0	ADRA1D	2942	0	ADRA1D	2942	0	ADRA1D	0	0
ADRA2A	3879	0	ADRA2A	3879	0	ADRA2A	3879	0.397613	ADRA2A	0.132538	0.397613
ADRA2B	3696	0.557766	ADRA2B	3696	0	ADRA2B	3696	1.88428	ADRA2B	0.814015	1.88428
ADRA2C	1600	0.28475	ADRA2C	1600	0	ADRA2C	1600	0	ADRA2C	0.0949167	0.28475
ADRB1	3039	0	ADRB1	3039	0	ADRB1	3039	0	ADRB1	0	0
ADRB2	3443	0.722353	ADRB2	3443	0.342125	ADRB2	3443	0.903814	ADRB2	0.656097	0.903814
ADRB3	2585	0	ADRB3	2585	0	ADRB3	2585	0	ADRB3	0	0
ADRM1	1361	17.0391	ADRM1	1361	17.518	ADRM1	1361	4.54571	ADRM1	13.0343	17.518
ADSL	1079	2.38795	ADSL	1620	6.05834	ADSL	1620	3.4875	ADSL	3.97793	6.05834
ADSS	2555	2.83515	ADSS	2555	2.84357	ADSS	2555	3.75602	ADSS	3.14491	3.75602
ADSSL1	652	9.55826	ADSSL1	618	15.1256	ADSSL1	1091	2.57361	ADSSL1	9.08582	15.1256
ADTRP	687	0	ADTRP	687	0	ADTRP	687	0	ADTRP	0	0
AEBP1	2172	2.24533	AEBP1	2172	2.27348	AEBP1	2172	5.59503	AEBP1	3.37128	5.59503
AEBP2	2533	0.979139	AEBP2	722	2.31442	AEBP2	2533	0.650624	AEBP2	1.31473	2.31442
AEN	3072	0.40866	AEN	1242	0	AEN	3072	0.439488	AEN	0.282716	0.439488
AFAP1	7479	0.053176	AFAP1	7479	0.303301	AFAP1	7479	0.099802	AFAP1	0.152093	0.303301
AFAP1L1	6024	0	AFAP1L1	6024	0	AFAP1L1	3240	0.241294	AFAP1L1	0.0804313	0.241294
AFAP1L2	3722	0	AFAP1L2	3722	0	AFAP1L2	3722	0	AFAP1L2	0	0
AFDN	7459	1.17313	AFDN	7459	1.96295	AFDN	728	3.0187	AFDN	2.05159	3.0187
AFF1	9390	0.96734	AFF1	9390	0.478077	AFF1	480	6.27365	AFF1	2.57302	6.27365
AFF2	13748	0	AFF2	13748	0	AFF2	13748	0	AFF2	0	0
AFF3	8135	0.243762	AFF3	730	2.27584	AFF3	8135	0.091499	AFF3	0.870369	2.27584
AFF4	9536	6.16815	AFF4	9536	11.0582	AFF4	9536	3.49625	AFF4	6.90752	11.0582
AFG1L	5048	0.320477	AFG1L	542	0	AFG1L	1741	0.483883	AFG1L	0.26812	0.483883
AFG3L2	3247	3.97624	AFG3L2	3247	6.1965	AFG3L2	3247	3.68107	AFG3L2	4.61793	6.1965
AFM	1997	82.0755	AFM	1997	86.9172	AFM	1997	59.4686	AFM	76.1538	86.9172
AFMID	1700	9.70486	AFMID	1730	5.1609	AFMID	1700	9.45374	AFMID	8.1065	9.70486
AFP	476	14.6738	AFP	476	4.83365	AFP	197	0	AFP	6.5025	14.6738
AFTPH	1525	5.12247	AFTPH	4113	1.69672	AFTPH	1525	5.66758	AFTPH	4.16226	5.66758
AGA	414	2.34398	AGA	2037	4.89046	AGA	2037	3.22986	AGA	3.4881	4.89046
AGAP1	2138	0.36775	AGAP1	10090	0.333051	AGAP1	2138	0.382134	AGAP1	0.360978	0.382134
AGAP2	5388	0	AGAP2	5388	0	AGAP2	608	2.01528	AGAP2	0.671759	2.01528
AGAP3	1707	1.5058	AGAP3	1881	2.00933	AGAP3	1881	1.32704	AGAP3	1.61406	2.00933
AGAP4	2715	0.475884	AGAP4	2387	0.541564	AGAP4	2439	0	AGAP4	0.339149	0.541564
AGAP5	2430	1.06505	AGAP5	2779	0	AGAP5	2779	0	AGAP5	0.355018	1.06505
AGAP6	2690	0	AGAP6	2690	0	AGAP6	2690	0	AGAP6	0	0
AGAP9	2387	0	AGAP9	2387	0	AGAP9	2387	0	AGAP9	0	0
AGBL1	3551	0	AGBL1	3551	0	AGBL1	3551	0	AGBL1	0	0
AGBL2	3295	0.252488	AGBL2	1798	0	AGBL2	1798	0	AGBL2	0.0841627	0.252488
AGBL3	2979	0.140862	AGBL3	2979	0.400295	AGBL3	3533	0	AGBL3	0.180386	0.400295
AGBL4	2989	0.421043	AGBL4	2989	0	AGBL4	2989	0	AGBL4	0.140348	0.421043
AGBL5	2382	0.90153	AGBL5	3188	1.18765	AGBL5	3188	0.591827	AGBL5	0.89367	1.18765
AGER	487	1.62199	AGER	557	0	AGER	557	0	AGER	0.540664	1.62199
AGFG1	8668	1.11238	AGFG1	2912	1.0561	AGFG1	2912	0.813076	AGFG1	0.993853	1.11238
AGFG2	1864	4.76347	AGFG2	1864	2.70732	AGFG2	1864	1.78803	AGFG2	3.08628	4.76347
AGGF1	4490	1.35995	AGGF1	4490	1.03057	AGGF1	4490	1.87174	AGGF1	1.42075	1.87174
AGK	2384	0.627385	AGK	3874	0.318624	AGK	3628	0.563576	AGK	0.503195	0.627385
AGL	7179	3.17385	AGL	7091	1.86141	AGL	7106	3.07523	AGL	2.7035	3.17385
AGMAT	3095	10.1339	AGMAT	3095	9.59935	AGMAT	3095	7.86136	AGMAT	9.1982	10.1339
AGMO	485	13.0864	AGMO	2476	15.0294	AGMO	2476	8.75098	AGMO	12.2889	15.0294
AGO1	13712	0.256998	AGO1	3996	0.583239	AGO1	13712	0.267965	AGO1	0.369401	0.583239
AGO2	14595	0.187584	AGO2	14595	0	AGO2	3050	0.494861	AGO2	0.227482	0.494861
AGO3	3211	0.129825	AGO3	19660	0.112561	AGO3	19660	0.11151	AGO3	0.117965	0.129825
AGO4	7272	0.437952	AGO4	7272	0.466707	AGO4	7272	0.205488	AGO4	0.370049	0.466707
AGPAT1	2017	3.19841	AGPAT1	2021	7.32469	AGPAT1	2021	5.44245	AGPAT1	5.32185	7.32469
AGPAT2	1391	48.1387	AGPAT2	1391	41.3787	AGPAT2	1391	50.3896	AGPAT2	46.6357	50.3896
AGPAT3	5767	2.07326	AGPAT3	5767	1.9972	AGPAT3	3589	2.25141	AGPAT3	2.10729	2.25141
AGPAT4	7923	0.050099	AGPAT4	7923	0	AGPAT4	7705	0.096777	AGPAT4	0.0489587	0.096777
AGPAT5	5237	2.08124	AGPAT5	5237	3.28576	AGPAT5	5237	2.60406	AGPAT5	2.65702	3.28576
AGPS	7649	2.02623	AGPS	7649	1.62407	AGPS	7649	2.34022	AGPS	1.99684	2.34022
AGR2	1697	0.265662	AGR2	1697	0	AGR2	1697	0	AGR2	0.088554	0.265662
AGR3	738	0	AGR3	738	0	AGR3	738	1.47842	AGR3	0.492807	1.47842
AGRN	3385	2.39727	AGRN	3385	0.348455	AGRN	3385	1.44249	AGRN	1.39607	2.39727
AGRP	764	0	AGRP	764	0	AGRP	764	0	AGRP	0	0
AGT	2116	378.644	AGT	2116	449.608	AGT	2116	199.486	AGT	342.579	449.608
AGTPBP1	4222	0.193561	AGTPBP1	4473	0.25868	AGTPBP1	4208	0.182281	AGTPBP1	0.211507	0.25868
AGTR1	2071	10.2738	AGTR1	2071	8.9984	AGTR1	2071	16.0135	AGTR1	11.7619	16.0135
AGTR2	2862	0	AGTR2	2862	0	AGTR2	2862	0	AGTR2	0	0
AGTRAP	1067	2.37393	AGTRAP	1067	2.67419	AGTRAP	1130	2.45955	AGTRAP	2.50256	2.67419
AGXT	2900	225.747	AGXT	2900	188.395	AGXT	2900	169.604	AGXT	194.582	225.747
AGXT2	1831	8.55362	AGXT2	2219	3.43376	AGXT2	1831	10.7826	AGXT2	7.58999	10.7826
AHCTF1	8751	0.663212	AHCTF1	8633	0.260624	AHCTF1	8892	0.500905	AHCTF1	0.474914	0.663212
AHCY	2211	19.6725	AHCY	2211	33.9201	AHCY	2211	20.6321	AHCY	24.7416	33.9201
AHCYL1	4313	4.16298	AHCYL1	4313	4.8007	AHCYL1	4313	3.90655	AHCYL1	4.29008	4.8007
AHCYL2	5026	0.643907	AHCYL2	5026	0.457456	AHCYL2	5056	0.450356	AHCYL2	0.51724	0.643907
AHDC1	6103	0.459745	AHDC1	6335	0	AHDC1	6103	0.24653	AHDC1	0.235425	0.459745
AHI1	6063	0.06613	AHI1	6063	0	AHI1	6063	0	AHI1	0.0220433	0.06613
AHNAK	1024	7.3078	AHNAK	1024	10.3155	AHNAK	793	2.65735	AHNAK	6.76022	10.3155
AHNAK2	18335	0	AHNAK2	18335	0	AHNAK2	18335	0	AHNAK2	0	0
AHR	4820	2.71121	AHR	4820	1.43424	AHR	4820	2.93926	AHR	2.36157	2.93926
AHRR	458	0	AHRR	458	0	AHRR	458	0	AHRR	0	0
AHSA1	561	6.83727	AHSA1	584	12.4373	AHSA1	849	9.26278	AHSA1	9.51245	12.4373
AHSG	1553	1553.54	AHSG	1553	1451.43	AHSG	1553	855.839	AHSG	1286.93	1553.54
AHSP	488	0	AHSP	488	0	AHSP	488	0	AHSP	0	0
AICDA	2803	0	AICDA	2803	0	AICDA	2803	0	AICDA	0	0
AIDA	2975	2.68031	AIDA	4050	3.4497	AIDA	2975	5.07954	AIDA	3.73652	5.07954
AIF1	607	4.98054	AIF1	810	0	AIF1	607	3.14925	AIF1	2.70993	4.98054
AIF1L	3515	0	AIF1L	3340	0.353529	AIF1L	3284	0.237795	AIF1L	0.197108	0.353529
AIFM1	1200	16.0257	AIFM1	1200	12.9903	AIFM1	1200	12.5351	AIFM1	13.8504	16.0257
AIFM2	3134	0.64335	AIFM2	2570	1.34345	AIFM2	3134	1.25096	AIFM2	1.07926	1.34345
AIFM3	1325	0.357593	AIFM3	2387	0	AIFM3	1325	0.671134	AIFM3	0.342909	0.671134
AIG1	2136	23.2929	AIG1	2136	30.6885	AIG1	2136	15.6841	AIG1	23.2218	30.6885
AIM2	1394	0	AIM2	1394	0	AIM2	1394	0	AIM2	0	0
AIMP1	2710	3.76824	AIMP1	1883	2.26292	AIMP1	2519	1.91156	AIMP1	2.64757	3.76824
AIMP2	1198	7.15479	AIMP2	1107	13.4789	AIMP2	1107	2.97188	AIMP2	7.86851	13.4789
AIP	1236	11.6961	AIP	1236	13.295	AIP	1236	13.1708	AIP	12.7207	13.295
AIPL1	409	0	AIPL1	409	0	AIPL1	409	0	AIPL1	0	0
AIRE	4306	0	AIRE	4306	0	AIRE	4306	0	AIRE	0	0
AJAP1	12102	0	AJAP1	12102	0	AJAP1	12102	0	AJAP1	0	0
AJM1	4387	0.092921	AJM1	4387	0	AJM1	4387	0	AJM1	0.0309737	0.092921
AJUBA	2648	1.12214	AJUBA	4168	1.11527	AJUBA	2648	2.17087	AJUBA	1.46943	2.17087
AK1	532	6.21549	AK1	525	19.8213	AK1	532	12.6979	AK1	12.9116	19.8213
AK2	811	27.4669	AK2	811	24.1309	AK2	811	10.0038	AK2	20.5339	27.4669
AK3	4029	12.6708	AK3	4029	18.4005	AK3	4029	7.0348	AK3	12.702	18.4005
AK4	6887	4.83544	AK4	6845	4.95488	AK4	6998	4.04545	AK4	4.61193	4.95488
AK5	3929	0.104488	AK5	3280	0	AK5	3280	0.238109	AK5	0.114199	0.238109
AK6	1183	7.06347	AK6	1183	12.6887	AK6	743	9.08136	AK6	9.61119	12.6887
AK7	3283	0.126743	AK7	3283	0	AK7	3283	0	AK7	0.0422477	0.126743
AK8	2072	0	AK8	2072	0	AK8	2072	0	AK8	0	0
AK9	2081	0.209947	AK9	2566	0.943356	AK9	411	4.48118	AK9	1.87816	4.48118
AKAIN1	3065	0.136559	AKAIN1	3065	0	AKAIN1	3065	0	AKAIN1	0.0455197	0.136559
AKAP1	4089	1.42882	AKAP1	3909	5.08276	AKAP1	4285	3.27703	AKAP1	3.26287	5.08276
AKAP10	4063	0.201633	AKAP10	4063	0	AKAP10	4063	0.567639	AKAP10	0.256424	0.567639
AKAP11	9915	0.556831	AKAP11	9915	0.791189	AKAP11	9915	0.671829	AKAP11	0.673283	0.791189
AKAP12	8466	0.276913	AKAP12	8466	0	AKAP12	6287	0.195676	AKAP12	0.15753	0.276913
AKAP13	9128	0.194551	AKAP13	611	2.85621	AKAP13	611	2.52573	AKAP13	1.85883	2.85621
AKAP14	793	0	AKAP14	793	0	AKAP14	793	0	AKAP14	0	0
AKAP17A	3232	1.80475	AKAP17A	3199	0.555649	AKAP17A	3199	0	AKAP17A	0.786801	1.80475
AKAP3	3334	0.124647	AKAP3	3318	0	AKAP3	3318	0	AKAP3	0.041549	0.124647
AKAP4	2864	0	AKAP4	2864	0	AKAP4	2864	0	AKAP4	0	0
AKAP5	6487	0.061634	AKAP5	6487	0.175149	AKAP5	6487	0	AKAP5	0.0789277	0.175149
AKAP6	14984	0.104361	AKAP6	14984	0.074142	AKAP6	4601	0.331634	AKAP6	0.170046	0.331634
AKAP7	2461	0.708966	AKAP7	2008	1.80747	AKAP7	2008	1.09089	AKAP7	1.20244	1.80747
AKAP8	3071	0.666023	AKAP8	3071	0.774481	AKAP8	3665	0.84506	AKAP8	0.761855	0.84506
AKAP8L	1933	2.28409	AKAP8L	2078	0	AKAP8L	2113	1.49079	AKAP8L	1.25829	2.28409
AKAP9	584	4.58077	AKAP9	584	6.32066	AKAP9	584	4.63879	AKAP9	5.18007	6.32066
AKIP1	1273	1.29556	AKIP1	1022	5.22028	AKIP1	1247	0	AKIP1	2.17195	5.22028
AKIRIN1	2688	3.46886	AKIRIN1	2688	3.13652	AKIRIN1	2688	2.07149	AKIRIN1	2.89229	3.46886
AKIRIN2	1898	3.96542	AKIRIN2	1898	2.65147	AKIRIN2	1898	8.31791	AKIRIN2	4.97827	8.31791
AKNA	2138	0.203608	AKNA	2138	1.158	AKNA	2138	1.51095	AKNA	0.957519	1.51095
AKNAD1	812	0	AKNAD1	812	0	AKNAD1	812	0	AKNAD1	0	0
AKR1A1	552	88.1201	AKR1A1	552	62.4189	AKR1A1	335	114.338	AKR1A1	88.2924	114.338
AKR1B1	1361	0.346006	AKR1B1	1361	1.96653	AKR1B1	1852	0.900711	AKR1B1	1.07108	1.96653
AKR1B10	1619	0.280798	AKR1B10	669	2.60717	AKR1B10	1619	0	AKR1B10	0.962657	2.60717
AKR1B15	1989	1.0267	AKR1B15	1641	0	AKR1B15	1641	0	AKR1B15	0.342233	1.0267
AKR1C1	2637	9.02421	AKR1C1	2637	11.3583	AKR1C1	2637	16.4425	AKR1C1	12.275	16.4425
AKR1C2	1481	66.9405	AKR1C2	1481	142.677	AKR1C2	1481	44.6853	AKR1C2	84.7676	142.677
AKR1C3	1405	25.695	AKR1C3	1405	110.838	AKR1C3	1405	23.3569	AKR1C3	53.2967	110.838
AKR1C4	1192	86.8945	AKR1C4	1192	66.3683	AKR1C4	1192	41.359	AKR1C4	64.8739	86.8945
AKR1C8P	1034	1.96129	AKR1C8P	981	0	AKR1C8P	981	0	AKR1C8P	0.653763	1.96129
AKR1D1	2684	55.3054	AKR1D1	2684	36.9355	AKR1D1	2684	41.4725	AKR1D1	44.5711	55.3054
AKR1E2	754	0	AKR1E2	754	0	AKR1E2	754	0	AKR1E2	0	0
AKR7A2	1171	24.2019	AKR7A2	1171	29.1345	AKR7A2	1171	17.7892	AKR7A2	23.7085	29.1345
AKR7A3	1215	119.082	AKR7A3	1215	233.797	AKR7A3	1215	65.792	AKR7A3	139.557	233.797
AKR7L	1240	8.64562	AKR7L	1313	12.0583	AKR7L	1313	4.6851	AKR7L	8.46301	12.0583
AKT1	2742	8.14506	AKT1	2742	7.94292	AKT1	2710	5.88798	AKT1	7.32532	8.14506
AKT1S1	2025	5.59659	AKT1S1	1911	6.55825	AKT1S1	1849	4.75829	AKT1S1	5.63771	6.55825
AKT2	3309	4.90918	AKT2	3309	7.79381	AKT2	3309	3.40829	AKT2	5.37043	7.79381
AKT3	7281	0.06444	AKT3	1688	0	AKT3	4925	0.30865	AKT3	0.124363	0.30865
AKTIP	2384	3.37482	AKTIP	2384	4.43641	AKTIP	2384	4.7847	AKTIP	4.19864	4.7847
ALAD	3247	17.1517	ALAD	3247	18.954	ALAD	3247	13.3435	ALAD	16.4831	18.954
ALAS1	758	18.4942	ALAS1	2430	5.36716	ALAS1	2375	8.46428	ALAS1	10.7752	18.4942
ALAS2	1795	0.248811	ALAS2	1936	0	ALAS2	1936	0	ALAS2	0.082937	0.248811
ALB	1418	10330	ALB	1741	9654.26	ALB	1418	9757.08	ALB	9913.78	10330
ALCAM	4189	4.19105	ALCAM	4189	2.21865	ALCAM	4189	3.48005	ALCAM	3.29658	4.19105
ALDH16A1	2174	1.5014	ALDH16A1	3099	0.383435	ALDH16A1	3099	0.253236	ALDH16A1	0.712692	1.5014
ALDH18A1	3337	2.23193	ALDH18A1	3337	4.24648	ALDH18A1	3337	3.7405	ALDH18A1	3.4063	4.24648
ALDH1A1	2096	222.319	ALDH1A1	2096	209.486	ALDH1A1	2096	221.481	ALDH1A1	217.762	222.319
ALDH1A2	227	29.242	ALDH1A2	3700	0	ALDH1A2	3146	0.249126	ALDH1A2	9.83038	29.242
ALDH1A3	3104	0.134692	ALDH1A3	3469	0.339362	ALDH1A3	571	0	ALDH1A3	0.158018	0.339362
ALDH1B1	3028	15.775	ALDH1B1	3028	31.852	ALDH1B1	3028	11.9466	ALDH1B1	19.8579	31.852
ALDH1L1	2758	31.5851	ALDH1L1	2758	52.2572	ALDH1L1	2797	18.259	ALDH1L1	34.0338	52.2572
ALDH1L2	7403	0	ALDH1L2	7403	0	ALDH1L2	7403	0	ALDH1L2	0	0
ALDH2	9561	70.1442	ALDH2	1760	83.9847	ALDH2	9561	50.8362	ALDH2	68.3217	83.9847
ALDH3A1	1495	0.308765	ALDH3A1	1587	0	ALDH3A1	1587	0	ALDH3A1	0.102922	0.308765
ALDH3A2	2648	17.7463	ALDH3A2	1081	11.2203	ALDH3A2	2648	30.4694	ALDH3A2	19.812	30.4694
ALDH3B1	5884	0.068231	ALDH3B1	2280	0	ALDH3B1	2280	0	ALDH3B1	0.0227437	0.068231
ALDH3B2	2480	0	ALDH3B2	2480	0	ALDH3B2	2480	0	ALDH3B2	0	0
ALDH4A1	2957	31.0247	ALDH4A1	2957	22.9259	ALDH4A1	2957	25.4785	ALDH4A1	26.4763	31.0247
ALDH5A1	4685	10.8071	ALDH5A1	4685	9.66225	ALDH5A1	4685	8.97045	ALDH5A1	9.81328	10.8071
ALDH6A1	5462	23.0695	ALDH6A1	5462	12.7495	ALDH6A1	5462	22.4465	ALDH6A1	19.4218	23.0695
ALDH7A1	579	63.9418	ALDH7A1	579	33.6962	ALDH7A1	579	84.8018	ALDH7A1	60.8132	84.8018
ALDH8A1	2383	22.8832	ALDH8A1	2383	36.2355	ALDH8A1	2383	26.0448	ALDH8A1	28.3878	36.2355
ALDH9A1	2696	34.8894	ALDH9A1	2696	30.816	ALDH9A1	2696	20.9421	ALDH9A1	28.8825	34.8894
ALDOA	801	19.4903	ALDOA	801	20.6546	ALDOA	801	17.5729	ALDOA	19.2393	20.6546
ALDOB	1612	3299.14	ALDOB	1612	6150.66	ALDOB	1612	1786.82	ALDOB	3745.54	6150.66
ALDOC	1519	7.65221	ALDOC	1519	24.3672	ALDOC	1519	6.92335	ALDOC	12.9809	24.3672
ALG1	2870	1.02309	ALG1	2870	1.165	ALG1	2870	1.59585	ALG1	1.26131	1.59585
ALG10	571	0	ALG10	571	0	ALG10	2913	0.270924	ALG10	0.090308	0.270924
ALG10B	10050	0.313848	ALG10B	10050	0.33441	ALG10B	10050	0.294477	ALG10B	0.314245	0.33441
ALG11	6510	0.368446	ALG11	1983	0.630355	ALG11	6510	0.230501	ALG11	0.409767	0.630355
ALG12	5330	0.529702	ALG12	5330	1.29024	ALG12	5330	0.284043	ALG12	0.701329	1.29024
ALG13	1098	2.6901	ALG13	785	5.22136	ALG13	536	2.52262	ALG13	3.47803	5.22136
ALG14	9375	0.80042	ALG14	9375	1.31687	ALG14	9375	0.869717	ALG14	0.99567	1.31687
ALG1L	701	0	ALG1L	701	0	ALG1L	701	0	ALG1L	0	0
ALG1L2	969	0	ALG1L2	969	0	ALG1L2	969	0	ALG1L2	0	0
ALG2	1627	7.38609	ALG2	1627	3.96662	ALG2	1627	2.85928	ALG2	4.73733	7.38609
ALG3	1533	4.2782	ALG3	1533	10.0585	ALG3	1452	4.15483	ALG3	6.16386	10.0585
ALG5	1119	12.281	ALG5	1119	13.0417	ALG5	1119	10.0595	ALG5	11.7941	13.0417
ALG6	985	3.01617	ALG6	1887	2.60753	ALG6	985	2.42721	ALG6	2.68364	3.01617
ALG8	517	12.8377	ALG8	517	10.9324	ALG8	517	31.3038	ALG8	18.358	31.3038
ALG9	621	3.77699	ALG9	621	6.8789	ALG9	526	4.19933	ALG9	4.95174	6.8789
ALK	2513	0	ALK	2513	0	ALK	2513	0	ALK	0	0
ALKAL1	1140	0	ALKAL1	1140	0	ALKAL1	1140	0	ALKAL1	0	0
ALKAL2	1184	0.411576	ALKAL2	1184	0	ALKAL2	1184	1.5449	ALKAL2	0.65216	1.5449
ALKBH1	2597	0.327578	ALKBH1	2597	0	ALKBH1	2597	0	ALKBH1	0.109193	0.327578
ALKBH2	1030	3.24085	ALKBH2	574	3.47997	ALKBH2	1180	5.15256	ALKBH2	3.95779	5.15256
ALKBH3	1557	1.17647	ALKBH3	1557	1.67162	ALKBH3	725	4.27992	ALKBH3	2.37601	4.27992
ALKBH4	2092	0.417386	ALKBH4	1405	0.945806	ALKBH4	1405	1.2493	ALKBH4	0.87083	1.2493
ALKBH5	2146	6.48797	ALKBH5	3159	5.458	ALKBH5	2146	6.46887	ALKBH5	6.13828	6.48797
ALKBH6	861	1.88746	ALKBH6	955	6.88061	ALKBH6	977	3.96957	ALKBH6	4.24588	6.88061
ALKBH7	970	83.2032	ALKBH7	970	76.7464	ALKBH7	970	52.3443	ALKBH7	70.7646	83.2032
ALKBH8	4079	0.501975	ALKBH8	2296	0.533923	ALKBH8	4079	0.188422	ALKBH8	0.408107	0.533923
ALLC	1441	0	ALLC	1441	0	ALLC	1869	0.445627	ALLC	0.148542	0.445627
ALMS1	3687	0.223691	ALMS1	12595	0.08849	ALMS1	12595	0	ALMS1	0.10406	0.223691
ALOX12	2392	0	ALOX12	2392	0	ALOX12	2392	0	ALOX12	0	0
ALOX12B	2515	0	ALOX12B	2515	0	ALOX12B	2515	0	ALOX12B	0	0
ALOX15	2784	0	ALOX15	2784	0	ALOX15	2784	0	ALOX15	0	0
ALOX15B	2396	0	ALOX15B	2396	0	ALOX15B	2396	0	ALOX15B	0	0
ALOX5	2519	0.169419	ALOX5	2390	0.51047	ALOX5	2390	0	ALOX5	0.22663	0.51047
ALOX5AP	904	1.17557	ALOX5AP	1224	0	ALOX5AP	904	1.10316	ALOX5AP	0.759579	1.17557
ALOXE3	3362	0	ALOXE3	3362	0	ALOXE3	3362	0	ALOXE3	0	0
ALPG	2492	0	ALPG	2492	0	ALPG	2492	0	ALPG	0	0
ALPI	1882	0	ALPI	1882	0	ALPI	1882	0	ALPI	0	0
ALPK1	5633	0.142825	ALPK1	2295	0.534184	ALPK1	716	1.54822	ALPK1	0.741742	1.54822
ALPK2	2773	0.152363	ALPK2	7437	0.151997	ALPK2	7437	0.200771	ALPK2	0.168377	0.200771
ALPK3	10917	0.036038	ALPK3	10917	0	ALPK3	10917	0	ALPK3	0.0120127	0.036038
ALPL	1595	4.75976	ALPL	2241	3.8407	ALPL	1595	5.76717	ALPL	4.78921	5.76717
ALPP	660	0	ALPP	660	0	ALPP	660	0	ALPP	0	0
ALS2	2677	0.95034	ALS2	2981	1.02099	ALS2	6675	0.673746	ALS2	0.881691	1.02099
ALS2CL	4431	0.254035	ALS2CL	4431	0.522557	ALS2CL	4431	0.345118	ALS2CL	0.373903	0.522557
ALX1	1332	0	ALX1	1332	0	ALX1	1332	0	ALX1	0	0
ALX3	1955	0	ALX3	1955	0	ALX3	1955	0	ALX3	0	0
ALX4	5727	0	ALX4	5727	0	ALX4	5727	0	ALX4	0	0
ALYREF	1097	5.44622	ALYREF	1097	5.15894	ALYREF	1097	2.55538	ALYREF	4.38685	5.44622
AMACR	2919	8.6549	AMACR	2052	7.7724	AMACR	4108	7.44252	AMACR	7.95661	8.6549
AMBN	2005	0	AMBN	2005	0	AMBN	2005	0	AMBN	0	0
AMBP	1262	2986.92	AMBP	1262	3331.15	AMBP	1262	1841.48	AMBP	2719.85	3331.15
AMBRA1	5023	0.322156	AMBRA1	4817	0.478391	AMBRA1	4817	0.157975	AMBRA1	0.319507	0.478391
AMD1	3121	2.10729	AMD1	3419	1.72358	AMD1	3040	1.6746	AMD1	1.83516	2.10729
AMDHD1	1841	32.7531	AMDHD1	1841	20.4356	AMDHD1	1841	22.9895	AMDHD1	25.3927	32.7531
AMDHD2	529	2.25004	AMDHD2	1482	0	AMDHD2	529	2.44814	AMDHD2	1.56606	2.44814
AMELX	737	0	AMELX	737	0	AMELX	737	0	AMELX	0	0
AMELY	948	0	AMELY	948	0	AMELY	948	0	AMELY	0	0
AMER1	8407	0.329887	AMER1	8407	0	AMER1	8407	0	AMER1	0.109962	0.329887
AMER2	10055	0	AMER2	10055	0	AMER2	10055	0	AMER2	0	0
AMER3	3273	0	AMER3	3273	0	AMER3	3273	0	AMER3	0	0
AMFR	2249	8.58366	AMFR	2249	9.29009	AMFR	2249	5.6296	AMFR	7.83445	9.29009
AMH	534	0	AMH	534	0	AMH	534	0	AMH	0	0
AMHR2	2001	0	AMHR2	2001	0	AMHR2	2001	0	AMHR2	0	0
AMIGO1	5130	0	AMIGO1	5130	0.223854	AMIGO1	5130	0.147842	AMIGO1	0.123899	0.223854
AMIGO2	2856	0.147511	AMIGO2	3763	0	AMIGO2	3058	0.256934	AMIGO2	0.134815	0.256934
AMIGO3	2856	0	AMIGO3	2856	0	AMIGO3	2856	0	AMIGO3	0	0
AMMECR1	546	1.29869	AMMECR1	5350	0	AMMECR1	5350	0.141465	AMMECR1	0.480052	1.29869
AMMECR1L	4641	0.350182	AMMECR1L	4641	0.248783	AMMECR1L	4641	0.164306	AMMECR1L	0.254424	0.350182
AMN	2269	28.5269	AMN	2269	27.13	AMN	2269	17.8942	AMN	24.517	28.5269
AMN1	647	0.968293	AMN1	1952	1.92551	AMN1	647	1.8173	AMN1	1.57037	1.92551
AMOT	6888	0.203778	AMOT	6888	0.164569	AMOT	6888	0.108688	AMOT	0.159012	0.203778
AMOTL1	8980	0.264201	AMOTL1	8844	0.381338	AMOTL1	8844	0.755553	AMOTL1	0.467031	0.755553
AMOTL2	4335	0.846931	AMOTL2	4335	0.534838	AMOTL2	4335	1.76375	AMOTL2	1.04851	1.76375
AMPD1	2051	0	AMPD1	2051	0	AMPD1	2051	0	AMPD1	0	0
AMPD2	2337	1.33802	AMPD2	2337	2.7946	AMPD2	2337	3.11133	AMPD2	2.41465	3.11133
AMPD3	583	0	AMPD3	583	0	AMPD3	583	0	AMPD3	0	0
AMPH	3224	0	AMPH	3224	0	AMPH	3224	0	AMPH	0	0
AMT	1823	5.85971	AMT	1860	8.19146	AMT	1174	4.68487	AMT	6.24534	8.19146
AMTN	1009	0	AMTN	1009	0	AMTN	1009	0	AMTN	0	0
AMY1A	1363	0	AMY1A	1363	0	AMY1A	1363	0	AMY1A	0	0
AMY1B	1787	0	AMY1B	1787	0	AMY1B	1787	0	AMY1B	0	0
AMY1C	1632	0	AMY1C	1632	0.790453	AMY1C	1632	0	AMY1C	0.263484	0.790453
AMY2A	1862	0	AMY2A	1862	0	AMY2A	1634	0.521293	AMY2A	0.173764	0.521293
AMY2B	683	0.852857	AMY2B	2181	0.56572	AMY2B	2788	0	AMY2B	0.472859	0.852857
AMZ1	1862	0.238469	AMZ1	1862	0.677671	AMZ1	5516	0	AMZ1	0.30538	0.677671
AMZ2	1339	6.05225	AMZ2	1339	8.97361	AMZ2	444	13.1186	AMZ2	9.38148	13.1186
ANAPC1	2755	0.153458	ANAPC1	7762	0.145421	ANAPC1	580	4.37254	ANAPC1	1.55714	4.37254
ANAPC10	928	2.10907	ANAPC10	1674	2.30142	ANAPC10	928	2.31228	ANAPC10	2.24092	2.31228
ANAPC11	499	64.3385	ANAPC11	578	93.6019	ANAPC11	499	62.4745	ANAPC11	73.4716	93.6019
ANAPC13	1420	12.1027	ANAPC13	1420	7.97171	ANAPC13	1209	9.37619	ANAPC13	9.81686	12.1027
ANAPC15	500	9.74191	ANAPC15	500	10.2202	ANAPC15	500	13.5092	ANAPC15	11.1571	13.5092
ANAPC16	1828	10.711	ANAPC16	1828	23.462	ANAPC16	734	11.7868	ANAPC16	15.3199	23.462
ANAPC2	2655	1.59839	ANAPC2	2655	2.72534	ANAPC2	1972	1.25692	ANAPC2	1.86021	2.72534
ANAPC4	2329	0.369805	ANAPC4	2599	1.39625	ANAPC4	2599	0.921417	ANAPC4	0.895824	1.39625
ANAPC5	1141	5.21145	ANAPC5	2147	5.07051	ANAPC5	1508	6.59909	ANAPC5	5.62702	6.59909
ANAPC7	1836	1.45427	ANAPC7	748	2.19359	ANAPC7	1836	1.8196	ANAPC7	1.82248	2.19359
ANG	1222	324.071	ANG	1222	280.544	ANG	1222	203.011	ANG	269.209	324.071
ANGEL1	5128	0.472832	ANGEL1	5128	0.671836	ANGEL1	5128	0.591611	ANGEL1	0.57876	0.671836
ANGEL2	4323	0.471903	ANGEL2	4323	0.536413	ANGEL2	851	1.20045	ANGEL2	0.736255	1.20045
ANGPT1	4353	0.093691	ANGPT1	4230	0	ANGPT1	4230	0.181274	ANGPT1	0.091655	0.181274
ANGPT2	5416	0.074412	ANGPT2	5416	0	ANGPT2	2602	0.306747	ANGPT2	0.127053	0.306747
ANGPT4	4692	0	ANGPT4	4692	0	ANGPT4	4692	0	ANGPT4	0	0
ANGPTL1	3543	0.817154	ANGPTL1	3543	0	ANGPTL1	2289	0.70767	ANGPTL1	0.508275	0.817154
ANGPTL2	2575	1.32271	ANGPTL2	2575	0.939704	ANGPTL2	2575	1.8372	ANGPTL2	1.36654	1.8372
ANGPTL3	2926	90.788	ANGPTL3	2926	116.752	ANGPTL3	2926	86.8136	ANGPTL3	98.1178	116.752
ANGPTL4	1719	6.00205	ANGPTL4	552	0	ANGPTL4	1798	7.32304	ANGPTL4	4.44169	7.32304
ANGPTL5	2368	0	ANGPTL5	2368	0	ANGPTL5	2368	0	ANGPTL5	0	0
ANGPTL6	1900	3.82926	ANGPTL6	1900	6.49853	ANGPTL6	1579	8.80642	ANGPTL6	6.37807	8.80642
ANGPTL7	2224	0	ANGPTL7	2224	0	ANGPTL7	2224	0	ANGPTL7	0	0
ANGPTL8	432	10.5747	ANGPTL8	872	112.726	ANGPTL8	432	33.2016	ANGPTL8	52.1674	112.726
ANHX	1765	0	ANHX	1765	0	ANHX	1765	0	ANHX	0	0
ANK1	8237	0	ANK1	8237	0	ANK1	8237	0	ANK1	0	0
ANK2	5160	0.078292	ANK2	8043	0	ANK2	8043	0	ANK2	0.0260973	0.078292
ANK3	761	0.728431	ANK3	7202	0.314271	ANK3	470	3.27941	ANK3	1.4407	3.27941
ANKAR	3734	0	ANKAR	3734	0	ANKAR	586	2.14723	ANKAR	0.715744	2.14723
ANKDD1A	742	0	ANKDD1A	742	0	ANKDD1A	742	0	ANKDD1A	0	0
ANKDD1B	1662	0	ANKDD1B	1662	0	ANKDD1B	1662	0	ANKDD1B	0	0
ANKEF1	5303	0.380378	ANKEF1	5303	0.648569	ANKEF1	489	0	ANKEF1	0.342982	0.648569
ANKFN1	1770	0	ANKFN1	1770	0	ANKFN1	1770	0	ANKFN1	0	0
ANKFY1	7506	0.635743	ANKFY1	7506	0.602208	ANKFY1	7506	0.497154	ANKFY1	0.578368	0.635743
ANKH	556	8.79375	ANKH	556	7.13991	ANKH	556	9.43098	ANKH	8.45488	9.43098
ANKHD1	3234	1.21862	ANKHD1	3511	0.631491	ANKHD1	2035	0.808369	ANKHD1	0.886159	1.21862
ANKIB1	438	2.04475	ANKIB1	6340	1.07626	ANKIB1	6340	0.473872	ANKIB1	1.19829	2.04475
ANKK1	2553	0	ANKK1	2553	0	ANKK1	2553	0	ANKK1	0	0
ANKLE1	1821	0	ANKLE1	1821	0	ANKLE1	1821	0	ANKLE1	0	0
ANKLE2	4590	0.656331	ANKLE2	4590	0.503413	ANKLE2	4590	0.889703	ANKLE2	0.683149	0.889703
ANKMY1	3221	0.259201	ANKMY1	945	1.57181	ANKMY1	2449	0.32809	ANKMY1	0.719699	1.57181
ANKMY2	2599	0.654598	ANKMY2	2599	1.86021	ANKMY2	2599	0.921417	ANKMY2	1.14541	1.86021
ANKRA2	2161	1.60926	ANKRA2	2161	1.14328	ANKRA2	2161	3.02028	ANKRA2	1.92427	3.02028
ANKRD1	1979	0	ANKRD1	1979	0	ANKRD1	1979	0	ANKRD1	0	0
ANKRD10	2495	3.42461	ANKRD10	446	7.27862	ANKRD10	2495	4.82051	ANKRD10	5.17458	7.27862
ANKRD11	758	0.756717	ANKRD11	2043	1.21852	ANKRD11	2043	0.77227	ANKRD11	0.915837	1.21852
ANKRD12	9115	0.303716	ANKRD12	9115	0.36968	ANKRD12	390	5.15335	ANKRD12	1.94225	5.15335
ANKRD13A	3315	1.00336	ANKRD13A	3315	1.42565	ANKRD13A	3315	0.706169	ANKRD13A	1.04506	1.42565
ANKRD13B	582	0	ANKRD13B	582	0	ANKRD13B	582	0	ANKRD13B	0	0
ANKRD13C	794	0.70664	ANKRD13C	5658	0.201998	ANKRD13C	3327	0.703415	ANKRD13C	0.537351	0.70664
ANKRD13D	2219	0.671691	ANKRD13D	580	3.31032	ANKRD13D	2881	0	ANKRD13D	1.32734	3.31032
ANKRD16	2734	0.619022	ANKRD16	2734	0	ANKRD16	2734	0.580893	ANKRD16	0.399972	0.619022
ANKRD17	10797	0.572955	ANKRD17	10797	0.465808	ANKRD17	10797	0.478836	ANKRD17	0.505866	0.572955
ANKRD18A	2906	0	ANKRD18A	2906	0	ANKRD18A	2906	0	ANKRD18A	0	0
ANKRD18B	2898	0.145171	ANKRD18B	3773	0	ANKRD18B	3773	0	ANKRD18B	0.0483903	0.145171
ANKRD2	1449	0	ANKRD2	1449	0	ANKRD2	1449	0	ANKRD2	0	0
ANKRD20A1	2662	0	ANKRD20A1	2662	0	ANKRD20A1	2662	0	ANKRD20A1	0	0
ANKRD20A2	3511	0	ANKRD20A2	3511	0	ANKRD20A2	3511	0	ANKRD20A2	0	0
ANKRD20A3	5567	0	ANKRD20A3	5567	0	ANKRD20A3	5567	0	ANKRD20A3	0	0
ANKRD20A4	4137	0	ANKRD20A4	4137	0	ANKRD20A4	4137	0	ANKRD20A4	0	0
ANKRD22	3858	0	ANKRD22	3858	0	ANKRD22	3858	0	ANKRD22	0	0
ANKRD23	2455	0.267723	ANKRD23	1132	0	ANKRD23	1132	0	ANKRD23	0.089241	0.267723
ANKRD24	3711	0.11107	ANKRD24	4026	0	ANKRD24	4026	0	ANKRD24	0.0370233	0.11107
ANKRD26	6827	0.058448	ANKRD26	6591	0.172277	ANKRD26	761	0	ANKRD26	0.0769083	0.172277
ANKRD27	4432	0	ANKRD27	4432	0.261216	ANKRD27	4432	0.517553	ANKRD27	0.25959	0.517553
ANKRD28	1091	0.710048	ANKRD28	6564	1.67838	ANKRD28	6383	0.941098	ANKRD28	1.10984	1.67838
ANKRD29	3597	0.229706	ANKRD29	3387	0	ANKRD29	3387	0.229987	ANKRD29	0.153231	0.229987
ANKRD30A	4894	0	ANKRD30A	4894	0	ANKRD30A	4894	0	ANKRD30A	0	0
ANKRD30B	434	0	ANKRD30B	434	0	ANKRD30B	434	0	ANKRD30B	0	0
ANKRD30BL	1253	0	ANKRD30BL	1253	0	ANKRD30BL	1425	0.614017	ANKRD30BL	0.204672	0.614017
ANKRD31	2827	0	ANKRD31	2827	0	ANKRD31	2827	0	ANKRD31	0	0
ANKRD33	1286	0	ANKRD33	1286	0	ANKRD33	1286	0	ANKRD33	0	0
ANKRD33B	9586	0	ANKRD33B	9586	0	ANKRD33B	9586	0	ANKRD33B	0	0
ANKRD34A	3607	0	ANKRD34A	3607	0	ANKRD34A	3607	0	ANKRD34A	0	0
ANKRD34B	3730	0	ANKRD34B	3730	0	ANKRD34B	3730	0	ANKRD34B	0	0
ANKRD34C	4951	0	ANKRD34C	4951	0	ANKRD34C	4951	0	ANKRD34C	0	0
ANKRD35	3093	0.270427	ANKRD35	3359	1.05411	ANKRD35	3093	0	ANKRD35	0.441511	1.05411
ANKRD36	1168	0.41875	ANKRD36	986	1.48425	ANKRD36	7623	0	ANKRD36	0.634332	1.48425
ANKRD36B	4297	0	ANKRD36B	4297	0	ANKRD36B	4297	0	ANKRD36B	0	0
ANKRD36C	650	0	ANKRD36C	650	0	ANKRD36C	5428	0.139334	ANKRD36C	0.0464447	0.139334
ANKRD37	1444	2.9963	ANKRD37	1444	2.69079	ANKRD37	1444	1.81274	ANKRD37	2.49994	2.9963
ANKRD39	892	5.98773	ANKRD39	892	8.50783	ANKRD39	892	4.49514	ANKRD39	6.33023	8.50783
ANKRD40	4166	0.883481	ANKRD40	4166	0.836879	ANKRD40	4166	2.21084	ANKRD40	1.3104	2.21084
ANKRD40CL	2763	0	ANKRD40CL	2763	0	ANKRD40CL	2763	0	ANKRD40CL	0	0
ANKRD42	855	0.635392	ANKRD42	855	1.80563	ANKRD42	594	2.09729	ANKRD42	1.51277	2.09729
ANKRD44	7218	0.220673	ANKRD44	2798	0	ANKRD44	2798	0	ANKRD44	0.0735577	0.220673
ANKRD45	2660	0	ANKRD45	2660	0	ANKRD45	1824	0.458367	ANKRD45	0.152789	0.458367
ANKRD46	3270	3.12498	ANKRD46	3270	2.17034	ANKRD46	3270	3.37059	ANKRD46	2.88864	3.37059
ANKRD49	1844	0.723486	ANKRD49	1844	1.37065	ANKRD49	1844	0.452616	ANKRD49	0.848916	1.37065
ANKRD50	8798	0.134913	ANKRD50	8798	0	ANKRD50	8798	0.422011	ANKRD50	0.185641	0.422011
ANKRD52	8681	0.227976	ANKRD52	8681	0.12957	ANKRD52	651	0	ANKRD52	0.119182	0.227976
ANKRD53	2185	0	ANKRD53	2185	0	ANKRD53	2185	0	ANKRD53	0	0
ANKRD54	2403	1.07128	ANKRD54	1140	1.22742	ANKRD54	2403	2.0106	ANKRD54	1.43643	2.0106
ANKRD55	2471	0	ANKRD55	2139	0.578298	ANKRD55	2471	0	ANKRD55	0.192766	0.578298
ANKRD6	5368	0.265695	ANKRD6	5368	0	ANKRD6	5258	0.42055	ANKRD6	0.228748	0.42055
ANKRD60	1038	0	ANKRD60	1038	0	ANKRD60	1038	0	ANKRD60	0	0
ANKRD61	1423	0	ANKRD61	1423	0	ANKRD61	1423	0	ANKRD61	0	0
ANKRD62	4754	0	ANKRD62	4754	0	ANKRD62	4754	0	ANKRD62	0	0
ANKRD63	1143	0	ANKRD63	1143	0	ANKRD63	1143	0	ANKRD63	0	0
ANKRD65	1632	0	ANKRD65	1632	0	ANKRD65	1632	0	ANKRD65	0	0
ANKRD66	1346	0	ANKRD66	1346	0	ANKRD66	1346	0	ANKRD66	0	0
ANKRD7	1599	0	ANKRD7	1599	0	ANKRD7	1599	0	ANKRD7	0	0
ANKRD9	1444	1.96515	ANKRD9	1413	3.71457	ANKRD9	1413	2.20609	ANKRD9	2.62861	3.71457
ANKS1A	6350	0.693203	ANKS1A	6350	0.537249	ANKS1A	6350	0.236547	ANKS1A	0.489	0.693203
ANKS1B	838	0	ANKS1B	838	0	ANKS1B	2115	1.16054	ANKS1B	0.386847	1.16054
ANKS3	2187	0.198458	ANKS3	2387	0	ANKS3	2187	0.372468	ANKS3	0.190309	0.372468
ANKS4B	4323	0.755045	ANKS4B	4323	1.34103	ANKS4B	4323	0.885673	ANKS4B	0.993917	1.34103
ANKS6	677	0.900263	ANKS6	2272	0	ANKS6	677	1.68962	ANKS6	0.863296	1.68962
ANKUB1	2207	0	ANKUB1	2207	0	ANKUB1	2207	0	ANKUB1	0	0
ANKZF1	2540	0.261268	ANKZF1	873	1.75346	ANKZF1	3245	0.240891	ANKZF1	0.751873	1.75346
ANLN	4661	0	ANLN	4661	0	ANLN	4661	0	ANLN	0	0
ANO1	4790	5.08052	ANO1	4790	5.77483	ANO1	4790	4.29068	ANO1	5.04868	5.77483
ANO10	2039	0.214876	ANO10	2039	2.24567	ANO10	2039	0.403281	ANO10	0.954608	2.24567
ANO2	463	0	ANO2	463	0	ANO2	463	0	ANO2	0	0
ANO3	6308	0.063455	ANO3	6308	0	ANO3	6308	0.119094	ANO3	0.0608497	0.119094
ANO4	1385	0	ANO4	1385	0	ANO4	1385	0	ANO4	0	0
ANO5	6651	0.060055	ANO5	6656	0	ANO5	6656	0.225248	ANO5	0.095101	0.225248
ANO6	5998	2.91803	ANO6	5998	3.61095	ANO6	5955	2.09363	ANO6	2.8742	3.61095
ANO7	1905	0.232273	ANO7	1905	0.660064	ANO7	2139	0.381932	ANO7	0.424756	0.660064
ANO8	4618	0.264019	ANO8	4618	0	ANO8	4618	0	ANO8	0.0880063	0.264019
ANO9	2868	0	ANO9	2868	0	ANO9	2868	0.551161	ANO9	0.18372	0.551161
ANOS1	6265	0	ANOS1	6265	0	ANOS1	6265	0.119945	ANOS1	0.0399817	0.119945
ANP32A	2001	8.24891	ANP32A	2001	15.1906	ANP32A	2001	5.84972	ANP32A	9.76307	15.1906
ANP32B	1483	9.61407	ANP32B	1483	11.5177	ANP32B	1483	4.68107	ANP32B	8.60427	11.5177
ANP32D	958	0	ANP32D	958	0	ANP32D	958	0	ANP32D	0	0
ANP32E	3054	2.13599	ANP32E	2989	1.1965	ANP32E	3054	3.52096	ANP32E	2.28449	3.52096
ANPEP	3662	46.1926	ANPEP	3662	33.2972	ANPEP	3662	23.0481	ANPEP	34.1793	46.1926
ANTKMT	806	7.37685	ANTKMT	1088	25.3243	ANTKMT	806	10.27	ANTKMT	14.3237	25.3243
ANTXR1	5859	0.479744	ANTXR1	5859	0.194759	ANTXR1	5859	0.643136	ANTXR1	0.439213	0.643136
ANTXR2	2026	1.29869	ANTXR2	8419	0.936395	ANTXR2	2026	1.62493	ANTXR2	1.28667	1.62493
ANTXRL	490	0	ANTXRL	490	0	ANTXRL	490	0	ANTXRL	0	0
ANXA1	2209	1.98131	ANXA1	2209	2.78817	ANXA1	1401	5.02227	ANXA1	3.26391	5.02227
ANXA10	894	20.2951	ANXA10	1441	22.0132	ANXA10	894	24.6465	ANXA10	22.3183	24.6465
ANXA11	377	8.70146	ANXA11	750	8.16406	ANXA11	377	15.3772	ANXA11	10.7476	15.3772
ANXA13	1588	2.01113	ANXA13	1588	2.44934	ANXA13	1456	0	ANXA13	1.48682	2.44934
ANXA2	1444	9.94481	ANXA2	1444	26.5325	ANXA2	1444	10.0084	ANXA2	15.4952	26.5325
ANXA2R	1265	0.378731	ANXA2R	1265	0	ANXA2R	2234	0.363644	ANXA2R	0.247458	0.378731
ANXA3	1335	0	ANXA3	1335	1.00683	ANXA3	1524	0.566303	ANXA3	0.524376	1.00683
ANXA4	2651	14.7809	ANXA4	2651	10.9423	ANXA4	2651	11.4886	ANXA4	12.4039	14.7809
ANXA5	1363	27.6349	ANXA5	1363	19.6299	ANXA5	1363	18.1502	ANXA5	21.805	27.6349
ANXA6	1430	30.978	ANXA6	1430	44.3841	ANXA6	1430	36.9453	ANXA6	37.4358	44.3841
ANXA7	2174	7.79064	ANXA7	2174	12.665	ANXA7	2174	8.09193	ANXA7	9.51587	12.665
ANXA8	1860	0.477531	ANXA8	1971	0	ANXA8	1971	0	ANXA8	0.159177	0.477531
ANXA8L1	2174	0	ANXA8L1	2174	0	ANXA8L1	2174	0	ANXA8L1	0	0
ANXA9	1551	7.38686	ANXA9	1551	6.71733	ANXA9	1551	4.4364	ANXA9	6.1802	7.38686
AOAH	2336	0.368564	AOAH	722	2.31442	AOAH	2336	0.691725	AOAH	1.1249	2.31442
AOC1	3135	0	AOC1	3135	0	AOC1	3135	0	AOC1	0	0
AOC2	2677	0	AOC2	2677	0	AOC2	2677	0	AOC2	0	0
AOC3	3900	0.631911	AOC3	3900	0.897868	AOC3	2392	2.72169	AOC3	1.41716	2.72169
AOPEP	919	9.59188	AOPEP	919	11.0086	AOPEP	919	5.06679	AOPEP	8.55574	11.0086
AOX1	4928	64.4145	AOX1	4928	31.7494	AOX1	4928	75.0296	AOX1	57.0645	75.0296
AP1AR	5915	0.754986	AP1AR	5915	0.964171	AP1AR	5915	1.01885	AP1AR	0.912667	1.01885
AP1B1	3838	1.77167	AP1B1	3838	2.2022	AP1B1	4146	1.47523	AP1B1	1.81637	2.2022
AP1G1	6969	1.54474	AP1G1	6969	1.78843	AP1G1	6969	1.61066	AP1G1	1.64795	1.78843
AP1G2	2955	0.142958	AP1G2	3298	0	AP1G2	2471	0.32484	AP1G2	0.155933	0.32484
AP1M1	2311	4.84582	AP1M1	2311	5.81815	AP1M1	2311	3.4861	AP1M1	4.71669	5.81815
AP1M2	544	0	AP1M2	544	0	AP1M2	1749	0.962601	AP1M2	0.320867	0.962601
AP1S1	1226	12.8621	AP1S1	1226	13.4312	AP1S1	1226	9.60974	AP1S1	11.9677	13.4312
AP1S2	2128	0.614077	AP1S2	1925	0.652183	AP1S2	1925	0.430728	AP1S2	0.565663	0.652183
AP1S3	1785	0	AP1S3	1785	0	AP1S3	1785	0	AP1S3	0	0
AP2A1	3286	3.32891	AP2A1	3286	2.51872	AP2A1	3286	4.11732	AP2A1	3.32165	4.11732
AP2A2	3072	2.9101	AP2A2	3072	5.49383	AP2A2	3072	2.40337	AP2A2	3.60243	5.49383
AP2B1	690	1.74733	AP2B1	5702	1.25893	AP2B1	5702	0.606381	AP2B1	1.20421	1.74733
AP2M1	1470	17.0855	AP2M1	1470	11.3867	AP2M1	1470	13.7613	AP2M1	14.0778	17.0855
AP2S1	458	50.8396	AP2S1	707	97.4063	AP2S1	458	57.5325	AP2S1	68.5928	97.4063
AP3B1	1170	3.82008	AP3B1	3986	0.877199	AP3B1	1170	3.92103	AP3B1	2.87277	3.92103
AP3B2	3683	0	AP3B2	3683	0	AP3B2	3683	0	AP3B2	0	0
AP3D1	1686	3.18182	AP3D1	1686	2.55485	AP3D1	3357	1.25084	AP3D1	2.32917	3.18182
AP3M1	5124	1.73514	AP3M1	5124	1.12065	AP3M1	5124	1.48024	AP3M1	1.44534	1.73514
AP3M2	602	1.09208	AP3M2	3669	0	AP3M2	3661	0.211513	AP3M2	0.434531	1.09208
AP3S1	1180	14.4341	AP3S1	1180	21.89	AP3S1	1180	13.1882	AP3S1	16.5041	21.89
AP3S2	5543	1.3799	AP3S2	5543	1.23832	AP3S2	1262	0.557181	AP3S2	1.05847	1.3799
AP4B1	2742	0.617034	AP4B1	2144	0.576772	AP4B1	2742	0.579029	AP4B1	0.590945	0.617034
AP4E1	6653	0.300181	AP4E1	6743	0.336487	AP4E1	6653	0.225354	AP4E1	0.287341	0.336487
AP4M1	678	2.48634	AP4M1	813	0	AP4M1	3408	1.37075	AP4M1	1.2857	2.48634
AP4S1	4113	0.597068	AP4S1	4060	0.573441	AP4S1	1491	0.581361	AP4S1	0.583957	0.597068
AP5B1	6980	0.171358	AP5B1	6980	0.162319	AP5B1	6980	0.321606	AP5B1	0.218428	0.321606
AP5M1	466	1.77969	AP5M1	11675	0.573692	AP5M1	11675	0.315742	AP5M1	0.889707	1.77969
AP5S1	1791	0.466862	AP5S1	1960	0	AP5S1	1791	0.936365	AP5S1	0.467742	0.936365
AP5Z1	1453	1.59772	AP5Z1	5743	0.397745	AP5Z1	5743	0.395393	AP5Z1	0.796954	1.59772
APAF1	4539	0.089628	APAF1	1596	0.811594	APAF1	5444	0	APAF1	0.300407	0.811594
APBA1	6597	0.363396	APBA1	6597	0.688455	APBA1	6597	0.227342	APBA1	0.426398	0.688455
APBA2	3138	0	APBA2	3138	0	APBA2	3138	0	APBA2	0	0
APBA3	2176	0.399182	APBA3	1779	1.84014	APBA3	1779	2.13048	APBA3	1.4566	2.13048
APBB1	1907	0.927045	APBB1	1907	0	APBB1	1229	1.15554	APBB1	0.694195	1.15554
APBB1IP	2633	3.22629	APBB1IP	2633	2.29208	APBB1IP	2633	0	APBB1IP	1.83946	3.22629
APBB2	6992	0.616265	APBB2	6992	0.48609	APBB2	6992	0.553757	APBB2	0.552037	0.616265
APBB3	2218	1.56265	APBB3	2064	0	APBB3	1804	1.85706	APBB3	1.13991	1.85706
APC	10704	0.147109	APC	10619	0.105353	APC	10704	0.345069	APC	0.199177	0.345069
APC2	568	0	APC2	568	0	APC2	2897	0.272566	APC2	0.0908553	0.272566
APCDD1	3803	0	APCDD1	3803	0	APCDD1	3803	0.406119	APCDD1	0.135373	0.406119
APCDD1L	3887	0	APCDD1L	3887	0	APCDD1L	3887	0	APCDD1L	0	0
APCS	925	1101.41	APCS	925	2009.31	APCS	925	773.842	APCS	1294.85	2009.31
APEH	703	28.8319	APEH	703	31.0858	APEH	703	24.0224	APEH	27.9801	31.0858
APELA	2432	0.176174	APELA	2432	0	APELA	2432	0	APELA	0.0587247	0.176174
APEX1	1387	7.77006	APEX1	888	14.9364	APEX1	888	8.20591	APEX1	10.3041	14.9364
APEX2	3239	0.771654	APEX2	3239	0	APEX2	3239	0.724125	APEX2	0.498593	0.771654
APH1A	2353	15.5912	APH1A	2353	13.9512	APH1A	1730	8.84424	APH1A	12.7955	15.5912
APH1B	758	0	APH1B	4138	0.280969	APH1B	4138	0.185563	APH1B	0.155511	0.280969
API5	3726	2.99516	API5	3714	2.52351	API5	3714	3.33242	API5	2.95036	3.33242
APIP	1042	2.91222	APIP	1042	15.1723	APIP	1042	4.3278	APIP	7.47077	15.1723
APLF	2863	0	APLF	3823	0.305739	APLF	2863	0.276108	APLF	0.193949	0.305739
APLN	3224	0	APLN	3224	0.367319	APLN	3224	0	APLN	0.12244	0.367319
APLNR	3609	1.48775	APLNR	3609	0.975653	APLNR	3609	1.07394	APLNR	1.17911	1.48775
APLP1	2266	0	APLP1	2266	0	APLP1	2266	0	APLP1	0	0
APLP2	3742	13.9445	APLP2	3742	23.4855	APLP2	3742	18.1583	APLP2	18.5294	23.4855
APMAP	2117	34.5292	APMAP	2117	33.1862	APMAP	2117	22.0876	APMAP	29.9343	34.5292
APOA1	940	6862.11	APOA1	940	13187.3	APOA1	940	4766.29	APOA1	8271.9	13187.3
APOA2	401	19970.8	APOA2	401	26353.5	APOA2	401	15935.3	APOA2	20753.2	26353.5
APOA4	1471	8.50052	APOA4	1471	5.36809	APOA4	1471	1.77265	APOA4	5.21375	8.50052
APOA5	1929	98.4708	APOA5	1929	114.977	APOA5	1929	53.5722	APOA5	89.0066	114.977
APOB	14121	118.113	APOB	14121	124.275	APOB	14121	88.8907	APOB	110.426	124.275
APOBEC1	861	0	APOBEC1	861	0	APOBEC1	861	0	APOBEC1	0	0
APOBEC2	1151	0	APOBEC2	1151	0	APOBEC2	1151	0	APOBEC2	0	0
APOBEC3A	1478	0.626079	APOBEC3A	566	0	APOBEC3A	566	0	APOBEC3A	0.208693	0.626079
APOBEC3B	1282	0	APOBEC3B	1282	0	APOBEC3B	1282	0	APOBEC3B	0	0
APOBEC3C	2644	0.642293	APOBEC3C	2644	0	APOBEC3C	2644	0.301366	APOBEC3C	0.314553	0.642293
APOBEC3D	1961	0	APOBEC3D	1961	0	APOBEC3D	1961	0	APOBEC3D	0	0
APOBEC3F	4496	0.18107	APOBEC3F	570	0	APOBEC3F	570	0	APOBEC3F	0.0603567	0.18107
APOBEC3G	1564	0.292551	APOBEC3G	1081	0	APOBEC3G	1564	1.64719	APOBEC3G	0.646581	1.64719
APOBEC3H	592	0	APOBEC3H	592	0	APOBEC3H	592	0	APOBEC3H	0	0
APOBEC4	2782	0	APOBEC4	2782	0	APOBEC4	2782	0	APOBEC4	0	0
APOBR	3792	0	APOBR	3792	0	APOBR	3792	0	APOBR	0	0
APOC1	425	33751.8	APOC1	425	29940	APOC1	425	24240.4	APOC1	29310.7	33751.8
APOC2	744	3487.95	APOC2	744	2324.73	APOC2	744	2204.39	APOC2	2672.36	3487.95
APOC3	541	27253.3	APOC3	541	43755.1	APOC3	541	16691.7	APOC3	29233.4	43755.1
APOC4	616	257.9	APOC4	616	260.365	APOC4	616	246.157	APOC4	254.807	260.365
APOD	782	1.08	APOD	862	0	APOD	782	1.35615	APOD	0.812047	1.35615
APOE	1166	3854.05	APOE	1166	5015.26	APOE	1166	2669.25	APOE	3846.19	5015.26
APOF	1750	86.1084	APOF	1750	62.6313	APOF	1750	101.487	APOF	83.4088	101.487
APOH	1174	3194.8	APOH	1174	3039.02	APOH	407	2365.99	APOH	2866.6	3194.8
APOL1	3000	10.0354	APOL1	3000	17.1889	APOL1	3000	7.61669	APOL1	11.6137	17.1889
APOL2	2685	2.04518	APOL2	2685	3.01559	APOL2	2685	1.95702	APOL2	2.33926	3.01559
APOL3	295	16.3679	APOL3	295	23.2567	APOL3	2214	0.734694	APOL3	13.4531	23.2567
APOL4	3142	0	APOL4	3142	0	APOL4	3142	0	APOL4	0	0
APOL5	1438	0	APOL5	1438	0	APOL5	1438	0	APOL5	0	0
APOL6	10065	2.97571	APOL6	10065	3.22769	APOL6	10065	3.74957	APOL6	3.31765	3.74957
APOLD1	574	0	APOLD1	2375	5.14263	APOLD1	574	0	APOLD1	1.71421	5.14263
APOM	709	226.972	APOM	709	224.296	APOM	709	182.649	APOM	211.306	226.972
APOO	437	4.07747	APOO	461	11.9504	APOO	437	3.85813	APOO	6.62866	11.9504
APOOL	6480	0.55009	APOOL	6445	1.46992	APOOL	6480	0.947415	APOOL	0.989141	1.46992
APP	3167	7.57132	APP	3167	18.4979	APP	3355	16.8059	APP	14.2917	18.4979
APPBP2	6492	1.04694	APPBP2	6492	0.350018	APPBP2	6492	0.462332	APPBP2	0.619764	1.04694
APPL1	6069	1.11764	APPL1	6069	0.938654	APPL1	6069	1.11587	APPL1	1.05739	1.11764
APPL2	428	2.15962	APPL2	3196	1.11243	APPL2	3171	0.987976	APPL2	1.42001	2.15962
APRT	788	47.7925	APRT	788	91.3992	APRT	437	34.4649	APRT	57.8855	91.3992
APTX	1814	3.07537	APTX	2101	2.36068	APTX	2023	2.45339	APTX	2.62981	3.07537
AQP1	2566	1.59816	AQP1	2566	3.30174	AQP1	2566	3.74292	AQP1	2.88094	3.74292
AQP10	882	0	AQP10	882	0	AQP10	882	0	AQP10	0	0
AQP11	1835	4.36557	AQP11	1835	5.51372	AQP11	1835	3.1863	AQP11	4.3552	5.51372
AQP12A	1110	0	AQP12A	1110	0	AQP12A	1110	0	AQP12A	0	0
AQP12B	1099	0	AQP12B	1099	0	AQP12B	1099	0	AQP12B	0	0
AQP2	1762	0	AQP2	1762	0	AQP2	1762	0	AQP2	0	0
AQP3	1825	8.19983	AQP3	1825	7.45639	AQP3	1825	7.1402	AQP3	7.59881	8.19983
AQP4	5158	0.078324	AQP4	5158	0	AQP4	5158	0	AQP4	0.026108	0.078324
AQP5	1449	0	AQP5	1449	0	AQP5	1449	0	AQP5	0	0
AQP6	5129	0	AQP6	5129	0	AQP6	5129	0	AQP6	0	0
AQP7	1668	3.50309	AQP7	1068	2.67092	AQP7	1668	4.00292	AQP7	3.39231	4.00292
AQP8	1276	0	AQP8	1276	0	AQP8	1276	0	AQP8	0	0
AQP9	2803	45.1818	AQP9	2803	39.8369	AQP9	2803	26.687	AQP9	37.2353	45.1818
AQR	9597	0.531292	AQR	3637	0.789542	AQR	752	1.42135	AQR	0.91406	1.42135
AR	10676	2.45416	AR	10676	1.39317	AR	10676	1.31481	AR	1.72071	2.45416
ARAF	2504	3.08527	ARAF	646	4.5816	ARAF	646	10.677	ARAF	6.11462	10.677
ARAP1	2683	0.872925	ARAP1	2683	1.79598	ARAP1	2758	2.30134	ARAP1	1.65675	2.30134
ARAP2	2592	0.164139	ARAP2	1969	0	ARAP2	7513	0.695344	ARAP2	0.286494	0.695344
ARAP3	3179	0.262487	ARAP3	3179	0.372962	ARAP3	3179	0.246319	ARAP3	0.293923	0.372962
ARC	2950	0	ARC	2950	0	ARC	2950	0	ARC	0	0
ARCN1	1669	5.66088	ARCN1	1669	5.33447	ARCN1	1669	5.31782	ARCN1	5.43772	5.66088
AREG	1234	0	AREG	1234	0	AREG	1234	0	AREG	0	0
AREL1	4855	0.500863	AREL1	4855	0.474443	AREL1	4855	0.475014	AREL1	0.48344	0.500863
ARF1	2006	21.3491	ARF1	2006	20.2402	ARF1	2006	20.12	ARF1	20.5697	21.3491
ARF3	4041	3.04204	ARF3	1089	6.51017	ARF3	1089	3.43966	ARF3	4.33062	6.51017
ARF4	1467	28.237	ARF4	1467	24.2686	ARF4	1467	17.2911	ARF4	23.2655	28.237
ARF5	1509	19.4195	ARF5	1509	26.8483	ARF5	1509	17.5968	ARF5	21.2882	26.8483
ARF6	3875	6.46873	ARF6	3875	5.72571	ARF6	3875	5.77176	ARF6	5.98873	6.46873
ARFGAP1	3191	1.30708	ARFGAP1	3467	1.01872	ARFGAP1	2640	0.30187	ARFGAP1	0.87589	1.30708
ARFGAP2	2613	3.61592	ARFGAP2	451	5.43485	ARFGAP2	2773	2.68486	ARFGAP2	3.91188	5.43485
ARFGAP3	2728	5.11929	ARFGAP3	2728	4.40842	ARFGAP3	2728	5.823	ARFGAP3	5.1169	5.823
ARFGEF1	3179	0.787461	ARFGEF1	3179	0.745924	ARFGEF1	3179	0.985278	ARFGEF1	0.839554	0.985278
ARFGEF2	9031	0.96311	ARFGEF2	9031	1.86608	ARFGEF2	9031	1.72541	ARFGEF2	1.5182	1.86608
ARFGEF3	14859	0	ARFGEF3	14859	0	ARFGEF3	14859	0	ARFGEF3	0	0
ARFIP1	571	1.65126	ARFIP1	3542	1.65918	ARFIP1	571	5.56545	ARFIP1	2.95863	5.56545
ARFIP2	1560	6.10736	ARFIP2	1560	5.17599	ARFIP2	1560	3.46909	ARFIP2	4.91748	6.10736
ARFRP1	1623	3.91972	ARFRP1	1612	4.0103	ARFRP1	1251	5.76599	ARFRP1	4.56534	5.76599
ARG1	1468	196.459	ARG1	1468	330.167	ARG1	1468	127.708	ARG1	218.111	330.167
ARG2	627	2.03932	ARG2	627	5.79526	ARG2	627	1.91371	ARG2	3.24943	5.79526
ARGFX	5047	0	ARGFX	5047	0	ARGFX	5047	0	ARGFX	0	0
ARGLU1	3363	0.873282	ARGLU1	3363	2.45642	ARGLU1	4009	1.34352	ARGLU1	1.55774	2.45642
ARHGAP1	3395	1.83344	ARHGAP1	3395	0.694694	ARHGAP1	3395	1.60581	ARHGAP1	1.37798	1.83344
ARHGAP10	2131	2.43135	ARHGAP10	2131	1.74227	ARHGAP10	1934	2.05641	ARHGAP10	2.07668	2.43135
ARHGAP11A	5876	0.068328	ARHGAP11A	3318	0	ARHGAP11A	3318	0	ARHGAP11A	0.022776	0.068328
ARHGAP11B	1161	0	ARHGAP11B	1161	0	ARHGAP11B	1161	0	ARHGAP11B	0	0
ARHGAP12	2334	0.878548	ARHGAP12	5060	0	ARHGAP12	4625	1.97889	ARHGAP12	0.952479	1.97889
ARHGAP15	537	2.67883	ARHGAP15	1670	1.5386	ARHGAP15	1670	3.55654	ARHGAP15	2.59132	3.55654
ARHGAP17	1135	2.28402	ARHGAP17	1135	6.17178	ARHGAP17	1135	3.26088	ARHGAP17	3.90556	6.17178
ARHGAP18	4414	0.276954	ARHGAP18	4414	0.262345	ARHGAP18	4414	0.346527	ARHGAP18	0.295275	0.346527
ARHGAP19	5525	0	ARHGAP19	4553	0.253871	ARHGAP19	4553	0.167667	ARHGAP19	0.140513	0.253871
ARHGAP20	5998	0.334388	ARHGAP20	6189	0	ARHGAP20	6189	0	ARHGAP20	0.111463	0.334388
ARHGAP21	4034	1.01589	ARHGAP21	4034	1.44345	ARHGAP21	4034	1.14398	ARHGAP21	1.20111	1.44345
ARHGAP22	2751	0	ARHGAP22	2751	0	ARHGAP22	2751	0	ARHGAP22	0	0
ARHGAP23	5911	0.067905	ARHGAP23	5911	0.19297	ARHGAP23	471	0	ARHGAP23	0.0869583	0.19297
ARHGAP24	2740	0.571037	ARHGAP24	4572	0.252755	ARHGAP24	725	1.51888	ARHGAP24	0.780892	1.51888
ARHGAP25	2096	0.208241	ARHGAP25	1227	0	ARHGAP25	1933	0.428681	ARHGAP25	0.212307	0.428681
ARHGAP26	9226	0.085653	ARHGAP26	9226	0	ARHGAP26	9395	0.078892	ARHGAP26	0.0548483	0.085653
ARHGAP27	4754	0.256047	ARHGAP27	3694	0	ARHGAP27	3694	0	ARHGAP27	0.085349	0.256047
ARHGAP28	5415	0.074426	ARHGAP28	2295	0	ARHGAP28	2295	0	ARHGAP28	0.0248087	0.074426
ARHGAP29	8952	1.01603	ARHGAP29	8952	1.63196	ARHGAP29	8952	1.07781	ARHGAP29	1.24193	1.63196
ARHGAP30	3887	0.317085	ARHGAP30	3482	0.337997	ARHGAP30	4857	0	ARHGAP30	0.218361	0.337997
ARHGAP31	9307	0	ARHGAP31	9307	0.120615	ARHGAP31	9307	0.079659	ARHGAP31	0.066758	0.120615
ARHGAP32	10111	0.155932	ARHGAP32	5289	0.21679	ARHGAP32	10111	0.146328	ARHGAP32	0.173017	0.21679
ARHGAP33	635	0	ARHGAP33	635	0	ARHGAP33	635	0	ARHGAP33	0	0
ARHGAP35	2977	1.9216	ARHGAP35	2977	1.2574	ARHGAP35	2977	0.991088	ARHGAP35	1.39003	1.9216
ARHGAP36	2985	0	ARHGAP36	2985	0	ARHGAP36	2985	0	ARHGAP36	0	0
ARHGAP39	4673	0	ARHGAP39	4673	0	ARHGAP39	4673	0.163118	ARHGAP39	0.0543727	0.163118
ARHGAP4	3372	0.327528	ARHGAP4	1752	1.4546	ARHGAP4	2817	0.281056	ARHGAP4	0.687729	1.4546
ARHGAP40	2841	0	ARHGAP40	2841	0	ARHGAP40	2841	0	ARHGAP40	0	0
ARHGAP42	1855	1.34864	ARHGAP42	1855	1.23587	ARHGAP42	1855	1.80212	ARHGAP42	1.46221	1.80212
ARHGAP44	4143	0.201899	ARHGAP44	4143	0.280608	ARHGAP44	4211	0.182143	ARHGAP44	0.22155	0.280608
ARHGAP45	1284	0.743544	ARHGAP45	1284	1.05648	ARHGAP45	1284	0.697746	ARHGAP45	0.832592	1.05648
ARHGAP5	5786	0.86052	ARHGAP5	3047	2.2548	ARHGAP5	5786	1.77574	ARHGAP5	1.63035	2.2548
ARHGAP6	2564	0	ARHGAP6	2564	0	ARHGAP6	3883	0.198588	ARHGAP6	0.066196	0.198588
ARHGAP8	1725	0	ARHGAP8	1725	0	ARHGAP8	1725	0	ARHGAP8	0	0
ARHGAP9	1673	0.810427	ARHGAP9	1673	0	ARHGAP9	1673	0	ARHGAP9	0.270142	0.810427
ARHGDIA	245	383.154	ARHGDIA	245	181.073	ARHGDIA	245	362.479	ARHGDIA	308.902	383.154
ARHGDIB	1063	12.7667	ARHGDIB	1063	12.2869	ARHGDIB	1063	17.4253	ARHGDIB	14.1597	17.4253
ARHGDIG	765	0	ARHGDIG	765	0	ARHGDIG	765	0	ARHGDIG	0	0
ARHGEF1	576	1.17918	ARHGEF1	576	3.5763	ARHGEF1	576	6.32745	ARHGEF1	3.69431	6.32745
ARHGEF10	4343	0.093919	ARHGEF10	5648	0	ARHGEF10	5648	0	ARHGEF10	0.0313063	0.093919
ARHGEF10L	3018	2.34257	ARHGEF10L	2261	2.18986	ARHGEF10L	3018	2.39557	ARHGEF10L	2.30933	2.39557
ARHGEF11	4796	0.169121	ARHGEF11	4796	0.2403	ARHGEF11	4796	0.317409	ARHGEF11	0.242277	0.317409
ARHGEF12	8753	1.90692	ARHGEF12	8753	1.76142	ARHGEF12	10326	1.61489	ARHGEF12	1.76108	1.90692
ARHGEF15	3485	0.118829	ARHGEF15	537	0	ARHGEF15	537	0	ARHGEF15	0.0396097	0.118829
ARHGEF16	2211	0.196029	ARHGEF16	2211	0.557066	ARHGEF16	2211	0.367909	ARHGEF16	0.373668	0.557066
ARHGEF17	4962	0.081582	ARHGEF17	8163	0.276104	ARHGEF17	4962	0.45934	ARHGEF17	0.272342	0.45934
ARHGEF18	5212	0.232414	ARHGEF18	4616	0.750622	ARHGEF18	4616	0.660989	ARHGEF18	0.548008	0.750622
ARHGEF19	2035	0	ARHGEF19	2035	0	ARHGEF19	3322	0.234853	ARHGEF19	0.0782843	0.234853
ARHGEF2	1877	0.236271	ARHGEF2	4080	0	ARHGEF2	4080	0.188373	ARHGEF2	0.141548	0.236271
ARHGEF25	2246	0	ARHGEF25	2246	0	ARHGEF25	2246	0	ARHGEF25	0	0
ARHGEF26	5149	0.740279	ARHGEF26	3106	0.76499	ARHGEF26	2353	1.3274	ARHGEF26	0.944224	1.3274
ARHGEF28	2936	0.634682	ARHGEF28	2936	0.406704	ARHGEF28	5246	0	ARHGEF28	0.347129	0.634682
ARHGEF3	3602	0.229363	ARHGEF3	3602	0	ARHGEF3	3639	0.212886	ARHGEF3	0.147416	0.229363
ARHGEF33	4300	0.094917	ARHGEF33	4523	0	ARHGEF33	4523	0	ARHGEF33	0.031639	0.094917
ARHGEF35	2431	1.05753	ARHGEF35	2431	0	ARHGEF35	2431	1.32319	ARHGEF35	0.793574	1.32319
ARHGEF37	4943	0.081912	ARHGEF37	4943	0.232773	ARHGEF37	4943	1.22986	ARHGEF37	0.51485	1.22986
ARHGEF38	5457	0.073826	ARHGEF38	1437	0	ARHGEF38	1437	0	ARHGEF38	0.0246087	0.073826
ARHGEF39	2862	0.205786	ARHGEF39	4498	0	ARHGEF39	4498	0	ARHGEF39	0.0685953	0.205786
ARHGEF4	4788	0.08471	ARHGEF4	5489	0	ARHGEF4	2172	0.375374	ARHGEF4	0.153361	0.375374
ARHGEF40	794	2.37263	ARHGEF40	2928	1.07675	ARHGEF40	2928	2.64234	ARHGEF40	2.03057	2.64234
ARHGEF5	2968	0.141432	ARHGEF5	1862	0.677671	ARHGEF5	2968	0.530883	ARHGEF5	0.449995	0.677671
ARHGEF6	4764	0.127872	ARHGEF6	4860	0.710893	ARHGEF6	4779	0.1593	ARHGEF6	0.332688	0.710893
ARHGEF7	766	0.744985	ARHGEF7	557	0	ARHGEF7	5233	0.434359	ARHGEF7	0.393115	0.744985
ARHGEF9	1761	0.420475	ARHGEF9	3876	0.602692	ARHGEF9	627	1.76608	ARHGEF9	0.929749	1.76608
ARID1A	7058	0.657998	ARID1A	7058	0.160459	ARID1A	7058	0.408428	ARID1A	0.408962	0.657998
ARID1B	1551	0.552372	ARID1B	1551	0.839666	ARID1B	9636	0.614933	ARID1B	0.66899	0.839666
ARID2	7761	0.314701	ARID2	4356	0.532102	ARID2	4356	0.351422	ARID2	0.399408	0.532102
ARID3A	5948	0.067464	ARID3A	377	0	ARID3A	377	0	ARID3A	0.022488	0.067464
ARID3B	4271	0.095601	ARID3B	4271	0	ARID3B	4271	0	ARID3B	0.031867	0.095601
ARID3C	1390	3.70924	ARID3C	1390	0.958251	ARID3C	1390	2.53147	ARID3C	2.39966	3.70924
ARID4A	5562	0.534596	ARID4A	5562	0.411297	ARID4A	5562	0.894713	ARID4A	0.613535	0.894713
ARID4B	5946	0.488732	ARID4B	5946	0.191785	ARID4B	5946	0.379987	ARID4B	0.353501	0.488732
ARID5A	2181	3.7845	ARID5A	2038	3.253	ARID5A	2181	1.86812	ARID5A	2.96854	3.7845
ARID5B	7492	0.159243	ARID5B	1439	0	ARID5B	7492	0.199246	ARID5B	0.119496	0.199246
ARIH1	4068	1.00684	ARIH1	4068	0.85836	ARIH1	4068	0.566896	ARIH1	0.810699	1.00684
ARIH2	546	2.0825	ARIH2	4933	0.699812	ARIH2	2278	0.882068	ARIH2	1.22146	2.0825
ARIH2OS	1042	0	ARIH2OS	1598	0.81039	ARIH2OS	1042	0.910946	ARIH2OS	0.573779	0.910946
ARL1	3197	5.81061	ARL1	1231	3.61606	ARL1	3197	5.02868	ARL1	4.81845	5.81061
ARL10	10826	0	ARL10	365	9.49916	ARL10	10826	0.068218	ARL10	3.18913	9.49916
ARL11	3552	0	ARL11	3552	0	ARL11	3552	0.218495	ARL11	0.0728317	0.218495
ARL13A	1535	0	ARL13A	1535	0	ARL13A	1535	0	ARL13A	0	0
ARL13B	3264	0.382627	ARL13B	3906	0	ARL13B	3203	0.244317	ARL13B	0.208981	0.382627
ARL14	1289	0	ARL14	1289	0	ARL14	1289	0	ARL14	0	0
ARL14EP	2373	1.44856	ARL14EP	2373	2.05823	ARL14EP	2373	2.71868	ARL14EP	2.07516	2.71868
ARL14EPL	1914	0	ARL14EPL	1914	0	ARL14EPL	1914	0	ARL14EPL	0	0
ARL15	3248	0.641115	ARL15	3248	0.728756	ARL15	3248	0.481301	ARL15	0.617057	0.728756
ARL16	869	2.49635	ARL16	751	2.18045	ARL16	869	1.69407	ARL16	2.12362	2.49635
ARL17A	798	0	ARL17A	524	3.98688	ARL17A	798	0	ARL17A	1.32896	3.98688
ARL17B	731	0.799194	ARL17B	1140	0	ARL17B	1140	0	ARL17B	0.266398	0.799194
ARL2	830	3.68405	ARL2	795	6.01324	ARL2	830	7.0992	ARL2	5.59883	7.0992
ARL2BP	1969	4.44283	ARL2BP	1969	3.81293	ARL2BP	1969	2.93792	ARL2BP	3.73123	4.44283
ARL3	3834	1.93064	ARL3	3834	2.43841	ARL3	3834	2.61694	ARL3	2.32866	2.61694
ARL4A	3212	0.875595	ARL4A	1296	3.78299	ARL4A	1144	0.807013	ARL4A	1.82187	3.78299
ARL4C	3866	0.531544	ARL4C	3866	1.20841	ARL4C	3866	0.199521	ARL4C	0.646493	1.20841
ARL4D	1578	21.4206	ARL4D	1578	11.5163	ARL4D	1578	9.77895	ARL4D	14.2386	21.4206
ARL5A	5264	2.1467	ARL5A	5264	2.17871	ARL5A	5264	2.27513	ARL5A	2.20018	2.27513
ARL5B	7170	0.499958	ARL5B	7170	0.631448	ARL5B	7170	0.834069	ARL5B	0.655158	0.834069
ARL5C	941	0	ARL5C	941	0	ARL5C	941	0	ARL5C	0	0
ARL6	1705	0.264201	ARL6	553	3.6053	ARL6	1705	0.495855	ARL6	1.45512	3.6053
ARL6IP1	2278	38.1	ARL6IP1	2278	25.3171	ARL6IP1	2278	54.4265	ARL6IP1	39.2812	54.4265
ARL6IP4	562	61.886	ARL6IP4	910	92.3078	ARL6IP4	562	130.5	ARL6IP4	94.898	130.5
ARL6IP5	1449	10.9025	ARL6IP5	2134	9.27733	ARL6IP5	1449	12.0537	ARL6IP5	10.7445	12.0537
ARL6IP6	1308	1.81669	ARL6IP6	1308	1.03252	ARL6IP6	1308	1.36384	ARL6IP6	1.40435	1.81669
ARL8A	1727	4.42452	ARL8A	1789	3.32636	ARL8A	1789	2.34396	ARL8A	3.36494	4.42452
ARL8B	2933	2.08711	ARL8B	2981	3.60002	ARL8B	2933	3.87131	ARL8B	3.18615	3.87131
ARL9	1392	0	ARL9	1392	0	ARL9	1392	0	ARL9	0	0
ARMC1	2849	2.36653	ARMC1	2849	4.20318	ARMC1	2849	2.49836	ARMC1	3.02269	4.20318
ARMC10	2443	1.73625	ARMC10	2443	4.42877	ARMC10	2445	2.21425	ARMC10	2.79309	4.42877
ARMC12	1111	0	ARMC12	1111	0	ARMC12	1111	0	ARMC12	0	0
ARMC2	3663	0	ARMC2	3663	0	ARMC2	3663	0	ARMC2	0	0
ARMC3	3258	0	ARMC3	3258	0	ARMC3	3258	0	ARMC3	0	0
ARMC4	3004	0	ARMC4	3004	0	ARMC4	3004	0	ARMC4	0	0
ARMC5	3017	1.66713	ARMC5	2072	2.24205	ARMC5	2072	1.18793	ARMC5	1.69904	2.24205
ARMC6	2412	10.2501	ARMC6	2412	25.4537	ARMC6	1052	15.4501	ARMC6	17.0513	25.4537
ARMC7	2151	1.2133	ARMC7	1204	2.29016	ARMC7	2151	1.51808	ARMC7	1.67385	2.29016
ARMC8	3906	0.630874	ARMC8	4728	1.21975	ARMC8	4757	0.964012	ARMC8	0.938211	1.21975
ARMC9	2300	0	ARMC9	2300	0	ARMC9	2300	0	ARMC9	0	0
ARMCX1	2125	0.41004	ARMCX1	2125	0.582616	ARMCX1	2125	0.769568	ARMCX1	0.587408	0.769568
ARMCX2	2663	0.159309	ARMCX2	2663	0	ARMCX2	2663	0.454085	ARMCX2	0.204465	0.454085
ARMCX3	3348	0.832074	ARMCX3	3318	1.94901	ARMCX3	3348	2.05623	ARMCX3	1.61244	2.05623
ARMCX4	2872	0.14661	ARMCX4	5399	0	ARMCX4	7424	0.100567	ARMCX4	0.0823923	0.14661
ARMCX5	2647	0.641489	ARMCX5	2899	0	ARMCX5	2647	0.601977	ARMCX5	0.414489	0.641489
ARMCX6	846	1.49029	ARMCX6	846	2.54325	ARMCX6	846	3.48371	ARMCX6	2.50575	3.48371
ARMH1	726	0.807589	ARMH1	1693	0.757038	ARMH1	1693	0.499979	ARMH1	0.688202	0.807589
ARMH2	828	0	ARMH2	828	0	ARMH2	828	0	ARMH2	0	0
ARMH3	2464	1.73015	ARMH3	724	2.30465	ARMH3	2464	0.651734	ARMH3	1.56218	2.30465
ARMH4	572	1.19383	ARMH4	233	0	ARMH4	233	0	ARMH4	0.397942	1.19383
ARMS2	818	0	ARMS2	818	0	ARMS2	818	0	ARMS2	0	0
ARMT1	2495	6.4798	ARMT1	2495	6.32573	ARMT1	2495	5.77342	ARMT1	6.19299	6.4798
ARNT	3703	0.890617	ARNT	3703	2.84728	ARNT	4710	1.21074	ARNT	1.64954	2.84728
ARNT2	1145	0	ARNT2	1145	0	ARNT2	1145	0	ARNT2	0	0
ARNTL	1421	6.171	ARNTL	1421	2.45299	ARNTL	1421	7.55565	ARNTL	5.39321	7.55565
ARNTL2	6785	0	ARNTL2	1720	0.743133	ARNTL2	6785	0.110401	ARNTL2	0.284511	0.743133
ARPC1A	541	18.1305	ARPC1A	541	21.9099	ARPC1A	541	28.346	ARPC1A	22.7955	28.346
ARPC1B	1715	3.67357	ARPC1B	1770	7.47327	ARPC1B	537	15.3423	ARPC1B	8.82971	15.3423
ARPC2	1605	8.75226	ARPC2	1605	12.8993	ARPC2	1605	8.37623	ARPC2	10.0092	12.8993
ARPC3	946	39.0244	ARPC3	946	62.7819	ARPC3	946	48.9352	ARPC3	50.2472	62.7819
ARPC4	2582	6.75854	ARPC4	2582	6.08974	ARPC4	2582	9.9001	ARPC4	7.58279	9.9001
ARPC5	2455	6.10631	ARPC5	2455	10.4039	ARPC5	2455	5.08179	ARPC5	7.19732	10.4039
ARPC5L	1325	6.15866	ARPC5L	1325	9.87015	ARPC5L	1325	5.36908	ARPC5L	7.13263	9.87015
ARPIN	2145	0.608568	ARPIN	2145	0.576467	ARPIN	7587	0.393332	ARPIN	0.526122	0.608568
ARPP19	5301	2.11394	ARPP19	5301	1.98583	ARPP19	5301	2.14356	ARPP19	2.08111	2.14356
ARPP21	3433	0.12077	ARPP21	1104	1.27916	ARPP21	611	0	ARPP21	0.466645	1.27916
ARR3	1298	0	ARR3	1298	0	ARR3	1298	0	ARR3	0	0
ARRB1	1895	0.233685	ARRB1	1895	1.99223	ARRB1	1895	0.438583	ARRB1	0.888166	1.99223
ARRB2	1660	3.2716	ARRB2	1660	5.42329	ARRB2	1579	1.94493	ARRB2	3.54661	5.42329
ARRDC1	3185	1.55869	ARRDC1	854	4.85436	ARRDC1	854	9.19169	ARRDC1	5.20158	9.19169
ARRDC2	2501	0.170774	ARRDC2	2528	0	ARRDC2	2501	0.320511	ARRDC2	0.163762	0.320511
ARRDC3	4239	6.16756	ARRDC3	4239	1.09542	ARRDC3	4239	3.97903	ARRDC3	3.74733	6.16756
ARRDC4	4062	0.907584	ARRDC4	4062	2.00599	ARRDC4	4062	1.70337	ARRDC4	1.53898	2.00599
ARRDC5	1638	0	ARRDC5	1638	0	ARRDC5	1638	0	ARRDC5	0	0
ARSA	1824	4.26515	ARSA	1918	14.7786	ARSA	1650	3.83708	ARSA	7.62694	14.7786
ARSB	573	2.38026	ARSB	573	3.38206	ARSB	4852	0.313546	ARSB	2.02529	3.38206
ARSD	5145	2.51301	ARSD	5145	1.11584	ARSD	5145	3.09517	ARSD	2.24134	3.09517
ARSE	2306	8.3737	ARSE	2306	15.704	ARSE	1990	7.57493	ARSE	10.5509	15.704
ARSF	2165	0.200738	ARSF	2165	0.570447	ARSF	2165	0	ARSF	0.257062	0.570447
ARSG	1733	0.259213	ARSG	4642	0	ARSG	4642	0	ARSG	0.0864043	0.259213
ARSH	1875	0	ARSH	1875	0	ARSH	1875	0	ARSH	0	0
ARSI	3113	0	ARSI	3113	0	ARSI	3113	0	ARSI	0	0
ARSJ	4603	0.08831	ARSJ	4603	0.250955	ARSJ	4603	0.828704	ARSJ	0.389323	0.828704
ARSK	3365	0.740441	ARSK	3365	0	ARSK	3365	0.694834	ARSK	0.478425	0.740441
ART1	349	0	ART1	349	0	ART1	349	0	ART1	0	0
ART3	502	0	ART3	502	0	ART3	502	0	ART3	0	0
ART4	5160	1.09604	ART4	887	1.71492	ART4	5160	3.25957	ART4	2.02351	3.25957
ART5	1232	0	ART5	1232	0	ART5	1232	0	ART5	0	0
ARTN	1943	0	ARTN	1943	0	ARTN	1943	0	ARTN	0	0
ARV1	1170	2.84475	ARV1	1170	8.31178	ARV1	1009	7.36598	ARV1	6.17417	8.31178
ARVCF	2549	1.33767	ARVCF	2549	1.4255	ARVCF	2549	0.941457	ARVCF	1.23487	1.4255
ARX	2893	0	ARX	2893	0	ARX	2893	0	ARX	0	0
AS3MT	1723	1.54185	AS3MT	1723	0.645148	AS3MT	1723	1.28757	AS3MT	1.15819	1.54185
ASAH1	1891	3.95968	ASAH1	886	10.3057	ASAH1	918	5.43926	ASAH1	6.56822	10.3057
ASAH2	7171	0	ASAH2	7171	0.631357	ASAH2	7171	0	ASAH2	0.210452	0.631357
ASAH2B	5005	0.401369	ASAH2B	3715	0	ASAH2B	5199	0.587902	ASAH2B	0.329757	0.587902
ASAP1	6344	0.189241	ASAP1	5478	0	ASAP1	6259	0.3602	ASAP1	0.183147	0.3602
ASAP2	5582	0	ASAP2	5582	0	ASAP2	5582	0	ASAP2	0	0
ASAP3	2552	0.500972	ASAP3	2226	1.60496	ASAP3	4051	0.759242	ASAP3	0.95506	1.60496
ASB1	701	1.70471	ASB1	581	3.30032	ASB1	1048	1.80819	ASB1	2.27108	3.30032
ASB10	1793	0	ASB10	1793	0	ASB10	1793	0	ASB10	0	0
ASB11	2748	0	ASB11	2748	0	ASB11	2748	0	ASB11	0	0
ASB12	1267	0	ASB12	1267	0	ASB12	1267	0	ASB12	0	0
ASB13	683	14.1933	ASB13	683	4.06874	ASB13	683	5.66724	ASB13	7.97643	14.1933
ASB14	3187	0	ASB14	3187	0	ASB14	3187	0	ASB14	0	0
ASB15	4788	0	ASB15	4788	0	ASB15	4788	0	ASB15	0	0
ASB16	499	0	ASB16	499	0	ASB16	499	0	ASB16	0	0
ASB17	1080	0	ASB17	1080	0	ASB17	1080	0	ASB17	0	0
ASB18	1314	0	ASB18	1314	0	ASB18	1314	0	ASB18	0	0
ASB2	2168	0.200424	ASB2	2743	0	ASB2	2743	0	ASB2	0.066808	0.200424
ASB3	2648	1.06044	ASB3	2648	0	ASB3	1734	0.486165	ASB3	0.515534	1.06044
ASB4	582	3.47361	ASB4	3784	0.309113	ASB4	582	0	ASB4	1.26091	3.47361
ASB5	3031	0	ASB5	3031	0	ASB5	3031	0	ASB5	0	0
ASB6	4603	0.435812	ASB6	4603	0.713888	ASB6	4603	0.928841	ASB6	0.692847	0.928841
ASB7	4985	0.324741	ASB7	4985	0.461417	ASB7	4985	0.457108	ASB7	0.414422	0.461417
ASB8	2534	1.68307	ASB8	2610	3.24019	ASB8	2610	1.52854	ASB8	2.1506	3.24019
ASB9	1612	1.8361	ASB9	1612	9.07861	ASB9	1612	0.529713	ASB9	3.81481	9.07861
ASCC1	2479	1.37968	ASCC1	2208	4.94388	ASCC1	1228	3.27303	ASCC1	3.19886	4.94388
ASCC2	536	1.93296	ASCC2	536	9.17187	ASCC2	536	5.01635	ASCC2	5.37372	9.17187
ASCC3	8111	0.782419	ASCC3	8111	0.972757	ASCC3	8111	1.00956	ASCC3	0.921579	1.00956
ASCL1	2481	0	ASCL1	2481	0	ASCL1	2481	0	ASCL1	0	0
ASCL2	1852	0.239958	ASCL2	1852	0	ASCL2	1852	0	ASCL2	0.079986	0.239958
ASCL3	633	0	ASCL3	633	0	ASCL3	633	0	ASCL3	0	0
ASCL4	2260	0	ASCL4	2260	0	ASCL4	2260	0	ASCL4	0	0
ASCL5	1420	0	ASCL5	1420	0	ASCL5	1420	0	ASCL5	0	0
ASDURF	581	4.05976	ASDURF	573	0	ASDURF	573	0	ASDURF	1.35325	4.05976
ASF1A	2434	4.75235	ASF1A	2434	3.00111	ASF1A	2434	4.29446	ASF1A	4.01598	4.75235
ASF1B	1689	0	ASF1B	1689	0	ASF1B	1689	0	ASF1B	0	0
ASGR1	1384	127.954	ASGR1	1384	145.745	ASGR1	1384	91.2595	ASGR1	121.653	145.745
ASGR2	1386	92.3986	ASGR2	1386	115.63	ASGR2	1386	73.7418	ASGR2	93.9234	115.63
ASH1L	12037	0.285263	ASH1L	12037	0.185358	ASH1L	12037	0.233628	ASH1L	0.23475	0.285263
ASH2L	2433	1.58392	ASH2L	2433	1.00083	ASH2L	2918	1.35217	ASH2L	1.31231	1.58392
ASIC1	4072	0	ASIC1	4072	0	ASIC1	4072	0	ASIC1	0	0
ASIC2	3443	0	ASIC2	3443	0	ASIC2	3443	0	ASIC2	0	0
ASIC3	2232	0	ASIC3	2232	0	ASIC3	2232	0	ASIC3	0	0
ASIC4	3340	0	ASIC4	3340	0	ASIC4	3340	0	ASIC4	0	0
ASIC5	1696	0	ASIC5	1696	0	ASIC5	1696	0	ASIC5	0	0
ASIP	610	0	ASIP	610	0	ASIP	610	0	ASIP	0	0
ASL	640	33.8003	ASL	640	37.8414	ASL	640	52.6474	ASL	41.4297	52.6474
ASMT	1330	0	ASMT	1330	0	ASMT	1330	0	ASMT	0	0
ASMTL	2035	2.55592	ASMTL	2035	6.73191	ASMTL	2035	7.31079	ASMTL	5.53287	7.31079
ASNS	2385	0	ASNS	2385	0	ASNS	2385	0	ASNS	0	0
ASNSD1	968	4.81854	ASNSD1	968	5.35662	ASNSD1	968	11.9249	ASNSD1	7.36669	11.9249
ASPA	5422	0.297303	ASPA	5422	0.633646	ASPA	5422	0.976467	ASPA	0.635805	0.976467
ASPDH	531	64.0218	ASPDH	1069	53.5094	ASPDH	531	50.7235	ASPDH	56.0849	64.0218
ASPG	565	8.53214	ASPG	565	13.8511	ASPG	565	27.4836	ASPG	16.6223	27.4836
ASPH	2658	2.57304	ASPH	665	2.6323	ASPH	5301	1.6478	ASPH	2.28438	2.6323
ASPHD1	775	0	ASPHD1	775	0	ASPHD1	775	0	ASPHD1	0	0
ASPHD2	3370	0	ASPHD2	3370	0	ASPHD2	3370	0	ASPHD2	0	0
ASPM	3747	0.109926	ASPM	10863	0	ASPM	10863	0	ASPM	0.036642	0.109926
ASPN	2080	3.57104	ASPN	2080	1.19389	ASPN	2080	5.80229	ASPN	3.52241	5.80229
ASPRV1	2177	0.199487	ASPRV1	2177	0	ASPRV1	2177	0	ASPRV1	0.0664957	0.199487
ASPSCR1	534	12.4918	ASPSCR1	534	20.898	ASPSCR1	590	9.84539	ASPSCR1	14.4117	20.898
ASRGL1	1543	0.453074	ASRGL1	2182	0.565427	ASRGL1	2182	0.373431	ASRGL1	0.463977	0.565427
ASS1	667	435.824	ASS1	1548	460.693	ASS1	667	225.377	ASS1	373.965	460.693
ASTE1	2504	0.341094	ASTE1	2669	1.35478	ASTE1	2504	0	ASTE1	0.565292	1.35478
ASTL	1296	0	ASTL	1296	0	ASTL	1296	0	ASTL	0	0
ASTN1	7138	0.055809	ASTN1	4187	0	ASTN1	4187	0	ASTN1	0.018603	0.055809
ASTN2	2356	0.182532	ASTN2	4747	0	ASTN2	4747	0	ASTN2	0.060844	0.182532
ASXL1	642	1.87863	ASXL1	6591	0.51683	ASXL1	812	2.56751	ASXL1	1.65432	2.56751
ASXL2	8889	0.2981	ASXL2	12849	0.086706	ASXL2	12849	0.114528	ASXL2	0.166445	0.2981
ASXL3	3661	0.112698	ASXL3	11760	0	ASXL3	3661	0.423025	ASXL3	0.178574	0.423025
ASZ1	1835	0	ASZ1	1835	0	ASZ1	1835	0	ASZ1	0	0
ATAD1	2939	1.01835	ATAD1	2939	2.03125	ATAD1	4640	1.4791	ATAD1	1.50957	2.03125
ATAD2	4995	0.081014	ATAD2	4650	0.248274	ATAD2	5547	0.40861	ATAD2	0.245966	0.40861
ATAD2B	5579	0.216408	ATAD2B	5579	0.204993	ATAD2B	5579	0.541003	ATAD2B	0.320801	0.541003
ATAD3A	2330	1.62128	ATAD3A	2481	5.13912	ATAD3A	2481	1.2595	ATAD3A	2.6733	5.13912
ATAD3B	4098	0.462783	ATAD3B	3367	0.700934	ATAD3B	4098	0	ATAD3B	0.387906	0.700934
ATAD3C	3864	0.334061	ATAD3C	506	4.26721	ATAD3C	3864	0	ATAD3C	1.53376	4.26721
ATAD5	6873	0	ATAD5	6873	0	ATAD5	6873	0.108934	ATAD5	0.0363113	0.108934
ATAT1	2061	0.212265	ATAT1	2611	0.462688	ATAT1	1195	0.76346	ATAT1	0.479471	0.76346
ATCAY	530	0	ATCAY	530	0	ATCAY	530	0	ATCAY	0	0
ATE1	4803	1.20442	ATE1	4826	2.22122	ATE1	4900	1.55155	ATE1	1.65906	2.22122
ATF1	2412	2.31145	ATF1	549	3.65353	ATF1	2412	3.00334	ATF1	2.98944	3.65353
ATF2	3697	1.68013	ATF2	4164	1.39552	ATF2	3697	0.820936	ATF2	1.29886	1.68013
ATF3	1917	2.2696	ATF3	2031	1.8401	ATF3	1917	4.32795	ATF3	2.81255	4.32795
ATF4	2019	14.8886	ATF4	2019	27.4157	ATF4	1419	13.5052	ATF4	18.6032	27.4157
ATF5	2007	186.645	ATF5	2007	242.026	ATF5	2007	67.464	ATF5	165.378	242.026
ATF6	7470	1.41783	ATF6	7470	2.17291	ATF6	7470	0.724174	ATF6	1.4383	2.17291
ATF6B	2532	2.71117	ATF6B	2532	2.39353	ATF6B	2626	0	ATF6B	1.70156	2.71117
ATF7	774	2.20083	ATF7	774	2.08474	ATF7	6660	0.225108	ATF7	1.50356	2.20083
ATF7IP	8774	0.283684	ATF7IP	8774	0.384469	ATF7IP	8774	0.574271	ATF7IP	0.414141	0.574271
ATF7IP2	559	20.8629	ATF7IP2	559	10.6059	ATF7IP2	559	12.6095	ATF7IP2	14.6928	20.8629
ATG10	413	24.9251	ATG10	413	8.04761	ATG10	413	36.8522	ATG10	23.275	36.8522
ATG101	1439	3.87969	ATG101	846	1.8329	ATG101	1439	2.42715	ATG101	2.71324	3.87969
ATG12	4040	1.72428	ATG12	773	9.64839	ATG12	773	1.89814	ATG12	4.4236	9.64839
ATG13	4014	0.949873	ATG13	637	2.82254	ATG13	4348	0.88027	ATG13	1.55089	2.82254
ATG14	4689	0.173198	ATG14	4689	0	ATG14	4742	0.321224	ATG14	0.164807	0.321224
ATG16L1	2767	1.06909	ATG16L1	2767	0.868022	ATG16L1	2915	1.70771	ATG16L1	1.21494	1.70771
ATG16L2	1400	0.334272	ATG16L2	2254	1.63534	ATG16L2	1400	0.627365	ATG16L2	0.865658	1.63534
ATG2A	1481	3.33051	ATG2A	1481	4.49867	ATG2A	1481	4.06423	ATG2A	3.96447	4.49867
ATG2B	13162	0.267945	ATG2B	13162	0.338416	ATG2B	13162	0.838138	ATG2B	0.4815	0.838138
ATG3	1568	4.62214	ATG3	1568	9.05059	ATG3	1568	3.83178	ATG3	5.83484	9.05059
ATG4A	1941	0.909314	ATG4A	2501	2.83317	ATG4A	2129	2.48036	ATG4A	2.07428	2.83317
ATG4B	1566	1.46483	ATG4B	1566	2.13638	ATG4B	1566	1.49002	ATG4B	1.69708	2.13638
ATG4C	2890	0.728054	ATG4C	2944	1.21649	ATG4C	2890	1.09314	ATG4C	1.01256	1.21649
ATG4D	931	1.32626	ATG4D	1752	0	ATG4D	931	1.86257	ATG4D	1.06294	1.86257
ATG5	2712	1.55502	ATG5	1888	3.69583	ATG5	3088	4.05732	ATG5	3.10272	4.05732
ATG7	2296	1.12731	ATG7	2296	0.533923	ATG7	972	0	ATG7	0.553744	1.12731
ATG9A	4025	1.81467	ATG9A	3701	2.92459	ATG9A	3701	1.80268	ATG9A	2.18064	2.92459
ATG9B	402	0	ATG9B	402	0	ATG9B	402	0	ATG9B	0	0
ATIC	486	7.96441	ATIC	442	16.6785	ATIC	772	12.2009	ATIC	12.2813	16.6785
ATL1	644	0	ATL1	644	0	ATL1	644	0	ATL1	0	0
ATL2	3805	2.27079	ATL2	3805	1.53644	ATL2	3805	4.66774	ATL2	2.82499	4.66774
ATL3	6899	2.3126	ATL3	6899	1.80726	ATL3	6899	0.868064	ATL3	1.66264	2.3126
ATM	13147	0.298063	ATM	12954	0.171978	ATM	2146	0.380522	ATM	0.283521	0.380522
ATMIN	5343	1.01217	ATMIN	5343	0.580317	ATMIN	5343	1.77182	ATMIN	1.12143	1.77182
ATN1	4702	0.604422	ATN1	4702	1.22687	ATN1	4351	0.175888	ATN1	0.66906	1.22687
ATOH1	2214	0	ATOH1	2214	0	ATOH1	2214	0	ATOH1	0	0
ATOH7	1519	0	ATOH7	1519	0	ATOH7	1519	0.568534	ATOH7	0.189511	0.568534
ATOH8	1893	0.935879	ATOH8	1288	4.26756	ATOH8	1288	3.40332	ATOH8	2.86892	4.26756
ATOX1	466	266.77	ATOX1	466	275.427	ATOX1	466	145.664	ATOX1	229.287	275.427
ATP10A	6766	0.058995	ATP10A	6680	0	ATP10A	6680	0	ATP10A	0.019665	0.058995
ATP10B	6800	0	ATP10B	6800	0	ATP10B	3143	0.535962	ATP10B	0.178654	0.535962
ATP10D	4146	0.197337	ATP10D	6668	0	ATP10D	4146	0.740729	ATP10D	0.312689	0.740729
ATP11A	8795	0.311734	ATP11A	8768	0.512987	ATP11A	8768	0.170638	ATP11A	0.331786	0.512987
ATP11B	7315	0.380876	ATP11B	7315	0.870226	ATP11B	7315	0.306357	ATP11B	0.519153	0.870226
ATP11C	3165	2.89783	ATP11C	3165	4.12229	ATP11C	3113	3.02698	ATP11C	3.34903	4.12229
ATP12A	3732	0	ATP12A	3732	0	ATP12A	3732	0	ATP12A	0	0
ATP13A1	2442	2.45519	ATP13A1	2431	2.38931	ATP13A1	2442	1.34015	ATP13A1	2.06155	2.45519
ATP13A2	1851	0.240108	ATP13A2	3981	0.878375	ATP13A2	3996	0.385195	ATP13A2	0.501226	0.878375
ATP13A3	6723	3.78873	ATP13A3	6723	6.9193	ATP13A3	7322	3.08985	ATP13A3	4.59929	6.9193
ATP13A4	7372	0	ATP13A4	7372	0	ATP13A4	7372	0	ATP13A4	0	0
ATP13A5	3938	0	ATP13A5	3938	0	ATP13A5	3938	0	ATP13A5	0	0
ATP1A1	3572	9.54349	ATP1A1	3572	10.8071	ATP1A1	3763	5.49767	ATP1A1	8.61608	10.8071
ATP1A2	3114	0	ATP1A2	3114	0	ATP1A2	3114	0	ATP1A2	0	0
ATP1A3	3818	0	ATP1A3	3818	0	ATP1A3	3818	0	ATP1A3	0	0
ATP1A4	3839	0	ATP1A4	3839	0	ATP1A4	3839	0	ATP1A4	0	0
ATP1B1	2216	8.41016	ATP1B1	2216	8.89038	ATP1B1	2216	12.1706	ATP1B1	9.82372	12.1706
ATP1B2	3341	0.24873	ATP1B2	580	0	ATP1B2	557	2.35006	ATP1B2	0.866265	2.35006
ATP1B3	1951	1.12996	ATP1B3	1708	0.749249	ATP1B3	1708	0.494835	ATP1B3	0.791348	1.12996
ATP1B4	4644	0	ATP1B4	4644	0	ATP1B4	4644	0	ATP1B4	0	0
ATP23	557	1.25216	ATP23	2887	0.828522	ATP23	3134	1.00065	ATP23	1.02711	1.25216
ATP2A1	3532	0	ATP2A1	3532	0	ATP2A1	3532	0	ATP2A1	0	0
ATP2A2	5575	2.38235	ATP2A2	5702	3.70627	ATP2A2	5702	1.53066	ATP2A2	2.53976	3.70627
ATP2A3	4826	0.188237	ATP2A3	4826	0	ATP2A3	4182	0.366973	ATP2A3	0.18507	0.366973
ATP2B1	6777	0.272899	ATP2B1	6777	0.502102	ATP2B1	6777	0.278686	ATP2B1	0.351229	0.502102
ATP2B2	6662	1.44016	ATP2B2	6662	0.550886	ATP2B2	6662	1.55944	ATP2B2	1.1835	1.55944
ATP2B3	4280	0	ATP2B3	4280	0	ATP2B3	4280	0	ATP2B3	0	0
ATP2B4	4697	0.275878	ATP2B4	4697	0.73695	ATP2B4	4697	0.622055	ATP2B4	0.544961	0.73695
ATP2C1	4795	1.4105	ATP2C1	4888	3.348	ATP2C1	4888	1.71796	ATP2C1	2.15882	3.348
ATP2C2	3376	0	ATP2C2	3376	0	ATP2C2	3376	0	ATP2C2	0	0
ATP4A	3721	0	ATP4A	3721	0	ATP4A	3721	0	ATP4A	0	0
ATP4B	1500	0	ATP4B	1500	0	ATP4B	1500	0	ATP4B	0	0
ATP5F1A	1793	38.1473	ATP5F1A	1793	37.949	ATP5F1A	1793	25.934	ATP5F1A	34.0101	38.1473
ATP5F1B	449	165.177	ATP5F1B	449	179.115	ATP5F1B	449	176.583	ATP5F1B	173.625	179.115
ATP5F1C	460	107.328	ATP5F1C	460	97.087	ATP5F1C	460	111.162	ATP5F1C	105.192	111.162
ATP5F1D	637	185.356	ATP5F1D	637	290.133	ATP5F1D	343	230.686	ATP5F1D	235.392	290.133
ATP5F1E	3610	44.1683	ATP5F1E	3610	65.3493	ATP5F1E	3610	36.5037	ATP5F1E	48.6738	65.3493
ATP5IF1	599	200.544	ATP5IF1	599	207.311	ATP5IF1	599	141.789	ATP5IF1	183.215	207.311
ATP5MC1	646	48.1352	ATP5MC1	646	95.1487	ATP5MC1	646	36.1908	ATP5MC1	59.8249	95.1487
ATP5MC2	745	207.766	ATP5MC2	745	271.072	ATP5MC2	745	114.102	ATP5MC2	197.646	271.072
ATP5MC3	842	125.666	ATP5MC3	842	339.815	ATP5MC3	842	98.5833	ATP5MC3	188.021	339.815
ATP5MD	560	242.193	ATP5MD	364	253.782	ATP5MD	560	169.361	ATP5MD	221.779	253.782
ATP5ME	393	408.1	ATP5ME	393	599.773	ATP5ME	393	259.143	ATP5ME	422.339	599.773
ATP5MF	460	152.489	ATP5MF	460	266.77	ATP5MF	460	100.254	ATP5MF	173.171	266.77
ATP5MG	457	162.036	ATP5MG	457	274.928	ATP5MG	457	184.694	ATP5MG	207.219	274.928
ATP5MGL	799	0	ATP5MGL	799	0	ATP5MGL	799	0	ATP5MGL	0	0
ATP5MPL	472	128.159	ATP5MPL	472	260.536	ATP5MPL	472	92.2128	ATP5MPL	160.303	260.536
ATP5PB	1040	39.3085	ATP5PB	859	64.3815	ATP5PB	859	34.4744	ATP5PB	46.0548	64.3815
ATP5PD	553	142.631	ATP5PD	553	195.902	ATP5PD	553	100.052	ATP5PD	146.195	195.902
ATP5PF	589	308.715	ATP5PF	589	566.439	ATP5PF	589	134.932	ATP5PF	336.695	566.439
ATP5PO	415	95.8682	ATP5PO	816	185.618	ATP5PO	415	160.002	ATP5PO	147.163	185.618
ATP6AP1	2079	3.81837	ATP6AP1	2079	5.24688	ATP6AP1	2079	4.64543	ATP6AP1	4.57023	5.24688
ATP6AP1L	796	0.704052	ATP6AP1L	758	2.15041	ATP6AP1L	2503	0	ATP6AP1L	0.951486	2.15041
ATP6AP2	1648	7.25767	ATP6AP2	1851	11.7117	ATP6AP2	1877	13.3566	ATP6AP2	10.7753	13.3566
ATP6V0A1	1878	1.84182	ATP6V0A1	1878	4.02607	ATP6V0A1	2139	1.25115	ATP6V0A1	2.37301	4.02607
ATP6V0A2	6507	0.552935	ATP6V0A2	6507	0.174589	ATP6V0A2	6507	0.115306	ATP6V0A2	0.280943	0.552935
ATP6V0A4	3136	0	ATP6V0A4	3136	0	ATP6V0A4	3136	0	ATP6V0A4	0	0
ATP6V0B	944	29.9651	ATP6V0B	944	44.3157	ATP6V0B	944	29.1349	ATP6V0B	34.4719	44.3157
ATP6V0C	1081	35.8776	ATP6V0C	1081	59.6885	ATP6V0C	1081	27.5298	ATP6V0C	41.0319	59.6885
ATP6V0D1	1554	9.67958	ATP6V0D1	1554	12.2217	ATP6V0D1	1554	6.21761	ATP6V0D1	9.37297	12.2217
ATP6V0D2	448	0	ATP6V0D2	448	0	ATP6V0D2	448	0	ATP6V0D2	0	0
ATP6V0E1	773	52.0953	ATP6V0E1	773	63.3341	ATP6V0E1	718	34.823	ATP6V0E1	50.0841	63.3341
ATP6V0E2	1666	14.189	ATP6V0E2	1649	11.8908	ATP6V0E2	1666	10.0496	ATP6V0E2	12.0431	14.189
ATP6V1A	4575	3.55526	ATP6V1A	4575	4.54643	ATP6V1A	4575	3.83672	ATP6V1A	3.97947	4.54643
ATP6V1B1	1907	0	ATP6V1B1	1907	0	ATP6V1B1	1907	0	ATP6V1B1	0	0
ATP6V1B2	6907	1.50138	ATP6V1B2	2856	2.93432	ATP6V1B2	6907	0.867021	ATP6V1B2	1.76758	2.93432
ATP6V1C1	5612	0.469648	ATP6V1C1	1501	1.36853	ATP6V1C1	5635	0.401933	ATP6V1C1	0.746703	1.36853
ATP6V1C2	3102	6.28415	ATP6V1C2	3102	6.48785	ATP6V1C2	3102	7.58111	ATP6V1C2	6.78437	7.58111
ATP6V1D	1599	3.43392	ATP6V1D	1599	5.54679	ATP6V1D	1102	5.73822	ATP6V1D	4.90631	5.73822
ATP6V1E1	1208	8.89203	ATP6V1E1	1208	12.5433	ATP6V1E1	1208	10.5434	ATP6V1E1	10.6596	12.5433
ATP6V1E2	1599	0.284961	ATP6V1E2	857	0	ATP6V1E2	857	0	ATP6V1E2	0.094987	0.284961
ATP6V1F	711	23.6378	ATP6V1F	711	28.4357	ATP6V1F	711	17.2151	ATP6V1F	23.0962	28.4357
ATP6V1FNB	3883	0	ATP6V1FNB	3883	0	ATP6V1FNB	3883	0	ATP6V1FNB	0	0
ATP6V1G1	1563	25.1786	ATP6V1G1	1563	30.7837	ATP6V1G1	1563	21.9793	ATP6V1G1	25.9805	30.7837
ATP6V1G2	1261	0.38023	ATP6V1G2	1261	0	ATP6V1G2	1261	0	ATP6V1G2	0.126743	0.38023
ATP6V1G3	611	0	ATP6V1G3	611	0	ATP6V1G3	611	0	ATP6V1G3	0	0
ATP6V1H	423	5.31454	ATP6V1H	423	20.4759	ATP6V1H	494	7.92123	ATP6V1H	11.2372	20.4759
ATP7A	978	0.528039	ATP7A	8289	0.135888	ATP7A	8289	0.179492	ATP7A	0.28114	0.528039
ATP7B	5825	0.906106	ATP7B	5825	0.195947	ATP7B	5825	1.55294	ATP7B	0.884997	1.55294
ATP8A1	5918	0.135643	ATP8A1	5918	0	ATP8A1	5918	0	ATP8A1	0.0452143	0.135643
ATP8A2	9672	0	ATP8A2	9672	0	ATP8A2	9672	0	ATP8A2	0	0
ATP8B1	5919	0.656804	ATP8B1	5919	0.578094	ATP8B1	5956	0.885084	ATP8B1	0.706661	0.885084
ATP8B2	1523	0	ATP8B2	5857	0.584487	ATP8B2	5857	0.128673	ATP8B2	0.23772	0.584487
ATP8B3	5095	0	ATP8B3	5095	0	ATP8B3	5095	0	ATP8B3	0	0
ATP8B4	5676	0.070846	ATP8B4	2807	0	ATP8B4	2807	0.282155	ATP8B4	0.117667	0.282155
ATP9A	7437	0.160462	ATP9A	7437	0.303995	ATP9A	7862	0.379122	ATP9A	0.281193	0.379122
ATP9B	1784	1.97566	ATP9B	4361	0.531455	ATP9B	549	2.41294	ATP9B	1.64002	2.41294
ATPAF1	1760	5.48964	ATPAF1	1760	11.6897	ATPAF1	1760	7.31507	ATPAF1	8.16479	11.6897
ATPAF2	567	8.40559	ATPAF2	471	13.4147	ATPAF2	1553	3.22048	ATPAF2	8.34692	13.4147
ATPSCKMT	1928	0.687323	ATPSCKMT	1928	1.95305	ATPSCKMT	1928	1.71983	ATPSCKMT	1.4534	1.95305
ATR	553	1.26869	ATR	2940	0.406099	ATR	6835	0.219125	ATR	0.631304	1.26869
ATRAID	561	14.5525	ATRAID	1059	21.6096	ATRAID	561	14.3839	ATRAID	16.8487	21.6096
ATRIP	3943	0.495102	ATRIP	4576	0.282219	ATRIP	2721	0.583949	ATRIP	0.453757	0.583949
ATRN	8651	1.88418	ATRN	8651	0.91023	ATRN	8651	1.80346	ATRN	1.53262	1.88418
ATRNL1	6121	0.130953	ATRNL1	1701	0	ATRNL1	8746	0.254756	ATRNL1	0.12857	0.254756
ATRX	814	2.66283	ATRX	2967	0.402063	ATRX	814	1.2792	ATRX	1.44803	2.66283
ATXN1	10587	0.334692	ATXN1	3362	0.70206	ATXN1	10587	0.461402	ATXN1	0.499385	0.70206
ATXN10	3294	3.8529	ATXN10	3135	6.5037	ATXN10	3294	4.90421	ATXN10	5.08694	6.5037
ATXN1L	7896	0.301658	ATXN1L	7896	0.285746	ATXN1L	7896	0.188718	ATXN1L	0.258707	0.301658
ATXN2	1794	1.10106	ATXN2	1794	2.12255	ATXN2	568	2.26877	ATXN2	1.83079	2.26877
ATXN2L	525	7.92358	ATXN2L	1933	0.649082	ATXN2L	770	2.72486	ATXN2L	3.76584	7.92358
ATXN3	6884	0.552321	ATXN3	1098	0	ATXN3	423	4.17034	ATXN3	1.57422	4.17034
ATXN3L	2164	0	ATXN3L	2164	0	ATXN3L	2164	0	ATXN3L	0	0
ATXN7	6842	0.33872	ATXN7	6842	0.165717	ATXN7	6842	0.328339	ATXN7	0.277592	0.33872
ATXN7L1	1470	0.630184	ATXN7L1	2324	0.526714	ATXN7L1	2732	0.290681	ATXN7L1	0.482526	0.630184
ATXN7L2	3022	0	ATXN7L2	1715	0.745669	ATXN7L2	3022	0	ATXN7L2	0.248556	0.745669
ATXN7L3	3017	1.1906	ATXN7L3	3017	0.394798	ATXN7L3	3523	0.602134	ATXN7L3	0.729179	1.1906
ATXN7L3B	7596	1.93619	ATXN7L3B	7596	2.23061	ATXN7L3B	7596	1.5714	ATXN7L3B	1.91273	2.23061
AUH	632	5.6526	AUH	632	6.04551	AUH	1490	5.23647	AUH	5.64486	6.04551
AUNIP	1392	0	AUNIP	1392	0	AUNIP	1392	0	AUNIP	0	0
AUP1	1581	15.3427	AUP1	1581	24.9284	AUP1	1581	12.9347	AUP1	17.7353	24.9284
AURKA	2238	0	AURKA	2112	0.586684	AURKA	2238	0	AURKA	0.195561	0.586684
AURKAIP1	798	50.166	AURKAIP1	798	87.8712	AURKAIP1	875	25.9438	AURKAIP1	54.6603	87.8712
AURKB	1254	0	AURKB	1254	0	AURKB	1254	0	AURKB	0	0
AURKC	877	0.613098	AURKC	877	3.48455	AURKC	545	2.44566	AURKC	2.1811	3.48455
AUTS2	7006	1.57608	AUTS2	7006	0	AUTS2	7006	1.04604	AUTS2	0.874039	1.57608
AVEN	1633	2.5016	AVEN	1633	9.47857	AVEN	1633	4.17336	AVEN	5.38451	9.47857
AVIL	1479	0.938354	AVIL	1479	0	AVIL	1479	0.587038	AVIL	0.508464	0.938354
AVL9	6372	0.439544	AVL9	6987	0.3243	AVL9	6372	0.353546	AVL9	0.372463	0.439544
AVP	619	2.08354	AVP	619	0	AVP	619	1.9552	AVP	1.34625	2.08354
AVPI1	1375	7.5174	AVPI1	1375	6.79719	AVPI1	1375	8.97829	AVPI1	7.76429	8.97829
AVPR1A	5963	2.22048	AVPR1A	5963	1.72093	AVPR1A	5963	5.17771	AVPR1A	3.03971	5.17771
AVPR1B	5026	0	AVPR1B	5026	0	AVPR1B	5026	0	AVPR1B	0	0
AVPR2	1601	0	AVPR2	1601	0	AVPR2	1601	0	AVPR2	0	0
AWAT1	570	0	AWAT1	570	0	AWAT1	570	0	AWAT1	0	0
AWAT2	2124	0	AWAT2	2124	0	AWAT2	2124	0	AWAT2	0	0
AXDND1	765	0	AXDND1	765	0	AXDND1	765	0	AXDND1	0	0
AXIN1	3707	0.444793	AXIN1	3324	0.710739	AXIN1	3707	1.04349	AXIN1	0.733008	1.04349
AXIN2	4060	0.302687	AXIN2	4260	0	AXIN2	4060	0.189362	AXIN2	0.164016	0.302687
AXL	4717	0.258168	AXL	4717	0	AXL	2557	0.312731	AXL	0.1903	0.312731
AZGP1	1181	435.081	AZGP1	1181	815.014	AZGP1	719	398.044	AZGP1	549.379	815.014
AZI2	3127	0.889316	AZI2	3127	2.05713	AZI2	3127	0.686928	AZI2	1.21112	2.05713
AZIN1	4196	5.13684	AZIN1	4196	3.5989	AZIN1	4196	6.21641	AZIN1	4.98405	6.21641
AZIN2	1986	0.221436	AZIN2	778	0	AZIN2	778	0	AZIN2	0.073812	0.221436
AZU1	1713	0	AZU1	1713	0	AZU1	1713	0	AZU1	0	0
B2M	933	657.589	B2M	933	1329.58	B2M	580	673.778	B2M	886.982	1329.58
B3GALNT1	1929	0.228953	B3GALNT1	3295	0	B3GALNT1	3295	0	B3GALNT1	0.0763177	0.228953
B3GALNT2	4719	0.755718	B3GALNT2	4719	0.244441	B3GALNT2	4719	0.322877	B3GALNT2	0.441012	0.755718
B3GALT1	5094	0	B3GALT1	5094	0	B3GALT1	5094	0	B3GALT1	0	0
B3GALT2	3548	0	B3GALT2	3548	0	B3GALT2	3548	0	B3GALT2	0	0
B3GALT4	800	0.698932	B3GALT4	1703	0.751828	B3GALT4	1703	0.496538	B3GALT4	0.649099	0.751828
B3GALT5	13170	0	B3GALT5	13170	0	B3GALT5	13170	0.055841	B3GALT5	0.0186137	0.055841
B3GALT6	2805	2.85864	B3GALT6	2805	1.28267	B3GALT6	2805	0.282376	B3GALT6	1.47456	2.85864
B3GAT1	3522	0.234971	B3GAT1	3522	0.333865	B3GAT1	6160	0	B3GAT1	0.189612	0.333865
B3GAT2	6587	0.158459	B3GAT2	5206	0.445602	B3GAT2	6587	0	B3GAT2	0.201354	0.445602
B3GAT3	1534	1.51332	B3GAT3	2056	4.35575	B3GAT3	2056	3.59536	B3GAT3	3.15481	4.35575
B3GLCT	4215	0.193903	B3GLCT	4215	0.826537	B3GLCT	4215	0.727838	B3GLCT	0.582759	0.826537
B3GNT10	1661	0.27244	B3GNT10	1661	0	B3GNT10	1661	0	B3GNT10	0.0908133	0.27244
B3GNT2	2761	1.07164	B3GNT2	2436	1.99891	B3GNT2	2761	2.29859	B3GNT2	1.78971	2.29859
B3GNT3	2692	0.157417	B3GNT3	856	0	B3GNT3	2692	0.295442	B3GNT3	0.150953	0.295442
B3GNT4	2749	1.56967	B3GNT4	2749	0	B3GNT4	2749	0	B3GNT4	0.523223	1.56967
B3GNT5	4108	0	B3GNT5	4108	0	B3GNT5	4108	0	B3GNT5	0	0
B3GNT6	568	0	B3GNT6	568	0	B3GNT6	568	0	B3GNT6	0	0
B3GNT7	3539	0	B3GNT7	3539	0	B3GNT7	3539	0.219358	B3GNT7	0.0731193	0.219358
B3GNT8	1874	0	B3GNT8	1874	0	B3GNT8	1874	0	B3GNT8	0	0
B3GNT9	2702	1.09743	B3GNT9	2702	0.490674	B3GNT9	2702	2.05966	B3GNT9	1.21592	2.05966
B3GNTL1	390	2.29214	B3GNTL1	1787	1.42148	B3GNTL1	446	6.83547	B3GNTL1	3.51636	6.83547
B4GALNT1	5368	0	B4GALNT1	5368	0	B4GALNT1	5368	0	B4GALNT1	0	0
B4GALNT2	1819	0	B4GALNT2	1819	0	B4GALNT2	1819	0	B4GALNT2	0	0
B4GALNT3	4590	0.177149	B4GALNT3	5493	0	B4GALNT3	5493	0	B4GALNT3	0.0590497	0.177149
B4GALNT4	3750	0	B4GALNT4	3750	0	B4GALNT4	3750	0	B4GALNT4	0	0
B4GALT1	4201	5.44852	B4GALT1	4201	3.87084	B4GALT1	4201	6.02594	B4GALT1	5.1151	6.02594
B4GALT2	1923	4.07376	B4GALT2	1923	3.26693	B4GALT2	2004	2.47923	B4GALT2	3.27331	4.07376
B4GALT3	1871	2.13431	B4GALT3	1871	0.673909	B4GALT3	2414	0.666793	B4GALT3	1.15834	2.13431
B4GALT4	712	1.66412	B4GALT4	2494	1.46044	B4GALT4	712	2.96447	B4GALT4	2.02968	2.96447
B4GALT5	4722	0.773639	B4GALT5	4722	0.488554	B4GALT5	4722	0.806652	B4GALT5	0.689615	0.806652
B4GALT6	4427	0.092031	B4GALT6	4427	0	B4GALT6	4427	0.345449	B4GALT6	0.145827	0.345449
B4GALT7	2653	1.31024	B4GALT7	1698	2.71132	B4GALT7	1064	1.77265	B4GALT7	1.9314	2.71132
B4GAT1	2007	4.37578	B4GAT1	2007	6.83919	B4GAT1	2007	4.92751	B4GAT1	5.38083	6.83919
B9D1	486	1.56443	B9D1	744	4.4227	B9D1	486	3.05707	B9D1	3.01473	4.4227
B9D2	1007	0.50781	B9D2	1007	5.77229	B9D2	1007	2.85919	B9D2	3.04643	5.77229
BAALC	2662	0	BAALC	2662	0.452905	BAALC	2817	0.281056	BAALC	0.244654	0.452905
BAAT	3377	47.0838	BAAT	3377	65.5337	BAAT	3377	53.0356	BAAT	55.2177	65.5337
BABAM1	1366	7.30758	BABAM1	690	6.06851	BABAM1	690	8.44203	BABAM1	7.27271	8.44203
BABAM2	1686	3.74992	BABAM2	1852	3.40951	BABAM2	1657	1.53832	BABAM2	2.89925	3.74992
BACE1	5155	1.30314	BACE1	5155	1.6627	BACE1	5155	0.688889	BACE1	1.21824	1.6627
BACE2	2235	0.337459	BACE2	2824	0	BACE2	2235	0.691818	BACE2	0.343092	0.691818
BACH1	5618	0.726853	BACH1	5769	0.593806	BACH1	5769	1.0458	BACH1	0.788819	1.0458
BACH2	9108	0.086794	BACH2	9215	0	BACH2	9108	0.244345	BACH2	0.11038	0.244345
BAD	929	15.2859	BAD	929	15.2846	BAD	929	25.5011	BAD	18.6905	25.5011
BAG1	1396	10.2038	BAG1	1396	23.1695	BAG1	1396	9.9987	BAG1	14.4573	23.1695
BAG2	6651	0.688354	BAG2	6651	0.853309	BAG2	6651	0.450848	BAG2	0.66417	0.853309
BAG3	2571	2.48435	BAG3	2571	0.941323	BAG3	2571	0.932533	BAG3	1.45274	2.48435
BAG4	4197	2.33745	BAG4	4197	1.66061	BAG4	4197	2.74184	BAG4	2.24663	2.74184
BAG5	4848	0.585433	BAG5	4867	0.709815	BAG5	4848	1.09837	BAG5	0.797871	1.09837
BAG6	609	15.2339	BAG6	609	21.6306	BAG6	609	25.777	BAG6	20.8805	25.777
BAHCC1	10801	0.072867	BAHCC1	10342	0.108245	BAHCC1	10801	0	BAHCC1	0.0603707	0.108245
BAHD1	4432	0.735366	BAHD1	4432	0.522432	BAHD1	4432	1.03511	BAHD1	0.764302	1.03511
BAIAP2	2095	8.15014	BAIAP2	509	8.43557	BAIAP2	2129	4.18344	BAIAP2	6.92305	8.43557
BAIAP2L1	3645	1.01906	BAIAP2L1	3645	0.965307	BAIAP2L1	3645	2.97513	BAIAP2L1	1.65317	2.97513
BAIAP2L2	2149	0	BAIAP2L2	2149	0	BAIAP2L2	2149	0	BAIAP2L2	0	0
BAIAP3	4583	0.938745	BAIAP3	4583	0.756339	BAIAP3	4583	0.499683	BAIAP3	0.731589	0.938745
BAK1	2212	0.783715	BAK1	2132	2.90225	BAK1	2170	0.753721	BAK1	1.47989	2.90225
BAMBI	1884	2.11733	BAMBI	1884	2.00564	BAMBI	1691	1.50202	BAMBI	1.875	2.11733
BANF1	946	24.42	BANF1	1135	34.7166	BANF1	612	25.128	BANF1	28.0882	34.7166
BANF2	360	0	BANF2	360	0	BANF2	360	0	BANF2	0	0
BANK1	512	0	BANK1	512	0	BANK1	3044	0.258221	BANK1	0.0860737	0.258221
BANP	2144	0.60889	BANP	1730	0.738112	BANP	1730	1.46244	BANP	0.93648	1.46244
BAP1	1654	3.25555	BAP1	1654	4.58025	BAP1	1654	4.51969	BAP1	4.11849	4.58025
BARD1	5478	0.07353	BARD1	5478	0	BARD1	5478	0	BARD1	0.02451	0.07353
BARHL1	1906	0	BARHL1	1906	0	BARHL1	1906	0	BARHL1	0	0
BARHL2	2044	0	BARHL2	2044	0	BARHL2	2044	0	BARHL2	0	0
BARX1	1323	0	BARX1	1323	0	BARX1	1323	0	BARX1	0	0
BARX2	1905	0	BARX2	1905	0	BARX2	1905	0	BARX2	0	0
BASP1	1807	0.740679	BASP1	1711	0.747711	BASP1	1807	0.463372	BASP1	0.650587	0.747711
BATF	617	0	BATF	925	1.61838	BATF	617	0	BATF	0.53946	1.61838
BATF2	1949	0.226258	BATF2	1949	0.64297	BATF2	1949	0	BATF2	0.289743	0.64297
BATF3	836	0	BATF3	836	0	BATF3	836	0	BATF3	0	0
BAX	775	4.29996	BAX	775	8.90648	BAX	687	9.92703	BAX	7.71116	9.92703
BAZ1A	5920	0.332133	BAZ1A	5729	0	BAZ1A	5729	0.263358	BAZ1A	0.198497	0.332133
BAZ1B	6115	0.983152	BAZ1B	6115	0.558775	BAZ1B	6115	1.23013	BAZ1B	0.924018	1.23013
BAZ2A	8831	0.343464	BAZ2A	8831	0	BAZ2A	8831	0.35575	BAZ2A	0.233071	0.35575
BAZ2B	1037	0.488453	BAZ2B	8058	0.210585	BAZ2B	1037	0.916734	BAZ2B	0.538591	0.916734
BBC3	1538	1.19383	BBC3	1747	0	BBC3	1747	0	BBC3	0.397942	1.19383
BBIP1	2116	1.53001	BBIP1	569	10.3081	BBIP1	569	3.98686	BBIP1	5.27498	10.3081
BBOF1	1715	0.262398	BBOF1	3113	0	BBOF1	703	1.59265	BBOF1	0.618349	1.59265
BBOX1	1725	10.2584	BBOX1	1596	15.3356	BBOX1	1596	8.57645	BBOX1	11.3901	15.3356
BBS1	3437	0.723713	BBS1	3368	0.350355	BBS1	3368	0.694166	BBS1	0.589411	0.723713
BBS10	3568	0.69514	BBS10	3568	0.329236	BBS10	3568	1.52209	BBS10	0.848821	1.52209
BBS12	3431	0.120846	BBS12	3431	0.343416	BBS12	3238	0.241456	BBS12	0.235239	0.343416
BBS2	395	2.65112	BBS2	2623	1.38104	BBS2	2623	0.275131	BBS2	1.43576	2.65112
BBS4	2450	0.174733	BBS4	2467	0.492741	BBS4	2450	0.655881	BBS4	0.441118	0.655881
BBS5	2705	0.161459	BBS5	2705	0.444972	BBS5	593	0	BBS5	0.202144	0.444972
BBS7	2570	0.33139	BBS7	3840	0	BBS7	3840	0.200966	BBS7	0.177452	0.33139
BBS9	1982	0.830632	BBS9	1982	0.630719	BBS9	3123	0	BBS9	0.487117	0.830632
BBX	8930	0.221445	BBX	8930	0.251706	BBX	8930	0.415593	BBX	0.296248	0.415593
BCAM	2453	2.26843	BCAM	2453	1.48762	BCAM	2453	1.96497	BCAM	1.90701	2.26843
BCAN	600	0	BCAN	600	0	BCAN	600	0	BCAN	0	0
BCAP29	1075	1.47901	BCAP29	942	4.93103	BCAP29	1946	0.928289	BCAP29	2.44611	4.93103
BCAP31	1350	21.2024	BCAP31	1350	54.8409	BCAP31	1350	22.5299	BCAP31	32.8577	54.8409
BCAR1	2692	1.3773	BCAR1	2692	0.894681	BCAR1	2692	2.36354	BCAR1	1.54517	2.36354
BCAR3	3217	0.669473	BCAR3	3217	1.47274	BCAR3	2114	1.08756	BCAR3	1.07659	1.47274
BCAS1	6112	0	BCAS1	6112	0	BCAS1	6112	0	BCAS1	0	0
BCAS2	1275	8.62584	BCAS2	1275	9.59186	BCAS2	1275	12.6697	BCAS2	10.2958	12.6697
BCAS3	2948	1.65106	BCAS3	2214	0.556215	BCAS3	2948	0.802227	BCAS3	1.00317	1.65106
BCAS4	1378	0	BCAS4	1378	0	BCAS4	1378	0	BCAS4	0	0
BCAT1	9314	0	BCAT1	9314	0	BCAT1	9314	0	BCAT1	0	0
BCAT2	1579	1.44625	BCAT2	1579	0.821976	BCAT2	569	2.26166	BCAT2	1.50996	2.26166
BCCIP	1234	7.03127	BCCIP	1234	12.2119	BCCIP	1234	8.81104	BCCIP	9.35139	12.2119
BCDIN3D	3226	1.01696	BCDIN3D	3226	0	BCDIN3D	3226	1.32342	BCDIN3D	0.780127	1.32342
BCHE	2522	36.517	BCHE	2522	18.2224	BCHE	2522	31.1348	BCHE	28.6247	36.517
BCKDHA	562	25.0246	BCKDHA	1745	7.53716	BCKDHA	562	38.6121	BCKDHA	23.7246	38.6121
BCKDHB	522	19.1035	BCKDHB	522	7.67732	BCKDHB	522	29.106	BCKDHB	18.6289	29.106
BCKDK	1796	8.72923	BCKDK	1796	17.3803	BCKDK	1997	6.1518	BCKDK	10.7538	17.3803
BCL10	2833	0.595296	BCL10	2833	0	BCL10	2833	1.39657	BCL10	0.663956	1.39657
BCL11A	3388	0	BCL11A	3388	0	BCL11A	3388	0	BCL11A	0	0
BCL11B	7603	0	BCL11B	7603	0	BCL11B	7603	0	BCL11B	0	0
BCL2	7461	0.053309	BCL2	6881	0	BCL2	6881	0.108803	BCL2	0.0540373	0.108803
BCL2A1	780	1.60774	BCL2A1	809	5.86264	BCL2A1	809	6.34465	BCL2A1	4.60501	6.34465
BCL2L1	2574	3.98223	BCL2L1	2578	3.9871	BCL2L1	2578	4.24461	BCL2L1	4.07132	4.24461
BCL2L10	1249	1.92399	BCL2L10	1249	3.2805	BCL2L10	1249	0	BCL2L10	1.73483	3.2805
BCL2L11	5132	1.25985	BCL2L11	4995	0.230223	BCL2L11	4995	0.608194	BCL2L11	0.699423	1.25985
BCL2L12	990	2.90469	BCL2L12	510	3.90497	BCL2L12	311	22.1793	BCL2L12	9.66299	22.1793
BCL2L13	4959	2.91579	BCL2L13	2677	1.83909	BCL2L13	4961	3.98179	BCL2L13	2.91222	3.98179
BCL2L14	1850	0	BCL2L14	1850	0	BCL2L14	1850	0	BCL2L14	0	0
BCL2L15	5005	0	BCL2L15	5005	0	BCL2L15	5005	0	BCL2L15	0	0
BCL2L2	3605	1.40224	BCL2L2	3605	1.95363	BCL2L2	3605	1.07522	BCL2L2	1.47703	1.95363
BCL3	1877	4.0166	BCL3	1877	2.01427	BCL3	1877	7.98184	BCL3	4.6709	7.98184
BCL6	4178	1.6637	BCL6	3399	0.693811	BCL6	4178	1.28571	BCL6	1.21441	1.6637
BCL6B	3527	0	BCL6B	865	1.77627	BCL6B	3527	0	BCL6B	0.59209	1.77627
BCL7A	6247	0.128202	BCL7A	6247	0.182159	BCL7A	6247	0	BCL7A	0.103454	0.182159
BCL7B	1638	5.66024	BCL7B	1458	5.42586	BCL7B	1458	5.37519	BCL7B	5.48709	5.66024
BCL7C	1740	5.67589	BCL7C	1740	13.1598	BCL7C	1740	6.77891	BCL7C	8.53819	13.1598
BCL9	6189	0.129454	BCL9	6189	0	BCL9	6189	0.12148	BCL9	0.0836447	0.129454
BCL9L	10005	0.11822	BCL9L	10005	0.111984	BCL9L	10005	0.073959	BCL9L	0.101388	0.11822
BCLAF1	552	1.27289	BCLAF1	7494	0.876575	BCLAF1	5640	1.6201	BCLAF1	1.25652	1.6201
BCLAF3	2327	0.370161	BCLAF3	6528	0	BCLAF3	6528	0	BCLAF3	0.123387	0.370161
BCO1	1857	0	BCO1	2429	1.504	BCO1	1857	0	BCO1	0.501334	1.504
BCO2	711	10.3138	BCO2	711	10.606	BCO2	619	5.86561	BCO2	8.92847	10.606
BCOR	2189	2.37933	BCOR	2184	1.69453	BCOR	2184	0.746091	BCOR	1.60665	2.37933
BCORL1	7127	0.111797	BCORL1	468	0	BCORL1	468	0	BCORL1	0.0372657	0.111797
BCR	4188	0.626375	BCR	4188	0.432008	BCR	4188	0.366414	BCR	0.474932	0.626375
BCS1L	1525	3.53298	BCS1L	660	5.25273	BCS1L	1525	1.72118	BCS1L	3.5023	5.25273
BDH1	1605	20.8178	BDH1	3455	10.7918	BDH1	1605	17.9932	BDH1	16.5343	20.8178
BDH2	2920	7.91736	BDH2	2920	13.0725	BDH2	2920	5.84455	BDH2	8.94482	13.0725
BDKRB1	1301	0	BDKRB1	1301	0	BDKRB1	1301	0	BDKRB1	0	0
BDKRB2	6845	0	BDKRB2	6845	0	BDKRB2	6845	0	BDKRB2	0	0
BDNF	4532	0	BDNF	4532	0	BDNF	4532	0	BDNF	0	0
BDP1	4997	0.22208	BDP1	4997	0.460251	BDP1	4997	0.455953	BDP1	0.379428	0.460251
BEAN1	2907	0	BEAN1	2907	0	BEAN1	2907	0	BEAN1	0	0
BECN1	2112	1.61508	BECN1	2112	3.99042	BECN1	2112	1.2953	BECN1	2.30027	3.99042
BECN2	1296	0	BECN2	1296	0	BECN2	1296	0	BECN2	0	0
BEGAIN	2911	0	BEGAIN	2911	0	BEGAIN	2911	0	BEGAIN	0	0
BEND2	4614	0	BEND2	4614	0	BEND2	4614	0	BEND2	0	0
BEND3	6654	0.060027	BEND3	6200	0	BEND3	6654	0.112659	BEND3	0.057562	0.112659
BEND4	8627	0	BEND4	8627	0	BEND4	8627	0	BEND4	0	0
BEND5	425	1.68412	BEND5	1693	0	BEND5	1693	0	BEND5	0.561373	1.68412
BEND6	3497	0.11839	BEND6	2568	0	BEND6	2568	0	BEND6	0.0394633	0.11839
BEND7	6524	0.428895	BEND7	421	5.48611	BEND7	6524	0.344981	BEND7	2.08666	5.48611
BEST1	4267	10.4415	BEST1	4267	3.30166	BEST1	4267	15.7775	BEST1	9.84021	15.7775
BEST2	2183	0	BEST2	2183	0	BEST2	2183	0	BEST2	0	0
BEST3	1187	0	BEST3	1187	0	BEST3	1187	0	BEST3	0	0
BEST4	2512	0	BEST4	2512	0	BEST4	2512	0	BEST4	0	0
BET1	1357	6.1491	BET1	1357	9.74704	BET1	1357	8.41352	BET1	8.10322	9.74704
BET1L	2819	2.22027	BET1L	2916	1.63902	BET1L	533	4.83725	BET1L	2.89884	4.83725
BEX1	795	0	BEX1	795	0	BEX1	795	1.3238	BEX1	0.441266	1.3238
BEX2	668	0.919647	BEX2	899	0	BEX2	899	1.11166	BEX2	0.677103	1.11166
BEX3	753	31.2892	BEX3	753	57.559	BEX3	753	28.9114	BEX3	39.2532	57.559
BEX4	1312	1.08591	BEX4	1066	2.67747	BEX4	1066	0.884154	BEX4	1.54918	2.67747
BEX5	860	0	BEX5	860	0	BEX5	860	0	BEX5	0	0
BFAR	438	4.08949	BFAR	1177	2.35686	BFAR	2903	1.35972	BFAR	2.60203	4.08949
BFSP1	2217	0	BFSP1	2217	0	BFSP1	2217	0	BFSP1	0	0
BFSP2	1512	0	BFSP2	1512	0	BFSP2	1512	0	BFSP2	0	0
BGLAP	506	0	BGLAP	506	0	BGLAP	931	1.06555	BGLAP	0.355182	1.06555
BGN	2225	26.1441	BGN	2225	17.4933	BGN	2225	37.5692	BGN	27.0689	37.5692
BHLHA15	796	0	BHLHA15	796	0	BHLHA15	706	1.58217	BHLHA15	0.52739	1.58217
BHLHA9	902	0	BHLHA9	902	0	BHLHA9	902	0	BHLHA9	0	0
BHLHB9	487	0	BHLHB9	487	0	BHLHB9	3936	0.391465	BHLHB9	0.130488	0.391465
BHLHE22	3263	0	BHLHE22	3263	0	BHLHE22	3263	0	BHLHE22	0	0
BHLHE23	1038	0	BHLHE23	1038	0	BHLHE23	1038	0	BHLHE23	0	0
BHLHE40	3152	4.63626	BHLHE40	3152	6.77578	BHLHE40	3152	10.1931	BHLHE40	7.2017	10.1931
BHLHE41	3743	0	BHLHE41	3743	0	BHLHE41	3743	0	BHLHE41	0	0
BHMG1	2749	0	BHMG1	2749	0	BHMG1	2749	0	BHMG1	0	0
BHMT	2470	383.818	BHMT	2470	134.828	BHMT	2470	140.069	BHMT	219.572	383.818
BHMT2	2603	38.0664	BHMT2	2603	39.7879	BHMT2	2603	37.9029	BHMT2	38.5857	39.7879
BICC1	5741	0.210023	BICC1	5741	0.198945	BICC1	5741	0.262783	BICC1	0.223917	0.262783
BICD1	1962	0	BICD1	1962	0	BICD1	1962	0	BICD1	0	0
BICD2	6448	0.372132	BICD2	4636	0.249067	BICD2	6448	0.305033	BICD2	0.308744	0.372132
BICDL1	3055	0.274091	BICDL1	3055	0	BICDL1	3055	0	BICDL1	0.0913637	0.274091
BICDL2	3202	0	BICDL2	3202	0	BICDL2	3202	0	BICDL2	0	0
BICRA	3312	0.376629	BICRA	3312	0.356762	BICRA	3312	0.23562	BICRA	0.323004	0.376629
BICRAL	6515	0.245435	BICRAL	6530	0.17395	BICRAL	6515	0.230318	BICRAL	0.216568	0.245435
BID	2167	2.54008	BID	2129	3.48826	BID	2236	4.12893	BID	3.38575	4.12893
BIK	951	0	BIK	951	0	BIK	951	0	BIK	0	0
BIN1	1832	6.76075	BIN1	2272	4.8797	BIN1	1832	3.64839	BIN1	5.09628	6.76075
BIN2	2003	0.438577	BIN2	1794	0.707517	BIN2	2003	1.23469	BIN2	0.793594	1.23469
BIN3	1340	1.67613	BIN3	1836	0	BIN3	1340	3.11011	BIN3	1.59541	3.11011
BIRC2	2617	4.49453	BIRC2	2617	2.52025	BIRC2	562	8.86624	BIRC2	5.29367	8.86624
BIRC3	6877	0.348042	BIRC3	4342	0	BIRC3	4238	0.36182	BIRC3	0.236621	0.36182
BIRC5	2711	0	BIRC5	2711	0	BIRC5	2711	0	BIRC5	0	0
BIRC6	508	1.48997	BIRC6	4226	1.92325	BIRC6	4226	1.24131	BIRC6	1.55151	1.92325
BIRC7	1302	0	BIRC7	1302	0	BIRC7	1302	0	BIRC7	0	0
BIVM	3789	2.60692	BIVM	3789	1.85206	BIVM	3789	2.44635	BIVM	2.30178	2.60692
BLACAT1	6454	0	BLACAT1	6454	0	BLACAT1	6454	0	BLACAT1	0	0
BLCAP	2205	11.6625	BLCAP	2205	10.2235	BLCAP	2205	8.63679	BLCAP	10.1743	11.6625
BLID	876	0	BLID	876	0	BLID	876	0	BLID	0	0
BLK	2159	0	BLK	2159	0	BLK	2017	0.816604	BLK	0.272201	0.816604
BLM	5240	0	BLM	5240	0	BLM	5240	0	BLM	0	0
BLMH	2079	1.26106	BLMH	2079	1.19454	BLMH	2079	2.71531	BLMH	1.72363	2.71531
BLNK	1784	1.28681	BLNK	1784	1.42426	BLNK	1784	1.7916	BLNK	1.50089	1.7916
BLOC1S1	1229	27.3659	BLOC1S1	837	35.212	BLOC1S1	1229	31.5617	BLOC1S1	31.3799	35.212
BLOC1S2	2634	2.13189	BLOC1S2	2024	4.95688	BLOC1S2	360	6.55878	BLOC1S2	4.54918	6.55878
BLOC1S3	473	1.72382	BLOC1S3	2601	0	BLOC1S3	2601	0.306878	BLOC1S3	0.6769	1.72382
BLOC1S4	1491	3.40736	BLOC1S4	1491	1.76052	BLOC1S4	1491	2.32545	BLOC1S4	2.49778	3.40736
BLOC1S5	2659	0.638294	BLOC1S5	2659	1.36041	BLOC1S5	2659	1.19796	BLOC1S5	1.06555	1.36041
BLOC1S6	4013	1.44855	BLOC1S6	3786	1.23575	BLOC1S6	3838	2.21007	BLOC1S6	1.63145	2.21007
BLVRA	1161	0.843935	BLVRA	1074	0	BLVRA	1074	1.75114	BLVRA	0.865025	1.75114
BLVRB	767	129.411	BLVRB	767	135.577	BLVRB	767	52.667	BLVRB	105.885	135.577
BLZF1	2524	2.02856	BLZF1	2524	1.44117	BLZF1	2524	2.85542	BLZF1	2.10838	2.85542
BMERB1	1865	2.28924	BMERB1	865	3.55254	BMERB1	1865	2.44733	BMERB1	2.76304	3.55254
BMF	4692	0	BMF	4545	1.01737	BMF	4545	0.335958	BMF	0.451111	1.01737
BMI1	3540	5.84213	BMI1	3540	4.64853	BMI1	3540	3.72796	BMI1	4.73954	5.84213
BMP1	3989	1.00419	BMP1	1337	1.00497	BMP1	3989	0.995106	BMP1	1.00142	1.00497
BMP10	6036	0.332192	BMP10	6036	0.377603	BMP10	6036	0.748154	BMP10	0.485983	0.748154
BMP15	1179	0	BMP15	1179	0	BMP15	1179	0	BMP15	0	0
BMP2	3545	0.466661	BMP2	3545	0	BMP2	3545	0.437918	BMP2	0.301526	0.466661
BMP2K	1170	1.17878	BMP2K	566	3.45698	BMP2K	3195	0.244981	BMP2K	1.62691	3.45698
BMP3	6092	0	BMP3	6092	0	BMP3	6092	0	BMP3	0	0
BMP4	1708	0	BMP4	1708	0	BMP4	1708	0	BMP4	0	0
BMP5	3970	1.03337	BMP5	3970	0.293657	BMP5	3970	0	BMP5	0.442341	1.03337
BMP6	3784	0.106619	BMP6	3784	0.425608	BMP6	3784	1.56529	BMP6	0.699173	1.56529
BMP7	4021	0	BMP7	4021	0	BMP7	4021	0	BMP7	0	0
BMP8A	5636	0	BMP8A	5636	0	BMP8A	5636	0	BMP8A	0	0
BMP8B	4826	0	BMP8B	4826	0	BMP8B	4826	0	BMP8B	0	0
BMPER	2576	0.991605	BMPER	3210	0.738112	BMPER	2576	0.620352	BMPER	0.783356	0.991605
BMPR1A	11255	0.419168	BMPR1A	3233	0.451867	BMPR1A	3233	0.483721	BMPR1A	0.451585	0.483721
BMPR1B	5580	0	BMPR1B	5580	0	BMPR1B	5580	0.135361	BMPR1B	0.0451203	0.135361
BMPR2	12068	0.780665	BMPR2	12068	0.462179	BMPR2	12068	0.549435	BMPR2	0.597426	0.780665
BMS1	7759	0.255968	BMS1	7759	0.469186	BMS1	7759	0.288242	BMS1	0.337799	0.469186
BMT2	3940	0.104177	BMT2	3940	0	BMT2	3940	0.39104	BMT2	0.165072	0.39104
BMX	2598	0	BMX	2598	0	BMX	2598	0	BMX	0	0
BNC1	4610	0	BNC1	4610	0	BNC1	4610	0	BNC1	0	0
BNC2	12808	0	BNC2	12808	0	BNC2	12808	0	BNC2	0	0
BNIP1	1143	0.860946	BNIP1	1339	0	BNIP1	1143	2.42375	BNIP1	1.0949	2.42375
BNIP2	1415	2.64311	BNIP2	6111	0.931928	BNIP2	1415	4.07983	BNIP2	2.55162	4.07983
BNIP3	2861	17.2716	BNIP3	2861	14.7765	BNIP3	2861	15.2463	BNIP3	15.7648	17.2716
BNIP3L	3452	2.16097	BNIP3L	3452	3.41164	BNIP3L	3452	2.92914	BNIP3L	2.83391	3.41164
BNIP5	3735	0	BNIP5	3735	0	BNIP5	3735	0	BNIP5	0	0
BNIPL	3312	0	BNIPL	2247	0.547023	BNIPL	3312	0	BNIPL	0.182341	0.547023
BOC	4276	0.095482	BOC	582	0	BOC	582	0	BOC	0.0318273	0.095482
BOD1	1921	1.3803	BOD1	1286	3.16334	BOD1	1921	4.14033	BOD1	2.89466	4.14033
BOD1L1	10567	0	BOD1L1	10567	0	BOD1L1	4367	0.175242	BOD1L1	0.058414	0.175242
BOD1L2	3324	0	BOD1L2	3324	0	BOD1L2	3324	0	BOD1L2	0	0
BOK	2626	13.5835	BOK	2626	16.0918	BOK	2626	18.2189	BOK	15.9648	18.2189
BOLA1	743	5.45819	BOLA1	743	6.6475	BOLA1	743	8.78056	BOLA1	6.96208	8.78056
BOLA2	1442	4.61108	BOLA2	1442	14.8501	BOLA2	1442	1.61324	BOLA2	7.0248	14.8501
BOLA2B	375	47.1485	BOLA2B	375	55.9377	BOLA2B	335	22.9265	BOLA2B	42.0042	55.9377
BOLA3	667	8.63294	BOLA3	667	30.2938	BOLA3	667	13.2854	BOLA3	17.4041	30.2938
BOLL	2987	0	BOLL	2987	0	BOLL	2987	0	BOLL	0	0
BOP1	2428	2.11797	BOP1	2428	4.01251	BOP1	2428	1.32501	BOP1	2.48517	4.01251
BORA	1673	0.270142	BORA	2285	0.630465	BORA	2829	0	BORA	0.300202	0.630465
BORCS5	6422	0.18685	BORCS5	6422	0.884969	BORCS5	6422	0.233788	BORCS5	0.435202	0.884969
BORCS6	1836	1.21189	BORCS6	1836	2.06634	BORCS6	1836	0.909798	BORCS6	1.39601	2.06634
BORCS7	2386	11.6979	BORCS7	2386	8.18281	BORCS7	2386	12.4489	BORCS7	10.7765	12.4489
BORCS8	801	1.40225	BORCS8	877	5.22682	BORCS8	801	1.30938	BORCS8	2.64615	5.22682
BPGM	2051	1.70755	BPGM	2051	3.84548	BPGM	1870	0.638628	BPGM	2.06389	3.84548
BPHL	576	21.241	BPHL	2157	7.23119	BPHL	691	18.8117	BPHL	15.7613	21.241
BPI	1874	0	BPI	1874	0	BPI	1874	0	BPI	0	0
BPIFA1	1063	0	BPIFA1	1063	0	BPIFA1	1063	0	BPIFA1	0	0
BPIFA2	1122	0	BPIFA2	1122	0	BPIFA2	1122	0	BPIFA2	0	0
BPIFA3	2443	0	BPIFA3	2443	0	BPIFA3	2443	0	BPIFA3	0	0
BPIFB1	658	0	BPIFB1	658	0	BPIFB1	658	0	BPIFB1	0	0
BPIFB2	1788	0	BPIFB2	1788	0	BPIFB2	1788	0	BPIFB2	0	0
BPIFB3	1454	0	BPIFB3	1454	0	BPIFB3	1454	0	BPIFB3	0	0
BPIFB4	554	0	BPIFB4	554	0	BPIFB4	554	0	BPIFB4	0	0
BPIFB6	1670	0	BPIFB6	1670	0	BPIFB6	1670	0	BPIFB6	0	0
BPIFC	1980	0	BPIFC	1980	0	BPIFC	1980	0	BPIFC	0	0
BPNT1	2379	1.57837	BPNT1	2357	1.5554	BPNT1	2357	2.73932	BPNT1	1.9577	2.73932
BPTF	11075	0.177558	BPTF	1582	0.820124	BPTF	1582	1.08329	BPTF	0.693657	1.08329
BPY2	559	0	BPY2	1010	1.43738	BPY2	559	0	BPY2	0.479125	1.43738
BPY2B	559	0	BPY2B	559	0	BPY2B	559	0	BPY2B	0	0
BPY2C	1206	0	BPY2C	1206	0	BPY2C	1206	0	BPY2C	0	0
BRAF	1180	0.413347	BRAF	1180	2.34926	BRAF	5217	0.435758	BRAF	1.06612	2.34926
BRAP	3996	0.820955	BRAP	1947	0.643728	BRAP	1947	1.27543	BRAP	0.913372	1.27543
BRAT1	4440	1.0092	BRAT1	2779	1.51161	BRAT1	4440	1.03313	BRAT1	1.18465	1.51161
BRCA1	375	3.0753	BRCA1	3668	0.319604	BRCA1	3668	0.422159	BRCA1	1.27235	3.0753
BRCA2	166	0	BRCA2	166	0	BRCA2	166	0	BRCA2	0	0
BRCC3	2641	0.587553	BRCC3	2694	1.7879	BRCC3	2641	0.762557	BRCC3	1.046	1.7879
BRD1	3051	0.137241	BRD1	4312	0.268933	BRD1	4550	0.426392	BRD1	0.277522	0.426392
BRD2	1628	5.20784	BRD2	4807	0.719161	BRD2	1628	6.13774	BRD2	4.02158	6.13774
BRD3	5661	0.284171	BRD3	507	4.25061	BRD3	5661	0.266668	BRD3	1.60048	4.25061
BRD3OS	5682	0.141536	BRD3OS	2300	0.532881	BRD3OS	772	2.33142	BRD3OS	1.00195	2.33142
BRD4	7169	0.622224	BRD4	4624	0.4995	BRD4	4624	0.824725	BRD4	0.648816	0.824725
BRD7	2145	1.41999	BRD7	2145	2.30587	BRD7	416	7.8021	BRD7	3.84265	7.8021
BRD8	2899	1.27725	BRD8	4388	0	BRD8	2876	1.09896	BRD8	0.792071	1.27725
BRD9	2211	0.88065	BRD9	2843	1.26387	BRD9	3170	0.247079	BRD9	0.7972	1.26387
BRDT	3409	0	BRDT	3409	0	BRDT	3409	0	BRDT	0	0
BRF1	3579	0.230948	BRF1	2858	1.2566	BRF1	2858	0.829911	BRF1	0.772487	1.2566
BRF2	2560	1.16447	BRF2	2560	0	BRF2	2560	1.26263	BRF2	0.809033	1.26263
BRI3	790	77.6033	BRI3	790	231.346	BRI3	790	88.4193	BRI3	132.456	231.346
BRI3BP	6703	0.554197	BRI3BP	6703	1.45017	BRI3BP	1911	0.370616	BRI3BP	0.791663	1.45017
BRICD5	1913	0.343338	BRICD5	1913	1.97064	BRICD5	1913	0.867672	BRICD5	1.06055	1.97064
BRINP1	572	0	BRINP1	572	0	BRINP1	3171	0.246994	BRINP1	0.0823313	0.246994
BRINP2	4097	0.099925	BRINP2	4097	0	BRINP2	4097	0	BRINP2	0.0333083	0.099925
BRINP3	3128	0	BRINP3	3128	0	BRINP3	3128	0	BRINP3	0	0
BRIP1	6048	0.066301	BRIP1	6048	0	BRIP1	6048	0	BRIP1	0.0221003	0.066301
BRIX1	1591	1.71997	BRIX1	1591	3.25848	BRIX1	1591	1.61403	BRIX1	2.19749	3.25848
BRK1	1150	36.7327	BRK1	1150	42.4824	BRK1	1150	26.4539	BRK1	35.223	42.4824
BRMS1	1131	2.37654	BRMS1	1131	5.7995	BRMS1	1131	3.27569	BRMS1	3.81724	5.7995
BRMS1L	2637	0.966265	BRMS1L	2637	0	BRMS1L	2637	0.30225	BRMS1L	0.422838	0.966265
BROX	782	1.44516	BROX	782	2.05339	BROX	3734	1.64655	BROX	1.71504	2.05339
BRPF1	4046	0.101268	BRPF1	4304	0	BRPF1	4308	0.355579	BRPF1	0.152282	0.355579
BRPF3	3329	0.574577	BRPF3	6052	0	BRPF3	3329	1.1716	BRPF3	0.582058	1.1716
BRS3	2773	0	BRS3	2773	0	BRS3	2773	0	BRS3	0	0
BRSK1	2977	0	BRSK1	2977	0	BRSK1	2977	0	BRSK1	0	0
BRSK2	4089	0	BRSK2	4089	0	BRSK2	4089	0	BRSK2	0	0
BRWD1	2495	2.56846	BRWD1	2495	1.94638	BRWD1	2495	3.21367	BRWD1	2.57617	3.21367
BRWD3	12921	0.242704	BRWD3	12921	0.086213	BRWD3	12921	0.056939	BRWD3	0.128619	0.242704
BSCL2	512	26.3309	BSCL2	1683	3.89607	BSCL2	512	19.6659	BSCL2	16.631	26.3309
BSDC1	2925	2.8472	BSDC1	2925	3.26701	BSDC1	2925	2.10494	BSDC1	2.73972	3.26701
BSG	1329	20.5764	BSG	1795	15.0919	BSG	1329	26.8521	BSG	20.8401	26.8521
BSN	15971	0.048904	BSN	15971	0	BSN	15971	0	BSN	0.0163013	0.048904
BSND	9761	0	BSND	9761	0	BSND	9761	0	BSND	0	0
BSPH1	654	0	BSPH1	654	0	BSPH1	654	0	BSPH1	0	0
BSPRY	2328	0	BSPRY	2328	0	BSPRY	2328	0	BSPRY	0	0
BST1	1993	0.220546	BST1	1979	0	BST1	801	1.30938	BST1	0.509976	1.30938
BST2	1001	72.6852	BST2	1001	178.916	BST2	1001	87.4217	BST2	113.008	178.916
BSX	944	0	BSX	944	0	BSX	944	0	BSX	0	0
BTAF1	6938	0.636049	BTAF1	6938	0.653353	BTAF1	6938	0.323626	BTAF1	0.537676	0.653353
BTBD1	3194	3.1338	BTBD1	3194	2.59743	BTBD1	3194	1.71545	BTBD1	2.48223	3.1338
BTBD10	2338	0.368211	BTBD10	2338	0.523183	BTBD10	2338	0.345531	BTBD10	0.412308	0.523183
BTBD11	811	1.34319	BTBD11	4107	0.566454	BTBD11	5746	0.131272	BTBD11	0.680306	1.34319
BTBD16	1867	1.66412	BTBD16	1867	0	BTBD16	1867	1.33853	BTBD16	1.00089	1.66412
BTBD17	1727	0	BTBD17	1727	0	BTBD17	1727	0	BTBD17	0	0
BTBD18	2947	0	BTBD18	2947	0	BTBD18	2947	0	BTBD18	0	0
BTBD19	2659	0.159573	BTBD19	1572	0	BTBD19	2659	0.299489	BTBD19	0.153021	0.299489
BTBD2	2629	1.99749	BTBD2	2629	0.953269	BTBD2	2422	2.65981	BTBD2	1.87019	2.65981
BTBD3	5137	0.471961	BTBD3	4486	0.257886	BTBD3	4486	0.170319	BTBD3	0.300055	0.471961
BTBD6	1948	2.4903	BTBD6	1973	4.4381	BTBD6	1973	6.54922	BTBD6	4.49254	6.54922
BTBD7	2328	0.184992	BTBD7	2328	1.5771	BTBD7	8445	0.088038	BTBD7	0.616711	1.5771
BTBD8	1616	0	BTBD8	4272	0.271608	BTBD8	4272	0.179381	BTBD8	0.15033	0.271608
BTBD9	8486	0.046675	BTBD9	8486	0.132638	BTBD9	8486	0.0876	BTBD9	0.088971	0.132638
BTC	2653	0	BTC	2653	0.909202	BTC	2653	0	BTC	0.303067	0.909202
BTD	717	12.9238	BTD	717	21.0528	BTD	717	7.72451	BTD	13.9004	21.0528
BTF3	515	86.779	BTF3	1237	62.4609	BTF3	515	103.709	BTF3	84.3164	103.709
BTF3L4	794	3.37897	BTF3L4	2159	4.13739	BTF3L4	794	6.75645	BTF3L4	4.7576	6.75645
BTG1	4629	14.6602	BTG1	4629	6.48608	BTG1	4629	10.2149	BTG1	10.4537	14.6602
BTG2	2729	1.08547	BTG2	2729	1.32199	BTG2	1275	0.703873	BTG2	1.03711	1.32199
BTG3	1485	1.24506	BTG3	1485	5.20668	BTG3	1485	1.75256	BTG3	2.73477	5.20668
BTG4	1018	0	BTG4	1018	0	BTG4	1018	0	BTG4	0	0
BTK	2417	0	BTK	2417	0	BTK	2417	0	BTK	0	0
BTLA	3126	0	BTLA	3126	0	BTLA	3126	0	BTLA	0	0
BTN1A1	2895	0	BTN1A1	2895	0	BTN1A1	2895	0	BTN1A1	0	0
BTN2A1	2845	0.592543	BTN2A1	3024	1.57521	BTN2A1	2845	0	BTN2A1	0.722583	1.57521
BTN2A2	2733	0.309635	BTN2A2	2733	1.04282	BTN2A2	1790	0	BTN2A2	0.450817	1.04282
BTN3A1	3442	0.4819	BTN3A1	3442	0.684465	BTN3A1	3442	0.678073	BTN3A1	0.614813	0.684465
BTN3A2	3017	1.51686	BTN3A2	3017	1.4153	BTN3A2	3017	0.644564	BTN3A2	1.19224	1.51686
BTN3A3	4547	0.448763	BTN3A3	4547	1.77958	BTN3A3	4547	0.383421	BTN3A3	0.870587	1.77958
BTNL2	1460	0	BTNL2	1460	0	BTNL2	1460	0	BTNL2	0	0
BTNL3	2439	0	BTNL3	2439	0	BTNL3	2439	0	BTNL3	0	0
BTNL8	1488	0.310511	BTNL8	2229	0	BTNL8	2229	0	BTNL8	0.103504	0.310511
BTNL9	1626	0	BTNL9	1626	0	BTNL9	1626	0	BTNL9	0	0
BTRC	6024	0.133153	BTRC	655	2.6973	BTRC	6084	0.337408	BTRC	1.05595	2.6973
BUB1	3762	0	BUB1	3762	0	BUB1	3762	0	BUB1	0	0
BUB1B	583	0	BUB1B	583	0	BUB1B	3628	0.213579	BUB1B	0.071193	0.213579
BUB3	1361	2.42204	BUB3	1361	2.94979	BUB3	1361	3.89633	BUB3	3.08939	3.89633
BUD13	947	0	BUD13	947	1.5673	BUD13	947	1.03511	BUD13	0.867468	1.5673
BUD23	738	4.90308	BUD23	1219	8.68905	BUD23	452	8.31278	BUD23	7.30164	8.68905
BUD31	1052	11.0083	BUD31	1052	18.2672	BUD31	512	16.674	BUD31	15.3165	18.2672
BVES	5550	0	BVES	5550	0	BVES	5550	0	BVES	0	0
BYSL	1299	1.09937	BYSL	1718	0	BYSL	1299	1.37554	BYSL	0.824969	1.37554
BZW1	6511	11.0226	BZW1	6511	9.72081	BZW1	6511	9.19211	BZW1	9.9785	11.0226
BZW2	1784	2.54614	BZW2	1784	7.83342	BZW2	1784	2.3516	BZW2	4.24372	7.83342
C10orf105	4794	0	C10orf105	4794	0	C10orf105	4794	0	C10orf105	0	0
C10orf113	579	0	C10orf113	579	0	C10orf113	579	0	C10orf113	0	0
C10orf120	628	0	C10orf120	628	0	C10orf120	628	0	C10orf120	0	0
C10orf142	1010	0	C10orf142	1010	0	C10orf142	1010	0	C10orf142	0	0
C10orf143	843	1.94475	C10orf143	843	1.84217	C10orf143	2558	0	C10orf143	1.26231	1.94475
C10orf53	2415	0	C10orf53	2415	0	C10orf53	2415	0	C10orf53	0	0
C10orf55	2513	0	C10orf55	2513	0	C10orf55	2513	0	C10orf55	0	0
C10orf62	1214	0	C10orf62	1214	0	C10orf62	1214	0	C10orf62	0	0
C10orf67	3933	0	C10orf67	3933	0	C10orf67	3933	0	C10orf67	0	0
C10orf71	5258	0	C10orf71	5258	0	C10orf71	5258	0	C10orf71	0	0
C10orf82	994	0.516683	C10orf82	966	0	C10orf82	966	0	C10orf82	0.172228	0.516683
C10orf88	2991	0.280491	C10orf88	2991	0.797086	C10orf88	2913	0	C10orf88	0.359192	0.797086
C10orf90	1595	0	C10orf90	1595	0	C10orf90	1595	0	C10orf90	0	0
C10orf95	1469	0.630701	C10orf95	1469	0.896149	C10orf95	1469	0.591854	C10orf95	0.706235	0.896149
C10orf99	825	0	C10orf99	825	0	C10orf99	825	0	C10orf99	0	0
C11orf1	599	17.017	C11orf1	599	14.9234	C11orf1	599	15.2442	C11orf1	15.7282	17.017
C11orf16	1866	0	C11orf16	1866	0	C11orf16	1866	0	C11orf16	0	0
C11orf21	2956	0	C11orf21	1472	0.893949	C11orf21	2956	0	C11orf21	0.297983	0.893949
C11orf24	451	15.3	C11orf24	451	10.8697	C11orf24	451	14.3606	C11orf24	13.5101	15.3
C11orf42	1154	0	C11orf42	1154	0	C11orf42	1154	0	C11orf42	0	0
C11orf45	3624	0	C11orf45	3624	0	C11orf45	3624	0	C11orf45	0	0
C11orf49	1916	1.0378	C11orf49	1527	5.13268	C11orf49	1166	1.18664	C11orf49	2.45237	5.13268
C11orf52	1104	5.22269	C11orf52	1104	5.11665	C11orf52	1104	6.7585	C11orf52	5.69928	6.7585
C11orf53	1342	0	C11orf53	1342	0	C11orf53	1342	0	C11orf53	0	0
C11orf54	2417	16.0358	C11orf54	2442	9.96616	C11orf54	2417	9.86489	C11orf54	11.9556	16.0358
C11orf58	3920	6.59692	C11orf58	3920	7.65889	C11orf58	3920	10.0259	C11orf58	8.09389	10.0259
C11orf65	1263	0	C11orf65	1263	0	C11orf65	1276	0.703187	C11orf65	0.234396	0.703187
C11orf68	1528	3.46154	C11orf68	1528	0.854778	C11orf68	1528	3.95171	C11orf68	2.75601	3.95171
C11orf71	1980	4.66628	C11orf71	1980	7.57738	C11orf71	1980	1.2511	C11orf71	4.49825	7.57738
C11orf74	937	1.3849	C11orf74	863	5.34619	C11orf74	861	1.1808	C11orf74	2.6373	5.34619
C11orf80	583	1.15439	C11orf80	583	9.84149	C11orf80	583	0	C11orf80	3.66529	9.84149
C11orf86	1187	0	C11orf86	1187	0	C11orf86	1187	0	C11orf86	0	0
C11orf87	5867	0	C11orf87	5867	0	C11orf87	5867	0	C11orf87	0	0
C11orf88	712	0	C11orf88	712	0	C11orf88	712	0	C11orf88	0	0
C11orf91	811	0	C11orf91	811	0	C11orf91	811	0	C11orf91	0	0
C11orf94	760	0	C11orf94	760	0	C11orf94	760	0	C11orf94	0	0
C11orf95	390	2.7458	C11orf95	5716	1.19913	C11orf95	390	10.3068	C11orf95	4.75058	10.3068
C11orf96	1242	13.5629	C11orf96	1242	14.3158	C11orf96	1242	25.4551	C11orf96	17.7779	25.4551
C11orf97	672	0.91093	C11orf97	672	0	C11orf97	672	0	C11orf97	0.303643	0.91093
C11orf98	774	14.5884	C11orf98	774	27.208	C11orf98	774	12.1051	C11orf98	17.9671	27.208
C12orf10	414	19.9247	C12orf10	414	24.1639	C12orf10	414	9.52228	C12orf10	17.8703	24.1639
C12orf29	2740	2.779	C12orf29	2740	3.03177	C12orf29	2740	2.88004	C12orf29	2.89694	3.03177
C12orf4	3817	0.215538	C12orf4	3817	0	C12orf4	2168	0.376157	C12orf4	0.197232	0.376157
C12orf40	1656	0	C12orf40	1656	0	C12orf40	1656	0	C12orf40	0	0
C12orf42	2090	0	C12orf42	2090	0	C12orf42	2090	0	C12orf42	0	0
C12orf43	2397	1.07432	C12orf43	4469	1.29463	C12orf43	4469	1.38197	C12orf43	1.2503	1.38197
C12orf45	459	7.77278	C12orf45	459	15.6805	C12orf45	459	3.45201	C12orf45	8.96842	15.6805
C12orf49	1371	0.687057	C12orf49	8426	0.267223	C12orf49	8426	0.176485	C12orf49	0.376922	0.687057
C12orf50	1711	0	C12orf50	1711	0	C12orf50	3889	0.747433	C12orf50	0.249144	0.747433
C12orf54	693	0.870888	C12orf54	764	0	C12orf54	764	0	C12orf54	0.290296	0.870888
C12orf56	3936	0	C12orf56	3936	0	C12orf56	3936	0	C12orf56	0	0
C12orf57	551	99.5414	C12orf57	551	108.455	C12orf57	561	43.2343	C12orf57	83.7436	108.455
C12orf60	690	0	C12orf60	690	0	C12orf60	1376	1.28147	C12orf60	0.427158	1.28147
C12orf65	1901	1.62985	C12orf65	1901	0.661663	C12orf65	1554	0.553274	C12orf65	0.948263	1.62985
C12orf66	2698	0.471094	C12orf66	2441	0.498588	C12orf66	2698	0.294718	C12orf66	0.421467	0.498588
C12orf71	957	0	C12orf71	957	0	C12orf71	957	0	C12orf71	0	0
C12orf73	1243	1.01742	C12orf73	1243	2.20021	C12orf73	1730	1.46244	C12orf73	1.56002	2.20021
C12orf74	3267	0.127415	C12orf74	1856	0	C12orf74	3267	0.239135	C12orf74	0.122183	0.239135
C12orf75	1329	1.0688	C12orf75	802	1.979	C12orf75	1329	0.668647	C12orf75	1.23881	1.979
C12orf76	1755	1.53254	C12orf76	1580	1.64271	C12orf76	1580	1.62738	C12orf76	1.60088	1.64271
C12orf81	987	3.12954	C12orf81	987	4.4467	C12orf81	987	2.93678	C12orf81	3.50434	4.4467
C13orf42	3010	0	C13orf42	3010	0	C13orf42	3010	0	C13orf42	0	0
C13orf46	3786	0	C13orf46	3786	0	C13orf46	3786	0	C13orf46	0	0
C14orf119	2914	3.17458	C14orf119	2914	1.23019	C14orf119	2914	2.97904	C14orf119	2.46127	3.17458
C14orf132	7583	0.104845	C14orf132	774	2.08474	C14orf132	7583	0.098387	C14orf132	0.762659	2.08474
C14orf177	1284	0	C14orf177	1284	0	C14orf177	1284	0	C14orf177	0	0
C14orf178	646	0	C14orf178	646	0	C14orf178	646	0	C14orf178	0	0
C14orf180	2009	0.655621	C14orf180	2551	0	C14orf180	2009	1.23048	C14orf180	0.628699	1.23048
C14orf28	2935	0.572681	C14orf28	1097	1.28974	C14orf28	3498	0.666382	C14orf28	0.842933	1.28974
C14orf39	475	0	C14orf39	475	0	C14orf39	475	0	C14orf39	0	0
C14orf93	2221	0.195034	C14orf93	1776	0.715862	C14orf93	3360	0	C14orf93	0.303632	0.715862
C15orf39	4249	0.384509	C15orf39	581	0	C15orf39	4249	0.180412	C15orf39	0.188307	0.384509
C15orf40	559	2.48811	C15orf40	1881	3.34888	C15orf40	457	3.48536	C15orf40	3.10745	3.48536
C15orf41	2137	0.203716	C15orf41	2872	0	C15orf41	2240	0.362548	C15orf41	0.188755	0.362548
C15orf48	732	0	C15orf48	732	0	C15orf48	732	0	C15orf48	0	0
C15orf61	4193	1.46239	C15orf61	4193	1.6623	C15orf61	744	1.46046	C15orf61	1.52838	1.6623
C15orf62	2470	0.173159	C15orf62	2470	0	C15orf62	2470	0.324986	C15orf62	0.166048	0.324986
C15orf65	868	0	C15orf65	868	0	C15orf65	868	0	C15orf65	0	0
C16orf46	1857	0.956845	C16orf46	1857	0	C16orf46	1857	0	C16orf46	0.318948	0.956845
C16orf54	2569	0	C16orf54	2569	0.471068	C16orf54	2569	0	C16orf54	0.157023	0.471068
C16orf58	2422	2.88551	C16orf58	2783	2.75942	C16orf58	2422	3.96004	C16orf58	3.20166	3.96004
C16orf70	2917	2.7386	C16orf70	2917	2.82569	C16orf70	2917	5.95138	C16orf70	3.83855	5.95138
C16orf71	2457	0.174179	C16orf71	2564	0.944171	C16orf71	549	0	C16orf71	0.372783	0.944171
C16orf72	5952	1.34834	C16orf72	5952	1.72425	C16orf72	5952	1.89794	C16orf72	1.65684	1.89794
C16orf74	779	0	C16orf74	779	0	C16orf74	779	0	C16orf74	0	0
C16orf78	1087	0	C16orf78	1087	0	C16orf78	1087	0	C16orf78	0	0
C16orf82	2459	0	C16orf82	2459	0	C16orf82	2459	0	C16orf82	0	0
C16orf86	1719	1.30842	C16orf86	1266	0	C16orf86	1314	1.35615	C16orf86	0.888187	1.35615
C16orf87	6640	0.180475	C16orf87	6845	0.331283	C16orf87	6845	0.875172	C16orf87	0.46231	0.875172
C16orf89	576	0	C16orf89	576	0	C16orf89	576	0	C16orf89	0	0
C16orf90	929	0	C16orf90	929	0	C16orf90	929	0	C16orf90	0	0
C16orf91	917	0.57633	C16orf91	917	4.91337	C16orf91	917	1.08166	C16orf91	2.19045	4.91337
C16orf92	413	0	C16orf92	413	0	C16orf92	413	0	C16orf92	0	0
C16orf95	525	3.21738	C16orf95	974	6.03539	C16orf95	1650	0	C16orf95	3.08426	6.03539
C16orf96	3823	0	C16orf96	3823	0	C16orf96	3823	0	C16orf96	0	0
C17orf100	811	7.39629	C17orf100	811	3.40889	C17orf100	811	8.58484	C17orf100	6.46334	8.58484
C17orf107	1275	0.375036	C17orf107	1275	0	C17orf107	1275	0	C17orf107	0.125012	0.375036
C17orf113	3733	0	C17orf113	3733	0.313639	C17orf113	3733	0	C17orf113	0.104546	0.313639
C17orf49	779	14.2777	C17orf49	779	15.1379	C17orf49	996	0	C17orf49	9.80519	15.1379
C17orf50	1041	0	C17orf50	1041	0	C17orf50	1041	0	C17orf50	0	0
C17orf53	2725	0	C17orf53	2725	0	C17orf53	2725	0	C17orf53	0	0
C17orf58	1535	4.6651	C17orf58	1654	2.46898	C17orf58	1654	3.83097	C17orf58	3.65501	4.6651
C17orf64	203	0	C17orf64	203	0	C17orf64	203	0	C17orf64	0	0
C17orf67	2037	0.860464	C17orf67	2037	1.22261	C17orf67	2037	0.403732	C17orf67	0.828937	1.22261
C17orf75	4581	0.177566	C17orf75	452	0	C17orf75	458	2.45695	C17orf75	0.878173	2.45695
C17orf78	1920	0	C17orf78	1920	0	C17orf78	1920	0	C17orf78	0	0
C17orf80	3449	0.120166	C17orf80	3449	0.341484	C17orf80	3449	0.22553	C17orf80	0.22906	0.341484
C17orf97	1841	0.966467	C17orf97	1841	0	C17orf97	1841	0.453469	C17orf97	0.473312	0.966467
C17orf98	632	0	C17orf98	632	0	C17orf98	632	0	C17orf98	0	0
C17orf99	984	0	C17orf99	984	0	C17orf99	984	0	C17orf99	0	0
C18orf21	958	2.72616	C18orf21	958	4.62884	C18orf21	958	2.79611	C18orf21	3.3837	4.62884
C18orf25	5264	0.460007	C18orf25	2329	0.525448	C18orf25	5264	0.287782	C18orf25	0.424412	0.525448
C18orf32	1128	4.31518	C18orf32	1128	12.1148	C18orf32	1128	16.1382	C18orf32	10.856	16.1382
C18orf54	5703	0	C18orf54	5703	0	C18orf54	5703	0	C18orf54	0	0
C18orf63	5103	0	C18orf63	5103	0	C18orf63	5103	0	C18orf63	0	0
C19orf12	1912	3.67172	C19orf12	2464	4.85226	C19orf12	1912	5.64715	C19orf12	4.72371	5.64715
C19orf18	915	0	C19orf18	915	0	C19orf18	915	0	C19orf18	0	0
C19orf25	2128	2.11606	C19orf25	2128	1.95328	C19orf25	1287	3.04836	C19orf25	2.37257	3.04836
C19orf33	520	0	C19orf33	520	0	C19orf33	520	0	C19orf33	0	0
C19orf38	1210	0.40043	C19orf38	1060	0	C19orf38	1060	0	C19orf38	0.133477	0.40043
C19orf44	2609	0.519036	C19orf44	2609	0	C19orf44	3248	0.24065	C19orf44	0.253229	0.519036
C19orf47	2126	0.773253	C19orf47	1774	0.716802	C19orf47	583	2.16657	C19orf47	1.21888	2.16657
C19orf48	1639	2.49079	C19orf48	1666	3.85737	C19orf48	1639	1.55825	C19orf48	2.63547	3.85737
C19orf53	504	60.762	C19orf53	504	87.2635	C19orf53	504	113.03	C19orf53	87.0185	113.03
C19orf54	3302	0.251909	C19orf54	3302	0.357931	C19orf54	2521	0	C19orf54	0.20328	0.357931
C19orf57	718	0	C19orf57	718	0	C19orf57	718	0	C19orf57	0	0
C19orf67	1443	0	C19orf67	1443	0	C19orf67	1443	0	C19orf67	0	0
C19orf71	674	0	C19orf71	674	0	C19orf71	674	0	C19orf71	0	0
C19orf73	742	2.34398	C19orf73	742	0	C19orf73	742	0	C19orf73	0.781326	2.34398
C19orf81	761	0	C19orf81	477	4.81236	C19orf81	761	0	C19orf81	1.60412	4.81236
C19orf84	1335	0	C19orf84	1335	0	C19orf84	1335	0	C19orf84	0	0
C19orf85	1292	0	C19orf85	1292	0	C19orf85	1292	0	C19orf85	0	0
C1D	1379	13.9469	C1D	1379	19.3517	C1D	1379	15.3368	C1D	16.2118	19.3517
C1GALT1	6235	0.513834	C1GALT1	6078	0.374882	C1GALT1	6235	0.723278	C1GALT1	0.537331	0.723278
C1GALT1C1	1492	3.09375	C1GALT1C1	1492	5.27732	C1GALT1C1	1636	7.28757	C1GALT1C1	5.21955	7.28757
C1GALT1C1L	1279	0	C1GALT1C1L	1279	0	C1GALT1C1L	1279	0	C1GALT1C1L	0	0
C1orf100	483	0	C1orf100	483	0	C1orf100	483	0	C1orf100	0	0
C1orf105	988	0	C1orf105	988	0	C1orf105	988	0	C1orf105	0	0
C1orf109	722	0.814433	C1orf109	2355	0	C1orf109	2622	0.608322	C1orf109	0.474252	0.814433
C1orf112	2661	0.318882	C1orf112	3849	0	C1orf112	3849	0	C1orf112	0.106294	0.318882
C1orf115	2891	13.1	C1orf115	2891	13.6499	C1orf115	2891	12.0199	C1orf115	12.9233	13.6499
C1orf116	5501	0	C1orf116	5501	0	C1orf116	5501	0	C1orf116	0	0
C1orf122	1329	12.1419	C1orf122	1234	18.7531	C1orf122	1329	7.35393	C1orf122	12.7496	18.7531
C1orf127	2377	0	C1orf127	2377	0	C1orf127	2377	0	C1orf127	0	0
C1orf131	1430	3.48432	C1orf131	2483	0	C1orf131	2483	0	C1orf131	1.16144	3.48432
C1orf141	2153	0	C1orf141	2153	0	C1orf141	2153	0	C1orf141	0	0
C1orf146	855	0	C1orf146	855	0	C1orf146	855	0	C1orf146	0	0
C1orf158	3564	0	C1orf158	3564	0	C1orf158	3564	0	C1orf158	0	0
C1orf159	1841	0.966467	C1orf159	2429	0.501334	C1orf159	2429	0	C1orf159	0.489267	0.966467
C1orf162	2308	0.747157	C1orf162	1107	1.27469	C1orf162	1107	0	C1orf162	0.673948	1.27469
C1orf167	4545	0	C1orf167	4545	0	C1orf167	4545	0	C1orf167	0	0
C1orf174	1645	0.696444	C1orf174	3499	1.00869	C1orf174	2517	2.25494	C1orf174	1.32002	2.25494
C1orf185	654	0	C1orf185	654	0	C1orf185	654	0	C1orf185	0	0
C1orf189	674	0.906633	C1orf189	674	0	C1orf189	674	0	C1orf189	0.302211	0.906633
C1orf194	663	0	C1orf194	663	0	C1orf194	663	0	C1orf194	0	0
C1orf198	3666	0.41644	C1orf198	3666	0.959373	C1orf198	3819	1.55353	C1orf198	0.976449	1.55353
C1orf21	644	4.54741	C1orf21	644	4.71159	C1orf21	3072	2.8129	C1orf21	4.02397	4.71159
C1orf210	629	1.01428	C1orf210	1486	0.883823	C1orf210	629	1.90361	C1orf210	1.26724	1.90361
C1orf216	2628	0.323307	C1orf216	2628	0	C1orf216	2628	0.303393	C1orf216	0.2089	0.323307
C1orf226	4122	0.69496	C1orf226	1049	0	C1orf226	4122	0.18633	C1orf226	0.293763	0.69496
C1orf232	643	0	C1orf232	643	0	C1orf232	643	0	C1orf232	0	0
C1orf35	1429	1.63025	C1orf35	1429	3.35012	C1orf35	1429	1.75071	C1orf35	2.24369	3.35012
C1orf43	1551	14.9269	C1orf43	1551	45.8614	C1orf43	1551	20.6814	C1orf43	27.1565	45.8614
C1orf50	4760	0.400022	C1orf50	4760	0	C1orf50	4760	0.319942	C1orf50	0.239988	0.400022
C1orf52	3254	1.02374	C1orf52	3254	0.36365	C1orf52	3254	0.480339	C1orf52	0.622575	1.02374
C1orf53	341	26.3603	C1orf53	600	9.36348	C1orf53	600	16.4907	C1orf53	17.4048	26.3603
C1orf54	1251	0.768057	C1orf54	1251	1.09131	C1orf54	509	2.7856	C1orf54	1.54832	2.7856
C1orf56	323	7.81605	C1orf56	433	5.96943	C1orf56	433	3.94246	C1orf56	5.90931	7.81605
C1orf61	3138	0	C1orf61	3138	0	C1orf61	3138	0	C1orf61	0	0
C1orf68	949	0	C1orf68	949	0	C1orf68	949	0	C1orf68	0	0
C1orf74	4684	0.316568	C1orf74	4684	0	C1orf74	4684	0.162713	C1orf74	0.15976	0.316568
C1orf87	3012	0	C1orf87	3012	0	C1orf87	3012	0	C1orf87	0	0
C1orf94	2136	0	C1orf94	2136	0	C1orf94	2136	0	C1orf94	0	0
C1QA	976	6.18984	C1QA	1091	3.49262	C1QA	1091	3.43148	C1QA	4.37132	6.18984
C1QB	1098	2.26915	C1QB	1098	5.15286	C1QB	1044	1.8173	C1QB	3.07977	5.15286
C1QBP	901	30.3919	C1QBP	901	50.6835	C1QBP	901	12.8056	C1QBP	31.2937	50.6835
C1QC	1158	1.27008	C1QC	1183	4.68341	C1QC	1183	4.63968	C1QC	3.53106	4.68341
C1QL1	1527	0	C1QL1	1527	0	C1QL1	1527	0	C1QL1	0	0
C1QL2	1905	0	C1QL2	1905	0	C1QL2	1905	0	C1QL2	0	0
C1QL3	2376	0	C1QL3	2376	0	C1QL3	2376	0.339355	C1QL3	0.113118	0.339355
C1QL4	2073	0	C1QL4	2073	0	C1QL4	2073	0	C1QL4	0	0
C1QTNF1	2624	2.59078	C1QTNF1	2624	2.55214	C1QTNF1	2624	3.59659	C1QTNF1	2.91317	3.59659
C1QTNF12	682	0	C1QTNF12	522	4.0162	C1QTNF12	522	2.65246	C1QTNF12	2.22289	4.0162
C1QTNF2	2385	0.180053	C1QTNF2	2396	0	C1QTNF2	2385	0.337925	C1QTNF2	0.172659	0.337925
C1QTNF3	1556	0.294343	C1QTNF3	2802	0	C1QTNF3	1393	0.631207	C1QTNF3	0.308517	0.631207
C1QTNF4	1413	0	C1QTNF4	1413	0	C1QTNF4	1413	0	C1QTNF4	0	0
C1QTNF5	1353	1.04555	C1QTNF5	1353	0	C1QTNF5	1353	1.30819	C1QTNF5	0.78458	1.30819
C1QTNF6	5003	0.161756	C1QTNF6	1647	0.781965	C1QTNF6	688	1.64719	C1QTNF6	0.863637	1.64719
C1QTNF7	4516	0.090111	C1QTNF7	4516	0.512145	C1QTNF7	1533	1.68699	C1QTNF7	0.763082	1.68699
C1QTNF8	3406	0	C1QTNF8	3406	0	C1QTNF8	3406	0	C1QTNF8	0	0
C1QTNF9	1854	0	C1QTNF9	1854	0	C1QTNF9	1854	0.449794	C1QTNF9	0.149931	0.449794
C1QTNF9B	1825	0	C1QTNF9B	1825	0	C1QTNF9B	1825	0	C1QTNF9B	0	0
C1R	1107	169.595	C1R	1107	127.988	C1R	2488	121.44	C1R	139.674	169.595
C1RL	504	34.809	C1RL	504	17.2032	C1RL	504	53.9682	C1RL	35.3268	53.9682
C1S	2550	224.013	C1S	2550	147.24	C1S	2550	209.315	C1S	193.523	224.013
C2	1999	32.0547	C2	2434	25.2938	C2	1999	47.0263	C2	34.7916	47.0263
C20orf141	580	0	C20orf141	580	0	C20orf141	580	0	C20orf141	0	0
C20orf144	522	0	C20orf144	522	0	C20orf144	522	0	C20orf144	0	0
C20orf173	985	0	C20orf173	985	0	C20orf173	985	0	C20orf173	0	0
C20orf194	6869	0.116154	C20orf194	6869	0	C20orf194	6869	0.435999	C20orf194	0.184051	0.435999
C20orf202	1609	0	C20orf202	1609	0	C20orf202	1609	0	C20orf202	0	0
C20orf203	5103	0	C20orf203	5103	0	C20orf203	5103	0	C20orf203	0	0
C20orf204	4303	0	C20orf204	4303	0	C20orf204	4303	0	C20orf204	0	0
C20orf27	1302	2.9283	C20orf27	1302	6.23045	C20orf27	1302	2.74323	C20orf27	3.96733	6.23045
C20orf85	805	0	C20orf85	805	0	C20orf85	805	0	C20orf85	0	0
C20orf96	1608	0.283072	C20orf96	1576	0.823835	C20orf96	1576	1.08819	C20orf96	0.731699	1.08819
C21orf58	1196	0	C21orf58	1196	0	C21orf58	1196	0	C21orf58	0	0
C21orf62	4081	0	C21orf62	4081	0	C21orf62	4081	0	C21orf62	0	0
C21orf91	896	0.595066	C21orf91	5396	0.212283	C21orf91	5396	0.4206	C21orf91	0.409316	0.595066
C22orf15	588	0	C22orf15	588	0	C22orf15	588	0	C22orf15	0	0
C22orf23	1942	0	C22orf23	1942	0	C22orf23	1942	0	C22orf23	0	0
C22orf31	995	0	C22orf31	995	0	C22orf31	995	0	C22orf31	0	0
C22orf39	1523	0.905921	C22orf39	1005	1.4469	C22orf39	1523	1.59175	C22orf39	1.31485	1.59175
C22orf42	1378	0	C22orf42	1378	0	C22orf42	1378	0	C22orf42	0	0
C2CD2	5844	0.206156	C2CD2	4559	0.253517	C2CD2	5844	0.386916	C2CD2	0.282196	0.386916
C2CD2L	2320	0.684243	C2CD2L	500	0	C2CD2L	2320	0.348536	C2CD2L	0.34426	0.684243
C2CD3	2722	1.54319	C2CD3	7960	0	C2CD3	2722	1.40893	C2CD3	0.98404	1.54319
C2CD4A	3445	0	C2CD4A	3445	0	C2CD4A	3445	0	C2CD4A	0	0
C2CD4B	1581	0	C2CD4B	1581	0	C2CD4B	1581	0	C2CD4B	0	0
C2CD4C	3099	0	C2CD4C	3099	0.383435	C2CD4C	3099	0	C2CD4C	0.127812	0.383435
C2CD4D	1757	0.255085	C2CD4D	1757	0	C2CD4D	1757	0	C2CD4D	0.0850283	0.255085
C2CD5	4436	1.10199	C2CD5	4436	0.260966	C2CD5	4436	0.344706	C2CD5	0.569222	1.10199
C2CD6	5702	0	C2CD6	5702	0	C2CD6	5702	0	C2CD6	0	0
C2orf15	1667	0	C2orf15	1667	0	C2orf15	1667	0	C2orf15	0	0
C2orf16	6200	0.064607	C2orf16	16401	0	C2orf16	16401	0	C2orf16	0.0215357	0.064607
C2orf42	2193	0.791379	C2orf42	2193	1.12445	C2orf42	2193	1.11395	C2orf42	1.00993	1.12445
C2orf49	854	0.636444	C2orf49	4587	0.503761	C2orf49	854	1.19449	C2orf49	0.77823	1.19449
C2orf50	2684	0	C2orf50	2684	0	C2orf50	2684	0	C2orf50	0	0
C2orf66	2256	0	C2orf66	2256	0	C2orf66	2256	0	C2orf66	0	0
C2orf68	1204	0.805937	C2orf68	1204	4.58032	C2orf68	1204	3.02503	C2orf68	2.80376	4.58032
C2orf69	3691	0.893722	C2orf69	3691	2.53974	C2orf69	3691	0.419337	C2orf69	1.28427	2.53974
C2orf72	3141	10.4492	C2orf72	3141	5.20449	C2orf72	3141	9.98228	C2orf72	8.54532	10.4492
C2orf73	802	0	C2orf73	802	0	C2orf73	802	0	C2orf73	0	0
C2orf74	879	4.44121	C2orf74	879	0	C2orf74	879	4.58804	C2orf74	3.00975	4.58804
C2orf76	685	1.34766	C2orf76	685	2.51128	C2orf76	1150	0	C2orf76	1.28631	2.51128
C2orf78	3045	0	C2orf78	3045	0	C2orf78	3045	0	C2orf78	0	0
C2orf80	816	0	C2orf80	816	0	C2orf80	816	0	C2orf80	0	0
C2orf81	1902	0	C2orf81	1902	0	C2orf81	1902	0.436725	C2orf81	0.145575	0.436725
C2orf83	1844	0	C2orf83	1844	0	C2orf83	1844	0	C2orf83	0	0
C2orf88	692	0.869711	C2orf88	692	2.47151	C2orf88	4035	0.190613	C2orf88	1.17728	2.47151
C2orf91	3721	0	C2orf91	3721	0	C2orf91	3721	0	C2orf91	0	0
C2orf92	587	0	C2orf92	1075	1.32413	C2orf92	587	0	C2orf92	0.441376	1.32413
C3	368	5610.76	C3	368	2097.41	C3	368	8626.66	C3	5444.94	8626.66
C3AR1	3434	0	C3AR1	3434	0.343092	C3AR1	3434	0	C3AR1	0.114364	0.343092
C3orf14	768	0.910646	C3orf14	631	0	C3orf14	690	1.6397	C3orf14	0.850117	1.6397
C3orf18	2657	0.159706	C3orf18	2486	0	C3orf18	2486	0	C3orf18	0.0532353	0.159706
C3orf20	2858	0	C3orf20	2858	0.418867	C3orf20	2858	0	C3orf20	0.139622	0.418867
C3orf22	1781	0	C3orf22	1781	0	C3orf22	1781	0	C3orf22	0	0
C3orf33	1811	0.24626	C3orf33	1804	0.702964	C3orf33	1804	1.3928	C3orf33	0.780674	1.3928
C3orf38	2414	1.42112	C3orf38	2414	0.504809	C3orf38	2414	0.666793	C3orf38	0.86424	1.42112
C3orf49	1355	0	C3orf49	1355	0	C3orf49	1355	0	C3orf49	0	0
C3orf52	2054	0	C3orf52	2054	0	C3orf52	2054	0	C3orf52	0	0
C3orf56	1740	0	C3orf56	1740	0	C3orf56	1740	0	C3orf56	0	0
C3orf62	3330	0.374428	C3orf62	3748	0	C3orf62	3330	0.468476	C3orf62	0.280968	0.468476
C3orf67	461	0	C3orf67	461	0	C3orf67	428	4.0532	C3orf67	1.35107	4.0532
C3orf70	7159	0	C3orf70	7159	0	C3orf70	7159	0	C3orf70	0	0
C3orf80	2718	0	C3orf80	2718	0	C3orf80	2718	0	C3orf80	0	0
C3orf84	704	0	C3orf84	704	0	C3orf84	704	0	C3orf84	0	0
C3orf85	431	10.9943	C3orf85	365	46.945	C3orf85	1807	0.926743	C3orf85	19.622	46.945
C4A	830	478.122	C4A	830	397.856	C4A	830	614.299	C4A	496.759	614.299
C4B	830	149.813	C4B	3866	50.2171	C4B	1242	140.032	C4B	113.354	149.813
C4BPA	2272	191.066	C4BPA	2272	179.366	C4BPA	2272	183.007	C4BPA	184.48	191.066
C4BPB	949	87.0367	C4BPB	949	78.0059	C4BPB	949	40.8728	C4BPB	68.6385	87.0367
C4orf17	2542	0	C4orf17	2542	0	C4orf17	2542	0	C4orf17	0	0
C4orf19	3643	3.28558	C4orf19	1949	5.78673	C4orf19	3643	2.33898	C4orf19	3.80376	5.78673
C4orf3	2960	12.7673	C4orf3	2671	14.4391	C4orf3	2671	10.4998	C4orf3	12.5687	14.4391
C4orf33	5513	0.365203	C4orf33	5513	0.207563	C4orf33	6170	0	C4orf33	0.190922	0.365203
C4orf36	908	0	C4orf36	1610	0.994337	C4orf36	1610	1.72408	C4orf36	0.906137	1.72408
C4orf45	1263	0	C4orf45	1263	0	C4orf45	1263	0	C4orf45	0	0
C4orf46	3358	0.24737	C4orf46	1103	1.28066	C4orf46	3358	0.696399	C4orf46	0.741477	1.28066
C4orf47	714	0	C4orf47	714	0	C4orf47	714	0	C4orf47	0	0
C4orf48	477	5.08034	C4orf48	433	5.96943	C4orf48	433	0	C4orf48	3.68326	5.96943
C4orf50	13296	0	C4orf50	13296	0	C4orf50	13296	0	C4orf50	0	0
C4orf51	932	0	C4orf51	932	0	C4orf51	932	0	C4orf51	0	0
C4orf54	10086	0	C4orf54	10086	0	C4orf54	10086	0	C4orf54	0	0
C5	540	41.0924	C5	5465	22.6232	C5	540	79.6104	C5	47.7753	79.6104
[truncated: 17,111 more rows]

## Sheet: qPCR
Name_D1	PCR_D1_the number of cDNA copies per cell	Name_D3	PCR_D3_the number of cDNA copies per cell	Name_D5	PCR_D5_the number of cDNA copies per cell	Name_allD	PCR_av_allD_the number of cDNA copies per cell	PCR_MAXallD_the number of cDNA copies per cell					Name_D1	PCR_av_allD_the number of cDNA copies per cell
RNMT	0.7422	RNMT	0.768373	RNMT	0.411761	RNMT	0.640778	0.768373					TTR	530.263
NOL4	0.138205	NOL4	0.114219	NOL4	0.0248584	NOL4	0.0924275	0.138205	ND - not detected				ATP5A1	79.1582
NAPG	1.66426	NAPG	ND	NAPG	0.942706	NAPG	1.30348	1.66426	N/A - not applicable (ddPCR data)				CNDP2	43.7213
ELP2	0.0312474	ELP2	0.182362	ELP2	0.130297	ELP2	0.114636	0.182362					ACAA2	28.0163
COLEC12	0.00687168	COLEC12	0.0143767	COLEC12	0.025293	COLEC12	0.0155138	0.025293					TTC39C	25.8442
PTPRM	2.16577	PTPRM	3.19293	PTPRM	1.87889	PTPRM	2.41253	3.19293					CYB5A	19.4879
SERPINB3	0.00177778	SERPINB3	0.00177778	SERPINB3	0.00622222	SERPINB3	0.00325926	0.00622222					MAPRE2	14.2174
CD226	0.149933	CD226	0.411052	CD226	0.419689	CD226	0.326892	0.419689					LMAN1	11.8587
MALT1	3.87648	MALT1	3.17058	MALT1	2.8084	MALT1	3.28515	3.87648					ONECUT2	11.3961
KIAA1468	0.124444	KIAA1468	0.124444	KIAA1468	0.151111	KIAA1468	0.133333	0.151111					NDUFV2	10.8418
RTTN	0.528783	RTTN	0.268082	RTTN	0.248402	RTTN	0.348423	0.528783					SEC11C	9.41484
DYM	1.20989	DYM	1.046	DYM	0.615521	DYM	0.957137	1.20989					MOCOS	8.83998
SERPINB5	0.000778181	SERPINB5	0.00140754	SERPINB5	0.0021187	SERPINB5	0.00143481	0.0021187					LIPG	8.44915
ACAA2	36.3751	ACAA2	30.1666	ACAA2	17.5072	ACAA2	28.0163	36.3751					TMX3	8.37613
IMPA2	1.69923	IMPA2	0.879576	IMPA2	0.867466	IMPA2	1.14876	1.69923					RNF152	8.26802
TUBB6	0.263294	TUBB6	0.285141	TUBB6	0.274475	TUBB6	0.274303	0.285141					TIMM21	7.63155
TMX3	9.18798	TMX3	11.2336	TMX3	4.7068	TMX3	8.37613	11.2336					LPIN2	7.02351
DSG4	0.00514943	DSG4	0.00221056	DSG4	0.00315888	DSG4	0.00350629	0.00514943					RPL17	6.61145
DSG1	1.06245	DSG1	0.487135	DSG1	0.575303	DSG1	0.708296	1.06245					ZADH2	6.02434
THOC1	1.02447	THOC1	1.17274	THOC1	0.641659	THOC1	0.946289	1.17274					SS18	5.95074
HAUS1	0.27641	HAUS1	0.248252	HAUS1	0.139649	HAUS1	0.221437	0.27641					AFG3L2	5.94945
DLGAP1	0.00222222	DLGAP1	0.00266667	DLGAP1	0.0195556	DLGAP1	0.00814815	0.0195556					ANKRD12	5.17615
SOCS6	0.549001	SOCS6	0.330995	SOCS6	0.347451	SOCS6	0.409149	0.549001					TPGS2	4.77727
C18orf21	0.370576	C18orf21	0.329384	C18orf21	0.224198	C18orf21	0.308053	0.370576					CNDP1	4.37926
DOK6	0.290327	DOK6	0.13925	DOK6	0.133115	DOK6	0.187564	0.290327					RIOK3	4.37761
CDH19	0.186667	CDH19	0.124444	CDH19	0.382222	CDH19	0.231111	0.382222					MBD1	4.32742
AFG3L2	5.88264	AFG3L2	8.82419	AFG3L2	3.14152	AFG3L2	5.94945	8.82419					IMPACT	4.20523
GNAL	0.142222	GNAL	0.0577778	GNAL	0.266667	GNAL	0.155556	0.266667					HDHD2	3.96854
EPB41L3	0.0144326	EPB41L3	0.0187168	EPB41L3	0.0159586	EPB41L3	0.0163694	0.0187168					SETBP1	3.82371
PPP4R1	0.737299	PPP4R1	0.683173	PPP4R1	0.534152	PPP4R1	0.651541	0.737299					TSHZ1	3.81139
RPRD1A	3.17435	RPRD1A	3.65904	RPRD1A	1.98132	RPRD1A	2.93824	3.65904					TNFSF51P1(PSMG2)	3.64655
DSC3	0.00648982	DSC3	0.00131328	DSC3	0.00194285	DSC3	0.00324865	0.00648982					CEP192	3.54848
PIGN	0.923862	PIGN	0.646512	PIGN	0.432493	PIGN	0.667622	0.923862					YES1	3.46198
PARD6G	0.392422	PARD6G	0.354899	PARD6G	0.371254	PARD6G	0.372858	0.392422					NEDD4L	3.44968
ZBTB7C	0.258006	ZBTB7C	0.0470546	ZBTB7C	0.127227	ZBTB7C	0.144096	0.258006					RAB12	3.32931
YES1	3.64457	YES1	4.72642	YES1	2.01496	YES1	3.46198	4.72642					MALT1	3.28515
KDSR	2.9991	KDSR	1.98554	KDSR	2.06269	KDSR	2.34911	2.9991					ENOSF1	3.25783
C18orf1	0.0843419	C18orf1	0.0432065	C18orf1	0.0615283	C18orf1	0.0630256	0.0843419					TRAPPC8	2.99919
BCL2	0.479548	BCL2	0.433693	BCL2	0.230007	BCL2	0.381083	0.479548					CTIF	2.9709
ZFP161	0.940194	ZFP161	0.441208	ZFP161	0.522872	ZFP161	0.634758	0.940194					ZCCHC2	2.96421
ATP9B	1.02135	ATP9B	0.630898	ATP9B	0.357367	ATP9B	0.669872	1.02135					ESCO1	2.93931
TMEM200C	0.329819	TMEM200C	0.424768	TMEM200C	0.522951	TMEM200C	0.425846	0.522951					RPRD1A	2.93824
MRO	0.0577778	MRO	0.0764444	MRO	0.0533333	MRO	0.0625185	0.0764444					PSTPIP2	2.84157
PIAS2	1.859	PIAS2	1.84616	PIAS2	1.01715	PIAS2	1.57411	1.859					SMAD4	2.82372
ATP8B1	2.88882	ATP8B1	ND	ATP8B1	2.00761	ATP8B1	2.44821	2.88882					MPPE1	2.76116
VPS4B	2.2591	VPS4B	1.94632	VPS4B	1.12175	VPS4B	1.77572	2.2591					CHMP1B	2.57588
FECH	0.270339	FECH	0.100331	FECH	0.156349	FECH	0.175673	0.270339					PHLPP1	2.57165
ZNF532	0.189527	ZNF532	0.163854	ZNF532	0.285286	ZNF532	0.212889	0.285286					ATP8B1	2.44821
NPC1	1.13011	NPC1	1.38172	NPC1	0.538293	NPC1	1.01671	1.38172					PTPRM	2.41253
ZNF24	2.02726	ZNF24	1.38947	ZNF24	1.10537	ZNF24	1.50737	2.02726					C18orf32	2.39111
WDR7	1.52705	WDR7	1.35731	WDR7	0.841333	WDR7	1.2419	1.52705					KDSR	2.34911
USP14	2.16643	USP14	2.48858	USP14	1.44927	USP14	2.03476	2.48858					C18orf8	2.30844
ATP5A1	92.3953	ATP5A1	111.026	ATP5A1	34.0539	ATP5A1	79.1582	111.026					CDH2	2.22003
ZNF407	0.842555	ZNF407	0.647451	ZNF407	0.449952	ZNF407	0.646652	0.842555					CHST9	2.17666
IER3IP1	2.7998	IER3IP1	2.16643	IER3IP1	1.1731	IER3IP1	2.04644	2.7998					EPG5	2.13291
CYB5A	27.3852	CYB5A	22.0136	CYB5A	9.0651	CYB5A	19.4879	27.3852					VAPA	2.13176
C18orf25	0.801486	C18orf25	0.503739	C18orf25	0.549331	C18orf25	0.618185	0.801486					ME2	2.11356
CDH2	3.64457	CDH2	1.01449	CDH2	2.00104	CDH2	2.22003	3.64457					FAM59A	2.07514
CNDP2	59.9109	CNDP2	53.0672	CNDP2	18.1859	CNDP2	43.7213	59.9109					IER3IP1	2.04644
GALNT1	0.670649	GALNT1	0.723783	GALNT1	0.450197	GALNT1	0.614877	0.723783					PQLC1	2.04415
CTIF	6.06181	CTIF	0.406055	CTIF	2.44485	CTIF	2.9709	6.06181					USP14	2.03476
ME2	2.50451	ME2	2.89694	ME2	0.939217	ME2	2.11356	2.89694					RALBP1	2.02995
MBD1	5.92219	MBD1	4.3353	MBD1	2.72476	MBD1	4.32742	5.92219					MEX3C	2.00991
NARS	1.49459	NARS	0.920027	NARS	0.619745	NARS	1.01145	1.49459					SMCHD1	1.81802
NDUFV2	14.7306	NDUFV2	11.2025	NDUFV2	6.59215	NDUFV2	10.8418	14.7306					RNF138	1.80362
LIPG	12.0798	LIPG	5.75386	LIPG	7.51374	LIPG	8.44915	12.0798					GATA6	1.77618
PHLPP1	3.81807	PHLPP1	1.44678	PHLPP1	2.4501	PHLPP1	2.57165	3.81807					VPS4B	1.77572
RAB27B	0.405885	RAB27B	0.213772	RAB27B	0.298157	RAB27B	0.305938	0.405885					MYO5B	1.7626
TRAPPC8	3.36434	TRAPPC8	4.12765	TRAPPC8	1.50558	TRAPPC8	2.99919	4.12765					ADNP2	1.75102
TTC39C	26.6829	TTC39C	39.4743	TTC39C	11.3754	TTC39C	25.8442	39.4743					MIB1	1.72044
TTR	724.812	TTR	630.986	TTR	234.991	TTR	530.263	724.812					DSG2	1.66953
SERPINB12	0.00185403	SERPINB12	0.00194621	SERPINB12	0.00114923	SERPINB12	0.00164982	0.00194621					TWSG1	1.66068
ST8SIA5	0.00270369	ST8SIA5	0.00132402	ST8SIA5	0.00107917	ST8SIA5	0.0017023	0.00270369					PIAS2	1.57411
RIOK3	4.94278	RIOK3	5.02918	RIOK3	3.16087	RIOK3	4.37761	5.02918					ZNF24	1.50737
SERPINB2	0.00266667	SERPINB2	ND	SERPINB2	0.00444444	SERPINB2	0.00355556	0.00444444					LINC00526	1.4009
RNF138	2.05252	RNF138	1.97574	RNF138	1.38261	RNF138	1.80362	2.05252					TXNL1	1.36291
PTPN2	0.82236	PTPN2	1.20819	PTPN2	0.915634	PTPN2	0.98206	1.20819					ROCK1	1.33813
TXNL1	2.29396	TXNL1	1.03014	TXNL1	0.764635	TXNL1	1.36291	2.29396					NAPG	1.30348
C18orf45	0.191382	C18orf45	0.139615	C18orf45	0.0698077	C18orf45	0.133602	0.191382					CTDP1	1.28802
SMAD2	0.374333	SMAD2	0.285664	SMAD2	0.260146	SMAD2	0.306714	0.374333					SEH1L	1.27544
SMAD7	1.7536	SMAD7	0.256196	SMAD7	0.286245	SMAD7	0.765348	1.7536					APCDD1	1.26284
SMAD4	3.71801	SMAD4	2.907	SMAD4	1.84616	SMAD4	2.82372	3.71801					WDR7	1.2419
ROCK1	1.44468	ROCK1	1.58639	ROCK1	0.983331	ROCK1	1.33813	1.58639					RNF125	1.22878
CCBE1	0.442621	CCBE1	0.336609	CCBE1	0.628134	CCBE1	0.469121	0.628134					PIEZO2	1.20425
TNFSF51P1(PSMG2)	4.10239	TNFSF51P1(PSMG2)	4.48922	TNFSF51P1(PSMG2)	2.34805	TNFSF51P1(PSMG2)	3.64655	4.48922					IMPA2	1.14876
TYMS	0.595207	TYMS	0.400941	TYMS	0.259978	TYMS	0.418709	0.595207					POLI	1.07733
ENOSF1	3.89149	ENOSF1	5.02918	ENOSF1	0.852825	ENOSF1	3.25783	5.02918					ABHD3	1.07512
ZNF236	0.352447	ZNF236	0.199641	ZNF236	0.278448	ZNF236	0.276845	0.352447					NPC1	1.01671
SEH1L	1.67543	SEH1L	1.40886	SEH1L	0.74202	SEH1L	1.27544	1.67543					NARS	1.01145
RPL17	9.79105	RPL17	5.26511	RPL17	4.77819	RPL17	6.61145	9.79105					FAM210A	0.983704
CHMP1B	3.19215	CHMP1B	2.9991	CHMP1B	1.53637	CHMP1B	2.57588	3.19215					PTPN2	0.98206
OSBPL1A	0.123206	OSBPL1A	0.0930496	OSBPL1A	0.137656	OSBPL1A	0.117971	0.137656					ZNF516	0.977905
SNRPD1	1.19869	SNRPD1	0.8535	SNRPD1	0.527215	SNRPD1	0.859803	1.19869					DYM	0.957137
CPLX4	0.000923337	CPLX4	0.00262976	CPLX4	0.00201381	CPLX4	0.00185563	0.00262976					THOC1	0.946289
KIAA1328	0.0741913	KIAA1328	0.0907092	KIAA1328	0.0709228	KIAA1328	0.0786078	0.0907092					SLC39A6	0.900166
DTNA	0.0272137	DTNA	0.0149416	DTNA	0.012784	DTNA	0.0183131	0.0272137					CABLES1	0.888918
SIGLEC15	0.140121	SIGLEC15	0.122831	SIGLEC15	0.0871562	SIGLEC15	0.116703	0.140121					SNRPD1	0.859803
DSC1	0.00808321	DSC1	0.0125527	DSC1	0.0129504	DSC1	0.0111955	0.0129504					TGIF1	0.85791
MBP	0.651954	MBP	0.369294	MBP	0.189181	MBP	0.403477	0.651954					HSBP1L1	0.838519
MYOM1	0.155556	MYOM1	0.12	MYOM1	0.853333	MYOM1	0.376296	0.853333					SMAD7	0.765348
MC2R	ND	MC2R	ND	MC2R	0.00444444	MC2R	0.00444444	0.00444444					ELOA3C	0.729822
SPIRE1	1.6272	SPIRE1	0.260146	SPIRE1	0.261049	SPIRE1	0.716132	1.6272					SPIRE1	0.716132
MYO5B	2.10886	MYO5B	2.00898	MYO5B	1.16996	MYO5B	1.7626	2.10886					CCDC68	0.710834
CDH7	0.00461052	CDH7	0.00353064	CDH7	0.00381036	CDH7	0.00398384	0.00461052					DSG1	0.708296
DSC2	0.346667	DSC2	0.257778	DSC2	0.72	DSC2	0.441481	0.72					MBD2	0.676686
RALBP1	2.25579	RALBP1	2.42608	RALBP1	1.40798	RALBP1	2.02995	2.42608					KCTD1	0.672092
LMAN1	15.8977	LMAN1	11.4776	LMAN1	8.20071	LMAN1	11.8587	15.8977					ATP9B	0.669872
AQP4	0.0822112	AQP4	0.104421	AQP4	0.0625208	AQP4	0.0830509	0.104421					PIGN	0.667622
STARD6	ND	STARD6	ND	STARD6	0.0106667	STARD6	0.0106667	0.0106667					ZNF397	0.660741
SLC14A1	0.016	SLC14A1	0.0182222	SLC14A1	0.0231111	SLC14A1	0.0191111	0.0231111					PPP4R1	0.651541
SLC39A6	1.06278	SLC39A6	1.16703	SLC39A6	0.470688	SLC39A6	0.900166	1.16703					ZNF407	0.646652
RAB31	0.254454	RAB31	0.333435	RAB31	0.318746	RAB31	0.302212	0.333435					RNMT	0.640778
CLUL1	0.00138985	CLUL1	0.00194521	CLUL1	0.00145895	CLUL1	0.001598	0.00194521					SOGA2	0.640086
CCDC178(C18orf34)	0.000732007	CCDC178(C18orf34)	0.00193848	CCDC178(C18orf34)	0.00356754	CCDC178(C18orf34)	0.00207934	0.00356754					ZFP161	0.634758
MEX3C	2.32376	MEX3C	1.62615	MEX3C	2.07983	MEX3C	2.00991	2.32376					PIK3C3	0.630921
SS18	7.39455	SS18	5.76157	SS18	4.6961	SS18	5.95074	7.39455					L3MBTL4	0.619159
DCC	0.0336445	DCC	0.014393	DCC	0.012272	DCC	0.0201032	0.0336445					C18orf25	0.618185
MAPRE2	18.6972	MAPRE2	12.6823	MAPRE2	11.2726	MAPRE2	14.2174	18.6972					GALNT1	0.614877
TGIF1	1.25833	TGIF1	0.52178	TGIF1	0.793616	TGIF1	0.85791	1.25833					GREB1L	0.559421
LAMA3	0.0622729	LAMA3	0.262383	LAMA3	0.114605	LAMA3	0.146421	0.262383					ZSCAN30	0.546117
CETN1	0.00376408	CETN1	0.00205951	CETN1	0.00198247	CETN1	0.00260202	0.00376408					ASXL3	0.523846
ESCO1	4.11677	ESCO1	2.5254	ESCO1	2.17575	ESCO1	2.93931	4.11677					CCBE1	0.469121
TPGS2	4.53074	TPGS2	8.05424	TPGS2	1.74684	TPGS2	4.77727	8.05424					INO80C	0.467653
RNF165	0.292501	RNF165	0.454236	RNF165	0.13693	RNF165	0.294556	0.454236					NFATC1	0.441509
TSHZ1	5.41332	TSHZ1	2.90093	TSHZ1	3.11993	TSHZ1	3.81139	5.41332					DSC2	0.441481
KCTD1	0.953638	KCTD1	0.569005	KCTD1	0.493634	KCTD1	0.672092	0.953638					TMEM200C	0.425846
CHST9	2.04417	CHST9	2.49063	CHST9	1.99517	CHST9	2.17666	2.49063					TYMS	0.418709
ALPK2	0.0107205	ALPK2	0.0319401	ALPK2	0.00341598	ALPK2	0.0153589	0.0319401					SOCS6	0.409149
TXNDC2	0.0656762	TXNDC2	0.0475805	TXNDC2	0.0339961	TXNDC2	0.0490842	0.0656762					MBP	0.403477
ZSCAN30	0.735048	ZSCAN30	0.387136	ZSCAN30	0.516167	ZSCAN30	0.546117	0.735048					CCDC11	0.402396
CBLN2	0.0182105	CBLN2	0.0129663	CBLN2	0.0288739	CBLN2	0.0200169	0.0288739					ZNF521	0.394299
KATNAL2	0.08	KATNAL2	0.0355556	KATNAL2	0.0888889	KATNAL2	0.0681481	0.0888889					BCL2	0.381083
APCDD1	0.609099	APCDD1	0.621897	APCDD1	2.55752	APCDD1	1.26284	2.55752					MYOM1	0.376296
RBFA	0.44163	RBFA	0.108888	RBFA	0.19901	RBFA	0.249842	0.44163					PARD6G	0.372858
PQLC1	2.93002	PQLC1	1.9533	PQLC1	1.24912	PQLC1	2.04415	2.93002					RTTN	0.348423
ZADH2	6.66179	ZADH2	8.913	ZADH2	2.49824	ZADH2	6.02434	8.913					CEP76	0.339857
ANKRD29	0.0204169	ANKRD29	0.0981349	ANKRD29	0.0654216	ANKRD29	0.0613245	0.0981349					CD226	0.326892
RNF152	11.5587	RNF152	6.1301	RNF152	7.11523	RNF152	8.26802	11.5587					ELAC1	0.322348
ZNF397	0.635556	ZNF397	0.448889	ZNF397	0.897778	ZNF397	0.660741	0.897778					C18orf21	0.308053
MIB1	1.68217	MIB1	2.2043	MIB1	1.27485	MIB1	1.72044	2.2043					SMAD2	0.306714
LOXHD1	ND	LOXHD1	ND	LOXHD1	0.00711111	LOXHD1	0.00711111	0.00711111					RAB27B	0.305938
LAS2	0.0172909	LAS2	0.0201393	LAS2	0.0191855	LAS2	0.0188719	0.0201393					RAB31	0.302212
TCEB3B	0.0315579	TCEB3B	0.01264	TCEB3B	0.0167365	TCEB3B	0.0203115	0.0315579					METTL4	0.298002
DSEL	0.226667	DSEL	0.173333	DSEL	0.382222	DSEL	0.260741	0.382222					RNF165	0.294556
METTL4	0.339424	METTL4	0.306968	METTL4	0.247613	METTL4	0.298002	0.339424					ZNF236	0.276845
L3MBTL4	0.656489	L3MBTL4	0.775309	L3MBTL4	0.42568	L3MBTL4	0.619159	0.775309					TUBB6	0.274303
PIK3C3	0.683375	PIK3C3	0.79595	PIK3C3	0.41344	PIK3C3	0.630921	0.79595					CXXC1	0.267787
VAPA	3.48907	VAPA	1.77503	VAPA	1.13119	VAPA	2.13176	3.48907					DSEL	0.260741
PSMA8	0.00249654	PSMA8	0.0039998	PSMA8	0.00171111	PSMA8	0.00273582	0.0039998					RBFA	0.249842
HDHD2	3.95734	HDHD2	6.77176	HDHD2	1.17652	HDHD2	3.96854	6.77176					CDH19	0.231111
TCEB3C	0.102222	TCEB3C	0.0622222	TCEB3C	0.248889	TCEB3C	0.137778	0.248889					HAUS1	0.221437
C18orf56	0.0203858	C18orf56	0.00478824	C18orf56	0.00686612	C18orf56	0.0106801	0.0203858					RBBP8	0.218563
CEP76	0.400177	CEP76	0.30433	CEP76	0.315063	CEP76	0.339857	0.400177					ZNF532	0.212889
GATA6	2.23258	GATA6	0.961734	GATA6	2.13422	GATA6	1.77618	2.23258					CCDC102B	0.210183
SKA1	0.00564488	SKA1	0.00852644	SKA1	0.00408955	SKA1	0.00608696	0.00852644					EMILIN2	0.199545
RNF125	1.04878	RNF125	1.82603	RNF125	0.811527	RNF125	1.22878	1.82603					DOK6	0.187564
CABLES1	1.01812	CABLES1	0.969902	CABLES1	0.67873	CABLES1	0.888918	1.01812					B4GALT6	0.183793
ZNF516	1.20239	ZNF516	0.7376	ZNF516	0.99372	ZNF516	0.977905	1.20239					FECH	0.175673
C18orf8	2.85979	C18orf8	3.05445	C18orf8	1.01109	C18orf8	2.30844	3.05445					ANKRD20A5P	0.162311
MOCOS	9.74249	MOCOS	13.5413	MOCOS	3.23618	MOCOS	8.83998	13.5413					ST8SIA3	0.16
ZNF521	0.354357	ZNF521	0.349479	ZNF521	0.47906	ZNF521	0.394299	0.47906					GNAL	0.155556
FAM210A	1.04444	FAM210A	0.928889	FAM210A	0.977778	FAM210A	0.983704	1.04444					SERPINB8	0.153046
TAF4B	0.0678102	TAF4B	0.0755014	TAF4B	0.057418	TAF4B	0.0669099	0.0755014					FHOD3	0.150761
ABHD3	1.14564	ABHD3	1.19016	ABHD3	0.889557	ABHD3	1.07512	1.19016					LAMA3	0.146421
CELF4	0.0117439	CELF4	0.00597459	CELF4	0.0196144	CELF4	0.0124443	0.0196144					KCNG2	0.144133
TWSG1	1.29959	TWSG1	1.86355	TWSG1	1.81889	TWSG1	1.66068	1.86355					ZBTB7C	0.144096
NEDD4L	2.60746	NEDD4L	2.07433	NEDD4L	5.66724	NEDD4L	3.44968	5.66724					ARHGAP28	0.142928
RBBP8	0.223646	RBBP8	0.259587	RBBP8	0.172455	RBBP8	0.218563	0.259587					TCEB3C	0.137778
TIMM21	9.9015	TIMM21	8.9858	TIMM21	4.00735	TIMM21	7.63155	9.9015					C18orf45	0.133602
SALL3	0.00203364	SALL3	0.00152527	SALL3	0.00200564	SALL3	0.00185485	0.00203364					KIAA1468	0.133333
GREB1L	0.749124	GREB1L	0.579659	GREB1L	0.349479	GREB1L	0.559421	0.749124					ZNF519	0.125926
ZCCHC2	2.96421	ZCCHC2	ND	ZCCHC2	ND	ZCCHC2	2.96421	2.96421					OSBPL1A	0.117971
ASXL3	0.954804	ASXL3	0.168203	ASXL3	0.44853	ASXL3	0.523846	0.954804					SIGLEC15	0.116703
HMSD	0.00444444	HMSD	0.00755556	HMSD	0.0364444	HMSD	0.0161481	0.0364444					ELP2	0.114636
HSBP1L1	0.875556	HSBP1L1	0.466667	HSBP1L1	1.17333	HSBP1L1	0.838519	1.17333					MEP1B	0.113185
MYL12B	0.0204444	MYL12B	0.0222222	MYL12B	0.0524444	MYL12B	0.0317037	0.0524444					NOL4	0.0924275
SERPINB7	ND	SERPINB7	0.0018584	SERPINB7	ND	SERPINB7	0.0018584	0.0018584					AQP4	0.0830509
C18orf42	0.089826	C18orf42	0.035238	C18orf42	0.0305703	C18orf42	0.0518781	0.089826					KIAA1328	0.0786078
ADCYAP1	0.0153915	ADCYAP1	0.092672	ADCYAP1	0.0473096	ADCYAP1	0.051791	0.092672					MCART2	0.0754074
MYL12A	0.0446341	MYL12A	0.0398105	MYL12A	0.0618232	MYL12A	0.0487559	0.0618232					PMAIP1	0.0741048
LAMA1	0.0254585	LAMA1	0.0108911	LAMA1	0.0375327	LAMA1	0.0246274	0.0375327					TXNL4A	0.0740741
PMAIP1	0.0605509	PMAIP1	0.118199	PMAIP1	0.0435643	PMAIP1	0.0741048	0.118199					KATNAL2	0.0681481
FHOD3	0.103541	FHOD3	0.165314	FHOD3	0.183427	FHOD3	0.150761	0.183427					TAF4B	0.0669099
C18orf62	0.00105268	C18orf62	0.000430493	C18orf62	0.000938912	C18orf62	0.00080736	0.00105268					C18orf1	0.0630256
MPPE1	2.53616	MPPE1	3.88428	MPPE1	1.86302	MPPE1	2.76116	3.88428					MRO	0.0625185
ADNP2	2.20022	ADNP2	1.43659	ADNP2	1.61625	ADNP2	1.75102	2.20022					ANKRD29	0.0613245
INO80C	0.561613	INO80C	0.408285	INO80C	0.433062	INO80C	0.467653	0.561613					LINC00470	0.0576519
CCDC11	0.116205	CCDC11	0.0772002	CCDC11	1.01378	CCDC11	0.402396	1.01378					C18orf42	0.0518781
POTEC	0.0133333	POTEC	0.0124444	POTEC	0.016	POTEC	0.0139259	0.016					ADCYAP1	0.051791
CABYR	0.0121208	CABYR	0.0211036	CABYR	0.0342828	CABYR	0.0225024	0.0342828					TXNDC2	0.0490842
SERPINB8	0.133267	SERPINB8	0.217999	SERPINB8	0.107872	SERPINB8	0.153046	0.217999					MYL12A	0.0487559
ANKRD30B	0.0042374	ANKRD30B	0.00210406	ANKRD30B	0.00235084	ANKRD30B	0.00289743	0.0042374					C18orf65	0.0452405
ONECUT2	11.5337	ONECUT2	13.5741	ONECUT2	9.08055	ONECUT2	11.3961	13.5741					TNFRSF11A	0.0402371
ANKRD12	5.19736	ANKRD12	4.79915	ANKRD12	5.53192	ANKRD12	5.17615	5.53192					MYL12B	0.0317037
MEP1B	0.2	MEP1B	0.0933333	MEP1B	0.0462222	MEP1B	0.113185	0.2					TCEB3CL	0.0304444
RAB12	3.70136	RAB12	4.29618	RAB12	1.9904	RAB12	3.32931	4.29618					FBXO15	0.0297778
CCDC68	0.542636	CCDC68	0.86637	CCDC68	0.723495	CCDC68	0.710834	0.86637					SLC35G4	0.0248889
HRH4	0.0183644	HRH4	0.0128513	HRH4	0.0148649	HRH4	0.0153602	0.0183644					LAMA1	0.0246274
ZNF396	0.00311111	ZNF396	0.00311111	ZNF396	0.00977778	ZNF396	0.00533333	0.00977778					C18orf15	0.0246199
MC5R	0.000804919	MC5R	0.00319743	MC5R	0.00628501	MC5R	0.00342912	0.00628501					CABYR	0.0225024
GALR1	0.00413221	GALR1	0.00317535	GALR1	0.00190781	GALR1	0.00307179	0.00413221					KLHL14	0.0224743
SYT4	0.00166084	SYT4	0.0128787	SYT4	0.00171346	SYT4	0.00541767	0.0128787					TCEB3B	0.0203115
PIEZO2	2.08457	PIEZO2	1.38008	PIEZO2	0.148111	PIEZO2	1.20425	2.08457					DCC	0.0201032
FAM59A	3.20271	FAM59A	1.25205	FAM59A	1.77066	FAM59A	2.07514	3.20271					NDC80	0.0200429
CDH20	ND	CDH20	ND	CDH20	0.00215385	CDH20	0.00215385	0.00215385					CBLN2	0.0200169
EPG5	2.5538	EPG5	2.17746	EPG5	1.66745	EPG5	2.13291	2.5538					SLC14A1	0.0191111
CXXC1	0.412118	CXXC1	0.195621	CXXC1	0.195621	CXXC1	0.267787	0.412118					LAS2	0.0188719
KLHL14	0.0233999	KLHL14	0.0296186	KLHL14	0.0144043	KLHL14	0.0224743	0.0296186					DTNA	0.0183131
IMPACT	4.39021	IMPACT	5.97646	IMPACT	2.24901	IMPACT	4.20523	5.97646					EPB41L3	0.0163694
NFATC1	0.462053	NFATC1	0.420778	NFATC1	0.441697	NFATC1	0.441509	0.462053					HMSD	0.0161481
DSG3	ND	DSG3	0.000106077	DSG3	ND	DSG3	0.000106077	0.000106077					COLEC12	0.0155138
ELAC1	0.458654	ELAC1	0.334593	ELAC1	0.173797	ELAC1	0.322348	0.458654					HRH4	0.0153602
CCDC102B	0.176505	CCDC102B	0.129209	CCDC102B	0.324835	CCDC102B	0.210183	0.324835					ALPK2	0.0153589
MBD2	0.322929	MBD2	0.784199	MBD2	0.922929	MBD2	0.676686	0.922929					BOD1P	0.0140991
KCNG2	0.134077	KCNG2	0.169708	KCNG2	0.128615	KCNG2	0.144133	0.169708					POTEC	0.0139259
RAX	0.00498265	RAX	ND	RAX	0.0125265	RAX	0.00875459	0.0125265					CELF4	0.0124443
CTDP1	1.52023	CTDP1	1.23481	CTDP1	1.10902	CTDP1	1.28802	1.52023					SLMO1	0.0118519
TNFRSF11A	0.00597971	TNFRSF11A	0.0437156	TNFRSF11A	0.0710162	TNFRSF11A	0.0402371	0.0710162					HMSD-v	0.0117778
SETBP1	5.91651	SETBP1	4.45291	SETBP1	1.10171	SETBP1	3.82371	5.91651					DSC1	0.0111955
PSTPIP2	2.6195	PSTPIP2	3.20271	PSTPIP2	2.70249	PSTPIP2	2.84157	3.20271					C18orf56	0.0106801
CNDP1	2.91111	CNDP1	6.73333	CNDP1	3.49333	CNDP1	4.37926	6.73333					STARD6	0.0106667
EMILIN2	0.178146	EMILIN2	0.18379	EMILIN2	0.2367	EMILIN2	0.199545	0.2367					RAX	0.00875459
SOGA2	0.686713	SOGA2	0.207011	SOGA2	1.02653	SOGA2	0.640086	1.02653					FLJ44881	0.008635
POLI	1.12744	POLI	0.984904	POLI	1.11966	POLI	1.07733	1.12744					DLGAP1	0.00814815
ANKRD62	0.00279692	ANKRD62	0.00222505	ANKRD62	0.00394176	ANKRD62	0.00298791	0.00394176					LOXHD1	0.00711111
LPIN2	6.16053	LPIN2	7.0034	LPIN2	7.90659	LPIN2	7.02351	7.90659					SKA1	0.00608696
SMCHD1	1.97665	SMCHD1	2.31828	SMCHD1	1.15914	SMCHD1	1.81802	2.31828					TBB8L	0.00577778
NDC80	0.0151248	NDC80	0.025525	NDC80	0.0194789	NDC80	0.0200429	0.025525					TCEB3CL2	0.00577778
B4GALT6	0.163644	B4GALT6	0.221232	B4GALT6	0.166504	B4GALT6	0.183793	0.221232					SYT4	0.00541767
SLC35G4	0.0213333	SLC35G4	0.0195556	SLC35G4	0.0337778	SLC35G4	0.0248889	0.0337778					ZNF396	0.00533333
DSG2	1.27043	DSG2	2.7517	DSG2	0.986453	DSG2	1.66953	2.7517					MC2R	0.00444444
SEC11C	11.3162	SEC11C	13.4573	SEC11C	3.47093	SEC11C	9.41484	13.4573					CDH7	0.00398384
ANKRD20A5P	0.229435	ANKRD20A5P	0.201124	ANKRD20A5P	0.0563734	ANKRD20A5P	0.162311	0.229435					SERPINB2	0.00355556
ARHGAP28	0.0930034	ARHGAP28	0.198667	ARHGAP28	0.137112	ARHGAP28	0.142928	0.198667					DSG4	0.00350629
BOD1P	0.00667705	BOD1P	0.0193493	BOD1P	0.0162708	BOD1P	0.0140991	0.0193493					MC5R	0.00342912
CEP192	2.87318	CEP192	4.84886	CEP192	2.9234	CEP192	3.54848	4.84886					SERPINB3	0.00325926
FLJ44881	0.00150965	FLJ44881	0.0158259	FLJ44881	0.0085695	FLJ44881	0.008635	0.0158259					DSC3	0.00324865
HMSD-v	0.0186667	HMSD-v	0.00488889	HMSD-v	nd	HMSD-v	0.0117778	0.0186667					GALR1	0.00307179
LINC00305	0.00164059	LINC00305	0.00293673	LINC00305	0.00425515	LINC00305	0.00294416	0.00425515					ANKRD62	0.00298791
LINC00470	0.0432375	LINC00470	0.0512405	LINC00470	0.0784777	LINC00470	0.0576519	0.0784777					LINC00305	0.00294416
SKOR2	ND	SKOR2	0.00388849	SKOR2	0.00177057	SKOR2	0.00282953	0.00388849					ANKRD30B	0.00289743
GTSCR1	0.000401602	GTSCR1	0.00391453	GTSCR1	0.00177626	GTSCR1	0.0020308	0.00391453					SKOR2	0.00282953
LINC00526	2.21552	LINC00526	0.808123	LINC00526	1.17907	LINC00526	1.4009	2.21552					PSMA8	0.00273582
C18orf15	0.0347476	C18orf15	0.0228455	C18orf15	0.0162666	C18orf15	0.0246199	0.0347476					CETN1	0.00260202
TBB8L	0.00533333	TBB8L	0.00222222	TBB8L	0.00977778	TBB8L	0.00577778	0.00977778					CDH20	0.00215385
ST8SIA3	0.0577778	ST8SIA3	0.244444	ST8SIA3	0.177778	ST8SIA3	0.16	0.244444					CCDC178(C18orf34)	0.00207934
TXNL4A	0.115556	TXNL4A	0.0622222	TXNL4A	0.0444444	TXNL4A	0.0740741	0.115556					GTSCR1	0.0020308
TCEB3CL2	0.00533333	TCEB3CL2	0.00222222	TCEB3CL2	0.00977778	TCEB3CL2	0.00577778	0.00977778					SERPINB7	0.0018584
MCART2	0.12	MCART2	0.0386667	MCART2	0.0675556	MCART2	0.0754074	0.12					CPLX4	0.00185563
TCEB3CL	0.0355556	TCEB3CL	0.0253333	TCEB3CL	nd	TCEB3CL	0.0304444	0.0355556					SALL3	0.00185485
FBXO15	0.0346667	FBXO15	0.0182222	FBXO15	0.0364444	FBXO15	0.0297778	0.0364444					ST8SIA5	0.0017023
ZNF519	0.0622222	ZNF519	0.111111	ZNF519	0.204444	ZNF519	0.125926	0.204444					SERPINB12	0.00164982
C18orf32	2.12	C18orf32	3.03556	C18orf32	2.01778	C18orf32	2.39111	3.03556					CLUL1	0.001598
SLMO1	0.0124444	SLMO1	0.00888889	SLMO1	0.0142222	SLMO1	0.0118519	0.0142222					SERPINB5	0.00143481
ELOA3C	1.12624	ELOA3C	0.398186	ELOA3C	0.66504	ELOA3C	0.729822	1.12624					C18orf62	0.00080736
C18orf65	0.0383334	C18orf65	0.0603605	C18orf65	0.0370277	C18orf65	0.0452405	0.0603605					DSG3	0.000106077

## Sheet: Illumina
Gene name	Chromosome	ILL_D1max_FPKM	Gene name	ILL_D3max_FPKM	Gene name	ILL_D5max_FPKM	Gene name	ILL_D_avALL_FPKM	ILL_D_ALLmax_FPKM
PRKY	Y	8	PRKY	11	PRKY	21	PRKY	13.3333	21
UTY	Y	159	UTY	90	UTY	75	UTY	108	159
XKRY2	Y	32	XKRY2	4	XKRY2	13	XKRY2	16.3333	32
PRORY	Y	0	PRORY	0	PRORY	0	PRORY	0	0
SLC9B1P1	Y	0	SLC9B1P1	0	SLC9B1P1	9	SLC9B1P1	3	9
TXLNGY	Y	221	TXLNGY	95	TXLNGY	57	TXLNGY	124.333	221
AMELY	Y	6	AMELY	0	AMELY	16	AMELY	7.33333	16
NLGN4Y	Y	0	NLGN4Y	0	NLGN4Y	0	NLGN4Y	0	0
SRY	Y	2	SRY	0	SRY	3	SRY	1.66667	3
TSPY8	Y	4	TSPY8	8	TSPY8	12	TSPY8	8	12
TMSB4Y	Y	48	TMSB4Y	26	TMSB4Y	12	TMSB4Y	28.6667	48
RBMY1E	Y	2	RBMY1E	5	RBMY1E	7	RBMY1E	4.66667	7
TSPY10	Y	4	TSPY10	8	TSPY10	11	TSPY10	7.66667	11
DAZ3	Y	5	DAZ3	6	DAZ3	12	DAZ3	7.66667	12
TTTY12	Y	0	TTTY12	0	TTTY12	0	TTTY12	0	0
TTTY10	Y	8	TTTY10	4	TTTY10	3	TTTY10	5	8
USP9Y	Y	117	USP9Y	106	USP9Y	62	USP9Y	95	117
RBMY1A1	Y	3	RBMY1A1	7	RBMY1A1	9	RBMY1A1	6.33333	9
EIF1AY	Y	1512	EIF1AY	974	EIF1AY	142	EIF1AY	876	1512
TSPY3	Y	3	TSPY3	9	TSPY3	6	TSPY3	6	9
RPS4Y1	Y	3798	RPS4Y1	1566	RPS4Y1	612	RPS4Y1	1992	3798
PCDH11Y	Y	11	PCDH11Y	15	PCDH11Y	24	PCDH11Y	16.6667	24
DAZ1	Y	7	DAZ1	8	DAZ1	15	DAZ1	10	15
RPS4Y2	Y	11	RPS4Y2	0	RPS4Y2	8	RPS4Y2	6.33333	11
TSPY2	Y	3	TSPY2	9	TSPY2	10	TSPY2	7.33333	10
DAZ4	Y	8	DAZ4	11	DAZ4	13	DAZ4	10.6667	13
DAZ2	Y	7	DAZ2	10	DAZ2	10	DAZ2	9	10
BCORP1	Y	11	BCORP1	27	BCORP1	21	BCORP1	19.6667	27
TTTY13	Y	1	TTTY13	2	TTTY13	7	TTTY13	3.33333	7
TBL1Y	Y	11	TBL1Y	7	TBL1Y	8	TBL1Y	8.66667	11
RBMY1D	Y	2	RBMY1D	5	RBMY1D	7	RBMY1D	4.66667	7
RBMY1B	Y	2	RBMY1B	4	RBMY1B	7	RBMY1B	4.33333	7
KDM5D	Y	62	KDM5D	52	KDM5D	26	KDM5D	46.6667	62
TSPY4	Y	3	TSPY4	10	TSPY4	9	TSPY4	7.33333	10
TSPY1	Y	3	TSPY1	5	TSPY1	6	TSPY1	4.66667	6
ZFY	Y	5	ZFY	2	ZFY	0	ZFY	2.33333	5
TGIF2LY	Y	0	TGIF2LY	2	TGIF2LY	2	TGIF2LY	1.33333	2
XKRY	Y	32	XKRY	5	XKRY	13	XKRY	16.6667	32
DDX3Y	Y	743	DDX3Y	134	DDX3Y	179	DDX3Y	352	743
ABCB7	X	365	ABCB7	243	ABCB7	119	ABCB7	242.333	365
ZNF280C	X	38	ZNF280C	6	ZNF280C	15	ZNF280C	19.6667	38
ARHGAP4	X	0	ARHGAP4	15	ARHGAP4	9	ARHGAP4	8	15
CENPVL1	X	2	CENPVL1	4	CENPVL1	3	CENPVL1	3	4
CA5B	X	18	CA5B	9	CA5B	13	CA5B	13.3333	18
SMS	X	251	SMS	107	SMS	51	SMS	136.333	251
IGBP1	X	0	IGBP1	0	IGBP1	0	IGBP1	0	0
SSX7	X	0	SSX7	0	SSX7	5	SSX7	1.66667	5
HS6ST2	X	0	HS6ST2	0	HS6ST2	8	HS6ST2	2.66667	8
XPNPEP2	X	291	XPNPEP2	8	XPNPEP2	0	XPNPEP2	99.6667	291
ZNF674	X	20	ZNF674	4	ZNF674	0	ZNF674	8	20
TCEAL2	X	2	TCEAL2	6	TCEAL2	4	TCEAL2	4	6
FAM9C	X	15	FAM9C	12	FAM9C	14	FAM9C	13.6667	15
PDK3	X	257	PDK3	111	PDK3	81	PDK3	149.667	257
ERAS	X	0	ERAS	3	ERAS	4	ERAS	2.33333	4
CLDN34	X	0	CLDN34	2	CLDN34	2	CLDN34	1.33333	2
TAF7L	X	3	TAF7L	6	TAF7L	8	TAF7L	5.66667	8
ATRX	X	688	ATRX	242	ATRX	401	ATRX	443.667	688
CT45A10	X	0	CT45A10	0	CT45A10	0	CT45A10	0	0
RAB9A	X	315	RAB9A	142	RAB9A	35	RAB9A	164	315
HDX	X	30	HDX	22	HDX	17	HDX	23	30
PAGE1	X	0	PAGE1	0	PAGE1	0	PAGE1	0	0
ATP1B4	X	4	ATP1B4	0	ATP1B4	7	ATP1B4	3.66667	7
CYSLTR1	X	4	CYSLTR1	18	CYSLTR1	8	CYSLTR1	10	18
PPP2R3B	X	3	PPP2R3B	10	PPP2R3B	15	PPP2R3B	9.33333	15
CHRDL1	X	4	CHRDL1	4	CHRDL1	13	CHRDL1	7	13
CACNA1F	X	0	CACNA1F	0	CACNA1F	0	CACNA1F	0	0
SLC10A3	X	8	SLC10A3	3	SLC10A3	0	SLC10A3	3.66667	8
SLC25A6	X	270	SLC25A6	42	SLC25A6	82	SLC25A6	131.333	270
PIM2	X	18	PIM2	14	PIM2	34	PIM2	22	34
WASH6P	X	2	WASH6P	15	WASH6P	19	WASH6P	12	19
HEPH	X	20	HEPH	30	HEPH	83	HEPH	44.3333	83
ITIH6	X	0	ITIH6	10	ITIH6	20	ITIH6	10	20
TCEAL9	X	71	TCEAL9	44	TCEAL9	67	TCEAL9	60.6667	71
SMARCA1	X	1005	SMARCA1	362	SMARCA1	205	SMARCA1	524	1005
ABCD1	X	6	ABCD1	12	ABCD1	8	ABCD1	8.66667	12
MPP1	X	497	MPP1	173	MPP1	73	MPP1	247.667	497
MKRN4P	X	3	MKRN4P	2	MKRN4P	3	MKRN4P	2.66667	3
NONO	X	702	NONO	301	NONO	184	NONO	395.667	702
RIBC1	X	0	RIBC1	0	RIBC1	31	RIBC1	10.3333	31
GLA	X	120	GLA	113	GLA	60	GLA	97.6667	120
CTAG2	X	0	CTAG2	0	CTAG2	0	CTAG2	0	0
BRCC3	X	76	BRCC3	39	BRCC3	14	BRCC3	43	76
TAF9B	X	181	TAF9B	62	TAF9B	54	TAF9B	99	181
MAGEH1	X	198	MAGEH1	73	MAGEH1	42	MAGEH1	104.333	198
TRPC5	X	30	TRPC5	20	TRPC5	23	TRPC5	24.3333	30
GDI1	X	13	GDI1	14	GDI1	11	GDI1	12.6667	14
MSL3	X	162	MSL3	108	MSL3	81	MSL3	117	162
MMGT1	X	36	MMGT1	20	MMGT1	20	MMGT1	25.3333	36
MXRA5	X	34	MXRA5	45	MXRA5	38	MXRA5	39	45
DENND10P1	X	217	DENND10P1	92	DENND10P1	66	DENND10P1	125	217
CSTF2	X	40	CSTF2	20	CSTF2	14	CSTF2	24.6667	40
RTL4	X	18	RTL4	4	RTL4	7	RTL4	9.66667	18
SNX12	X	98	SNX12	85	SNX12	67	SNX12	83.3333	98
ARX	X	0	ARX	5	ARX	4	ARX	3	5
CDX4	X	0	CDX4	3	CDX4	6	CDX4	3	6
APOO	X	208	APOO	142	APOO	42	APOO	130.667	208
PDZD11	X	1022	PDZD11	843	PDZD11	227	PDZD11	697.333	1022
RTL8B	X	2	RTL8B	7	RTL8B	19	RTL8B	9.33333	19
TCP11X1	X	0	TCP11X1	4	TCP11X1	6	TCP11X1	3.33333	6
SNURFL	X	0	SNURFL	0	SNURFL	2	SNURFL	0.666667	2
LAGE3	X	23	LAGE3	15	LAGE3	3	LAGE3	13.6667	23
PRKX	X	0	PRKX	0	PRKX	0	PRKX	0	0
DCAF12L1	X	0	DCAF12L1	0	DCAF12L1	6	DCAF12L1	2	6
ACSL4	X	58	ACSL4	134	ACSL4	126	ACSL4	106	134
BCORL1	X	0	BCORL1	16	BCORL1	6	BCORL1	7.33333	16
ARSD	X	2	ARSD	1	ARSD	1	ARSD	1.33333	2
SSX3	X	0	SSX3	0	SSX3	0	SSX3	0	0
KCND1	X	0	KCND1	11	KCND1	10	KCND1	7	11
MSN	X	74	MSN	45	MSN	71	MSN	63.3333	74
ZC3H12B	X	30	ZC3H12B	12	ZC3H12B	35	ZC3H12B	25.6667	35
SLITRK4	X	8	SLITRK4	14	SLITRK4	20	SLITRK4	14	20
USP27X	X	3	USP27X	2	USP27X	12	USP27X	5.66667	12
TDGF1P3	X	25	TDGF1P3	8	TDGF1P3	51	TDGF1P3	28	51
RNF113A	X	174	RNF113A	43	RNF113A	48	RNF113A	88.3333	174
ARL13A	X	0	ARL13A	0	ARL13A	11	ARL13A	3.66667	11
ZNF630	X	0	ZNF630	0	ZNF630	0	ZNF630	0	0
AVPR2	X	0	AVPR2	0	AVPR2	4	AVPR2	1.33333	4
ETDA	X	0	ETDA	0	ETDA	0	ETDA	0	0
SASH3	X	22	SASH3	11	SASH3	6	SASH3	13	22
FAAH2	X	173	FAAH2	60	FAAH2	15	FAAH2	82.6667	173
CSF2RA	X	6	CSF2RA	26	CSF2RA	20	CSF2RA	17.3333	26
GRPR	X	0	GRPR	6	GRPR	6	GRPR	4	6
TREX2	X	14	TREX2	12	TREX2	9	TREX2	11.6667	14
CBLL2	X	4	CBLL2	3	CBLL2	6	CBLL2	4.33333	6
MAGEB5	X	0	MAGEB5	0	MAGEB5	4	MAGEB5	1.33333	4
PLXNB3	X	0	PLXNB3	16	PLXNB3	15	PLXNB3	10.3333	16
IQSEC2	X	0	IQSEC2	12	IQSEC2	5	IQSEC2	5.66667	12
ZDHHC15	X	11	ZDHHC15	11	ZDHHC15	16	ZDHHC15	12.6667	16
RHOXF1	X	0	RHOXF1	0	RHOXF1	0	RHOXF1	0	0
ESX1	X	0	ESX1	0	ESX1	0	ESX1	0	0
DGAT2L6	X	0	DGAT2L6	0	DGAT2L6	7	DGAT2L6	2.33333	7
PNCK	X	0	PNCK	3	PNCK	4	PNCK	2.33333	4
PAGE4	X	0	PAGE4	0	PAGE4	3	PAGE4	1	3
GPM6B	X	63	GPM6B	13	GPM6B	56	GPM6B	44	63
FRMPD3	X	0	FRMPD3	17	FRMPD3	15	FRMPD3	10.6667	17
ZNF275	X	114	ZNF275	24	ZNF275	59	ZNF275	65.6667	114
FAM120C	X	43	FAM120C	25	FAM120C	22	FAM120C	30	43
STARD8	X	5	STARD8	15	STARD8	8	STARD8	9.33333	15
SATL1	X	3	SATL1	0	SATL1	8	SATL1	3.66667	8
TAF1	X	26	TAF1	13	TAF1	36	TAF1	25	36
VSIG1	X	18	VSIG1	0	VSIG1	14	VSIG1	10.6667	18
RAB33A	X	11	RAB33A	5	RAB33A	9	RAB33A	8.33333	11
FAM47C	X	2	FAM47C	2	FAM47C	8	FAM47C	4	8
ASB9	X	562	ASB9	709	ASB9	34	ASB9	435	709
DNASE1L1	X	4	DNASE1L1	6	DNASE1L1	0	DNASE1L1	3.33333	6
ZRSR2	X	31	ZRSR2	5	ZRSR2	15	ZRSR2	17	31
RPS4X	X	9047	RPS4X	4476	RPS4X	2374	RPS4X	5299	9047
OPHN1	X	23	OPHN1	29	OPHN1	30	OPHN1	27.3333	30
CT83	X	0	CT83	0	CT83	0	CT83	0	0
TEX13D	X	2	TEX13D	11	TEX13D	22	TEX13D	11.6667	22
LINC01545	X	0	LINC01545	2	LINC01545	12	LINC01545	4.66667	12
PIR	X	312	PIR	171	PIR	93	PIR	192	312
TEX13B	X	0	TEX13B	0	TEX13B	0	TEX13B	0	0
SOWAHD	X	0	SOWAHD	5	SOWAHD	5	SOWAHD	3.33333	5
PRDX4	X	1433	PRDX4	616	PRDX4	91	PRDX4	713.333	1433
FAM122C	X	12	FAM122C	16	FAM122C	10	FAM122C	12.6667	16
CCDC160	X	0	CCDC160	0	CCDC160	0	CCDC160	0	0
MAGEB4	X	2	MAGEB4	3	MAGEB4	3	MAGEB4	2.66667	3
ARHGEF9	X	0	ARHGEF9	0	ARHGEF9	0	ARHGEF9	0	0
SLC25A14	X	67	SLC25A14	32	SLC25A14	77	SLC25A14	58.6667	77
VCX3A	X	0	VCX3A	0	VCX3A	2	VCX3A	0.666667	2
LPAR4	X	4	LPAR4	4	LPAR4	0	LPAR4	2.66667	4
TFE3	X	24	TFE3	27	TFE3	18	TFE3	23	27
DOCK11	X	44	DOCK11	44	DOCK11	29	DOCK11	39	44
GLRA2	X	0	GLRA2	0	GLRA2	11	GLRA2	3.66667	11
OTUD6A	X	0	OTUD6A	3	OTUD6A	5	OTUD6A	2.66667	5
PFKFB1	X	239	PFKFB1	308	PFKFB1	68	PFKFB1	205	308
TBC1D25	X	34	TBC1D25	20	TBC1D25	7	TBC1D25	20.3333	34
CLTRN	X	1660	CLTRN	787	CLTRN	62	CLTRN	836.333	1660
GPR173	X	0	GPR173	10	GPR173	7	GPR173	5.66667	10
EMD	X	4	EMD	0	EMD	0	EMD	1.33333	4
GPR82	X	0	GPR82	9	GPR82	14	GPR82	7.66667	14
RAB39B	X	3	RAB39B	7	RAB39B	8	RAB39B	6	8
MAGEA11	X	0	MAGEA11	0	MAGEA11	4	MAGEA11	1.33333	4
ASMTL	X	46	ASMTL	38	ASMTL	27	ASMTL	37	46
GPC3	X	0	GPC3	1	GPC3	6	GPC3	2.33333	6
NDP	X	0	NDP	0	NDP	6	NDP	2	6
CT45A6	X	0	CT45A6	1	CT45A6	1	CT45A6	0.666667	1
ZNF185	X	12	ZNF185	18	ZNF185	17	ZNF185	15.6667	18
ARHGEF6	X	25	ARHGEF6	29	ARHGEF6	39	ARHGEF6	31	39
FAM50A	X	27	FAM50A	23	FAM50A	24	FAM50A	24.6667	27
RAP2C	X	0	RAP2C	6	RAP2C	0	RAP2C	2	6
ZMAT1	X	62	ZMAT1	40	ZMAT1	27	ZMAT1	43	62
TCEAL1	X	78	TCEAL1	53	TCEAL1	18	TCEAL1	49.6667	78
PRPS1	X	258	PRPS1	205	PRPS1	83	PRPS1	182	258
NXT2	X	278	NXT2	113	NXT2	52	NXT2	147.667	278
RAI2	X	16	RAI2	8	RAI2	16	RAI2	13.3333	16
OPN1MW3	X	2	OPN1MW3	3	OPN1MW3	3	OPN1MW3	2.66667	3
ZXDB	X	87	ZXDB	25	ZXDB	40	ZXDB	50.6667	87
ARHGAP36	X	0	ARHGAP36	4	ARHGAP36	14	ARHGAP36	6	14
LDOC1	X	51	LDOC1	11	LDOC1	43	LDOC1	35	51
VENTXP1	X	2	VENTXP1	9	VENTXP1	27	VENTXP1	12.6667	27
FAM236D	X	0	FAM236D	0	FAM236D	0	FAM236D	0	0
BEX3	X	909	BEX3	269	BEX3	199	BEX3	459	909
KIAA1210	X	0	KIAA1210	12	KIAA1210	11	KIAA1210	7.66667	12
TRMT2B	X	0	TRMT2B	0	TRMT2B	0	TRMT2B	0	0
OFD1	X	125	OFD1	77	OFD1	114	OFD1	105.333	125
SUPT20HL1	X	2	SUPT20HL1	5	SUPT20HL1	11	SUPT20HL1	6	11
GCNA	X	7	GCNA	0	GCNA	6	GCNA	4.33333	7
STAG2	X	243	STAG2	51	STAG2	83	STAG2	125.667	243
UBE2DNL	X	0	UBE2DNL	2	UBE2DNL	2	UBE2DNL	1.33333	2
PYY3	X	0	PYY3	2	PYY3	2	PYY3	1.33333	2
MID1IP1	X	0	MID1IP1	0	MID1IP1	0	MID1IP1	0	0
RPS6KA6	X	24	RPS6KA6	23	RPS6KA6	58	RPS6KA6	35	58
ZDHHC9	X	209	ZDHHC9	112	ZDHHC9	89	ZDHHC9	136.667	209
PTCHD1	X	23	PTCHD1	21	PTCHD1	62	PTCHD1	35.3333	62
SCML2	X	8	SCML2	0	SCML2	13	SCML2	7	13
NCBP2L	X	10	NCBP2L	0	NCBP2L	0	NCBP2L	3.33333	10
CXorf58	X	0	CXorf58	18	CXorf58	5	CXorf58	7.66667	18
KRBOX4	X	92	KRBOX4	34	KRBOX4	23	KRBOX4	49.6667	92
TSPYL2	X	5	TSPYL2	6	TSPYL2	5	TSPYL2	5.33333	6
HDAC8	X	136	HDAC8	106	HDAC8	39	HDAC8	93.6667	136
RBBP7	X	398	RBBP7	177	RBBP7	94	RBBP7	223	398
OGT	X	105	OGT	27	OGT	95	OGT	75.6667	105
COX7B	X	3512	COX7B	3584	COX7B	661	COX7B	2585.67	3584
CDR1	X	0	CDR1	0	CDR1	0	CDR1	0	0
SRPX	X	107	SRPX	23	SRPX	130	SRPX	86.6667	130
MTCP1	X	13	MTCP1	6	MTCP1	0	MTCP1	6.33333	13
NDUFA1	X	1408	NDUFA1	923	NDUFA1	348	NDUFA1	893	1408
RHOXF2	X	7	RHOXF2	5	RHOXF2	8	RHOXF2	6.66667	8
RLIM	X	169	RLIM	101	RLIM	59	RLIM	109.667	169
KLHL13	X	96	KLHL13	37	KLHL13	32	KLHL13	55	96
NKAPP1	X	6	NKAPP1	7	NKAPP1	4	NKAPP1	5.66667	7
IL1RAPL1	X	22	IL1RAPL1	8	IL1RAPL1	18	IL1RAPL1	16	22
DCAF8L2	X	2	DCAF8L2	2	DCAF8L2	10	DCAF8L2	4.66667	10
VSIG4	X	31	VSIG4	248	VSIG4	12	VSIG4	97	248
HTR2C	X	2	HTR2C	9	HTR2C	18	HTR2C	9.66667	18
TMEM31	X	0	TMEM31	0	TMEM31	0	TMEM31	0	0
F9	X	746	F9	481	F9	144	F9	457	746
AWAT2	X	0	AWAT2	3	AWAT2	5	AWAT2	2.66667	5
REPS2	X	286	REPS2	104	REPS2	99	REPS2	163	286
ARR3	X	0	ARR3	0	ARR3	0	ARR3	0	0
TCEAL3	X	0	TCEAL3	0	TCEAL3	0	TCEAL3	0	0
ZC4H2	X	44	ZC4H2	18	ZC4H2	22	ZC4H2	28	44
SLC25A53	X	0	SLC25A53	8	SLC25A53	3	SLC25A53	3.66667	8
PGRMC1	X	7475	PGRMC1	4287	PGRMC1	975	PGRMC1	4245.67	7475
PLAC1	X	13	PLAC1	0	PLAC1	18	PLAC1	10.3333	18
RBMX2	X	164	RBMX2	99	RBMX2	52	RBMX2	105	164
HNRNPH2	X	1492	HNRNPH2	737	HNRNPH2	253	HNRNPH2	827.333	1492
HCCS	X	119	HCCS	74	HCCS	34	HCCS	75.6667	119
VCX	X	0	VCX	0	VCX	0	VCX	0	0
PNMA6A	X	4	PNMA6A	3	PNMA6A	7	PNMA6A	4.66667	7
FTSJ1	X	22	FTSJ1	3	FTSJ1	0	FTSJ1	8.33333	22
FAM47B	X	2	FAM47B	3	FAM47B	6	FAM47B	3.66667	6
COL4A6	X	4	COL4A6	12	COL4A6	18	COL4A6	11.3333	18
DUSP9	X	0	DUSP9	7	DUSP9	0	DUSP9	2.33333	7
HCFC1	X	0	HCFC1	0	HCFC1	0	HCFC1	0	0
CNGA2	X	2	CNGA2	4	CNGA2	0	CNGA2	2	4
TNMD	X	0	TNMD	18	TNMD	0	TNMD	6	18
CENPI	X	0	CENPI	0	CENPI	0	CENPI	0	0
MAP3K15	X	1	MAP3K15	0	MAP3K15	14	MAP3K15	5	14
TEX13C	X	6	TEX13C	6	TEX13C	11	TEX13C	7.66667	11
AP1S2	X	61	AP1S2	81	AP1S2	53	AP1S2	65	81
ATP11C	X	1184	ATP11C	364	ATP11C	221	ATP11C	589.667	1184
TENT5D	X	7	TENT5D	18	TENT5D	13	TENT5D	12.6667	18
FGF16	X	2	FGF16	0	FGF16	7	FGF16	3	7
PRICKLE3	X	0	PRICKLE3	0	PRICKLE3	6	PRICKLE3	2	6
SPANXN2	X	0	SPANXN2	0	SPANXN2	4	SPANXN2	1.33333	4
RBM10	X	13	RBM10	0	RBM10	12	RBM10	8.33333	13
ZCCHC13	X	11	ZCCHC13	6	ZCCHC13	27	ZCCHC13	14.6667	27
MAGED1	X	509	MAGED1	161	MAGED1	65	MAGED1	245	509
SLC16A2	X	473	SLC16A2	132	SLC16A2	142	SLC16A2	249	473
LANCL3	X	13	LANCL3	6	LANCL3	13	LANCL3	10.6667	13
H2AP	X	2	H2AP	2	H2AP	1	H2AP	1.66667	2
ARAF	X	71	ARAF	24	ARAF	31	ARAF	42	71
PSMD10	X	1080	PSMD10	453	PSMD10	182	PSMD10	571.667	1080
DCX	X	10	DCX	12	DCX	18	DCX	13.3333	18
INE1	X	3	INE1	0	INE1	0	INE1	1	3
FATE1	X	0	FATE1	0	FATE1	0	FATE1	0	0
MAGEA4	X	0	MAGEA4	5	MAGEA4	6	MAGEA4	3.66667	6
USP51	X	20	USP51	10	USP51	24	USP51	18	24
LINC00269	X	0	LINC00269	0	LINC00269	0	LINC00269	0	0
VCX3B	X	0	VCX3B	0	VCX3B	0	VCX3B	0	0
FGF13	X	0	FGF13	0	FGF13	0	FGF13	0	0
MAP7D3	X	61	MAP7D3	21	MAP7D3	79	MAP7D3	53.6667	79
CT45A3	X	0	CT45A3	2	CT45A3	2	CT45A3	1.33333	2
AWAT1	X	0	AWAT1	3	AWAT1	0	AWAT1	1	3
ARSF	X	32	ARSF	12	ARSF	7	ARSF	17	32
ZNF449	X	24	ZNF449	14	ZNF449	15	ZNF449	17.6667	24
DUSP21	X	0	DUSP21	2	DUSP21	2	DUSP21	1.33333	2
ARMCX5	X	22	ARMCX5	12	ARMCX5	29	ARMCX5	21	29
RTL9	X	0	RTL9	10	RTL9	5	RTL9	5	10
NHSL2	X	6	NHSL2	16	NHSL2	29	NHSL2	17	29
INTS6L	X	12	INTS6L	11	INTS6L	13	INTS6L	12	13
TCEANC	X	43	TCEANC	19	TCEANC	10	TCEANC	24	43
BCOR	X	127	BCOR	39	BCOR	108	BCOR	91.3333	127
MAGEA8	X	0	MAGEA8	0	MAGEA8	5	MAGEA8	1.66667	5
IGSF1	X	21	IGSF1	8	IGSF1	24	IGSF1	17.6667	24
DRP2	X	0	DRP2	8	DRP2	21	DRP2	9.66667	21
ETDB	X	0	ETDB	2	ETDB	1	ETDB	1	2
RAB40A	X	3	RAB40A	0	RAB40A	8	RAB40A	3.66667	8
PPP1R3F	X	6	PPP1R3F	6	PPP1R3F	12	PPP1R3F	8	12
CT47B1	X	0	CT47B1	3	CT47B1	3	CT47B1	2	3
BEX5	X	13	BEX5	5	BEX5	6	BEX5	8	13
PAGE5	X	11	PAGE5	0	PAGE5	7	PAGE5	6	11
GAGE12G	X	0	GAGE12G	2	GAGE12G	2	GAGE12G	1.33333	2
TIMP1	X	697	TIMP1	677	TIMP1	714	TIMP1	696	714
ACOT9	X	141	ACOT9	90	ACOT9	30	ACOT9	87	141
CRLF2	X	0	CRLF2	10	CRLF2	10	CRLF2	6.66667	10
UBQLN2	X	228	UBQLN2	52	UBQLN2	139	UBQLN2	139.667	228
SCML1	X	557	SCML1	320	SCML1	152	SCML1	343	557
ATP6AP2	X	1653	ATP6AP2	802	ATP6AP2	418	ATP6AP2	957.667	1653
TLR8	X	4	TLR8	9	TLR8	4	TLR8	5.66667	9
AGTR2	X	2	AGTR2	4	AGTR2	6	AGTR2	4	6
GTPBP6	X	10	GTPBP6	6	GTPBP6	10	GTPBP6	8.66667	10
RP2	X	47	RP2	12	RP2	23	RP2	27.3333	47
PNMA6E	X	0	PNMA6E	3	PNMA6E	7	PNMA6E	3.33333	7
SMIM9	X	0	SMIM9	0	SMIM9	0	SMIM9	0	0
HSD17B10	X	1425	HSD17B10	527	HSD17B10	168	HSD17B10	706.667	1425
MED14OS	X	24	MED14OS	7	MED14OS	4	MED14OS	11.6667	24
ZBED1	X	75	ZBED1	28	ZBED1	34	ZBED1	45.6667	75
SPANXN5	X	0	SPANXN5	0	SPANXN5	0	SPANXN5	0	0
GPR101	X	3	GPR101	6	GPR101	9	GPR101	6	9
KLF8	X	14	KLF8	17	KLF8	22	KLF8	17.6667	22
IKBKG	X	3	IKBKG	0	IKBKG	4	IKBKG	2.33333	4
LHFPL1	X	3	LHFPL1	0	LHFPL1	4	LHFPL1	2.33333	4
UTP14A	X	91	UTP14A	31	UTP14A	18	UTP14A	46.6667	91
CASK	X	0	CASK	0	CASK	0	CASK	0	0
TSR2	X	135	TSR2	36	TSR2	33	TSR2	68	135
PRPS2	X	257	PRPS2	139	PRPS2	65	PRPS2	153.667	257
NHS	X	0	NHS	0	NHS	0	NHS	0	0
FAM155B	X	0	FAM155B	8	FAM155B	8	FAM155B	5.33333	8
DIAPH2	X	1	DIAPH2	1	DIAPH2	2	DIAPH2	1.33333	2
ADGRG4	X	15	ADGRG4	14	ADGRG4	18	ADGRG4	15.6667	18
AIFM1	X	1160	AIFM1	430	AIFM1	84	AIFM1	558	1160
CCDC22	X	7	CCDC22	3	CCDC22	18	CCDC22	9.33333	18
UBE2A	X	198	UBE2A	112	UBE2A	84	UBE2A	131.333	198
MBTPS2	X	143	MBTPS2	64	MBTPS2	87	MBTPS2	98	143
PORCN	X	3	PORCN	8	PORCN	0	PORCN	3.66667	8
VGLL1	X	0	VGLL1	0	VGLL1	5	VGLL1	1.66667	5
AR	X	1346	AR	192	AR	346	AR	628	1346
ACE2	X	58	ACE2	45	ACE2	17	ACE2	40	58
ZMYM3	X	53	ZMYM3	10	ZMYM3	31	ZMYM3	31.3333	53
CT45A1	X	0	CT45A1	2	CT45A1	2	CT45A1	1.33333	2
AMMECR1	X	1	AMMECR1	1	AMMECR1	1	AMMECR1	1	1
SRPK3	X	0	SRPK3	4	SRPK3	0	SRPK3	1.33333	4
MAGEC2	X	2	MAGEC2	5	MAGEC2	4	MAGEC2	3.66667	5
FAM3A	X	14	FAM3A	3	FAM3A	26	FAM3A	14.3333	26
SLC38A5	X	0	SLC38A5	8	SLC38A5	8	SLC38A5	5.33333	8
MAGIX	X	4	MAGIX	9	MAGIX	9	MAGIX	7.33333	9
TCEAL6	X	0	TCEAL6	0	TCEAL6	0	TCEAL6	0	0
SOX3	X	0	SOX3	1	SOX3	5	SOX3	2	5
IRS4	X	8	IRS4	24	IRS4	27	IRS4	19.6667	27
EIF1AX	X	0	EIF1AX	0	EIF1AX	0	EIF1AX	0	0
GAGE10	X	0	GAGE10	0	GAGE10	0	GAGE10	0	0
PHEX	X	0	PHEX	0	PHEX	0	PHEX	0	0
MOSPD1	X	95	MOSPD1	17	MOSPD1	27	MOSPD1	46.3333	95
S100G	X	0	S100G	0	S100G	0	S100G	0	0
EBP	X	5242	EBP	3732	EBP	505	EBP	3159.67	5242
RADX	X	46	RADX	13	RADX	30	RADX	29.6667	46
LONRF3	X	44	LONRF3	22	LONRF3	16	LONRF3	27.3333	44
NLRP2B	X	0	NLRP2B	5	NLRP2B	5	NLRP2B	3.33333	5
GPR50	X	0	GPR50	4	GPR50	0	GPR50	1.33333	4
RS1	X	0	RS1	0	RS1	0	RS1	0	0
GPRASP1	X	17	GPRASP1	10	GPRASP1	49	GPRASP1	25.3333	49
WNK3	X	186	WNK3	59	WNK3	99	WNK3	114.667	186
PAGE3	X	0	PAGE3	0	PAGE3	0	PAGE3	0	0
CLDN2	X	130	CLDN2	15	CLDN2	35	CLDN2	60	130
NYX	X	0	NYX	4	NYX	6	NYX	3.33333	6
ARSH	X	0	ARSH	7	ARSH	3	ARSH	3.33333	7
MTMR8	X	0	MTMR8	24	MTMR8	16	MTMR8	13.3333	24
SLC25A5	X	10562	SLC25A5	6126	SLC25A5	577	SLC25A5	5755	10562
RPGR	X	13	RPGR	17	RPGR	15	RPGR	15	17
HAUS7	X	28	HAUS7	3	HAUS7	8	HAUS7	13	28
GAGE13	X	0	GAGE13	1	GAGE13	3	GAGE13	1.33333	3
SHROOM2	X	40	SHROOM2	40	SHROOM2	27	SHROOM2	35.6667	40
GEMIN8	X	102	GEMIN8	43	GEMIN8	30	GEMIN8	58.3333	102
RAB9B	X	4	RAB9B	0	RAB9B	13	RAB9B	5.66667	13
MYCLP1	X	0	MYCLP1	2	MYCLP1	6	MYCLP1	2.66667	6
ELK1	X	7	ELK1	15	ELK1	10	ELK1	10.6667	15
ALAS2	X	49	ALAS2	8	ALAS2	15	ALAS2	24	49
DMD	X	3	DMD	0	DMD	1	DMD	1.33333	3
MAGEC3	X	0	MAGEC3	0	MAGEC3	4	MAGEC3	1.33333	4
TAB3	X	0	TAB3	0	TAB3	0	TAB3	0	0
AMELX	X	0	AMELX	0	AMELX	0	AMELX	0	0
RAB40AL	X	0	RAB40AL	2	RAB40AL	2	RAB40AL	1.33333	2
GATA1	X	0	GATA1	0	GATA1	0	GATA1	0	0
GLOD5	X	82	GLOD5	12	GLOD5	16	GLOD5	36.6667	82
OCRL	X	79	OCRL	62	OCRL	38	OCRL	59.6667	79
CD40LG	X	8	CD40LG	6	CD40LG	3	CD40LG	5.66667	8
IDH3G	X	213	IDH3G	69	IDH3G	18	IDH3G	100	213
HMGN5	X	244	HMGN5	120	HMGN5	24	HMGN5	129.333	244
CUL4B	X	193	CUL4B	87	CUL4B	79	CUL4B	119.667	193
MAGED2	X	310	MAGED2	99	MAGED2	87	MAGED2	165.333	310
PNMA5	X	0	PNMA5	3	PNMA5	0	PNMA5	1	3
DHRSX	X	1	DHRSX	0	DHRSX	0	DHRSX	0.333333	1
ZFX	X	146	ZFX	61	ZFX	80	ZFX	95.6667	146
PCYT1B	X	0	PCYT1B	0	PCYT1B	0	PCYT1B	0	0
GJB1	X	479	GJB1	74	GJB1	108	GJB1	220.333	479
NAA10	X	86	NAA10	31	NAA10	9	NAA10	42	86
P2RY8	X	5	P2RY8	12	P2RY8	14	P2RY8	10.3333	14
SPANXC	X	0	SPANXC	0	SPANXC	2	SPANXC	0.666667	2
FAM199X	X	191	FAM199X	97	FAM199X	88	FAM199X	125.333	191
GABRA3	X	9	GABRA3	5	GABRA3	10	GABRA3	8	10
P2RY10	X	20	P2RY10	18	P2RY10	8	P2RY10	15.3333	20
OTUD5	X	35	OTUD5	17	OTUD5	15	OTUD5	22.3333	35
VEGFD	X	144	VEGFD	19	VEGFD	45	VEGFD	69.3333	144
FRMD7	X	4	FRMD7	6	FRMD7	9	FRMD7	6.33333	9
RTL8A	X	63	RTL8A	35	RTL8A	39	RTL8A	45.6667	63
MOSPD2	X	106	MOSPD2	54	MOSPD2	32	MOSPD2	64	106
LINC01560	X	8	LINC01560	0	LINC01560	2	LINC01560	3.33333	8
RPL39	X	670	RPL39	283	RPL39	136	RPL39	363	670
CETN2	X	639	CETN2	324	CETN2	165	CETN2	376	639
SPANXD	X	0	SPANXD	0	SPANXD	3	SPANXD	1	3
CXorf56	X	69	CXorf56	35	CXorf56	25	CXorf56	43	69
CT45A2	X	0	CT45A2	1	CT45A2	1	CT45A2	0.666667	1
MAGEC1	X	0	MAGEC1	3	MAGEC1	6	MAGEC1	3	6
GRIPAP1	X	77	GRIPAP1	24	GRIPAP1	30	GRIPAP1	43.6667	77
DYNLT3	X	779	DYNLT3	906	DYNLT3	249	DYNLT3	644.667	906
MPC1L	X	0	MPC1L	2	MPC1L	2	MPC1L	1.33333	2
FTH1P19	X	0	FTH1P19	0	FTH1P19	2	FTH1P19	0.666667	2
NSDHL	X	466	NSDHL	626	NSDHL	54	NSDHL	382	626
BMX	X	16	BMX	9	BMX	10	BMX	11.6667	16
ARMCX4	X	20	ARMCX4	27	ARMCX4	23	ARMCX4	23.3333	27
PAGE2	X	0	PAGE2	0	PAGE2	0	PAGE2	0	0
LAS1L	X	148	LAS1L	58	LAS1L	23	LAS1L	76.3333	148
FAM236C	X	0	FAM236C	0	FAM236C	0	FAM236C	0	0
SMIM10	X	5	SMIM10	3	SMIM10	14	SMIM10	7.33333	14
SSX5	X	2	SSX5	0	SSX5	3	SSX5	1.66667	3
RHOXF2B	X	0	RHOXF2B	0	RHOXF2B	6	RHOXF2B	2	6
IL13RA2	X	20	IL13RA2	132	IL13RA2	21	IL13RA2	57.6667	132
MAGEA5	X	0	MAGEA5	3	MAGEA5	1	MAGEA5	1.33333	3
PLXNA3	X	10	PLXNA3	15	PLXNA3	23	PLXNA3	16	23
ZXDA	X	27	ZXDA	13	ZXDA	22	ZXDA	20.6667	27
CCDC120	X	7	CCDC120	6	CCDC120	5	CCDC120	6	7
GAGE12F	X	0	GAGE12F	1	GAGE12F	3	GAGE12F	1.33333	3
TSPAN7	X	167	TSPAN7	657	TSPAN7	152	TSPAN7	325.333	657
TIMM17B	X	114	TIMM17B	5	TIMM17B	4	TIMM17B	41	114
SLC9A6	X	129	SLC9A6	71	SLC9A6	73	SLC9A6	91	129
DIPK2B	X	3	DIPK2B	5	DIPK2B	6	DIPK2B	4.66667	6
H2AB1	X	0	H2AB1	1	H2AB1	0	H2AB1	0.333333	1
MAP7D2	X	13	MAP7D2	12	MAP7D2	26	MAP7D2	17	26
CT45A9	X	0	CT45A9	1	CT45A9	1	CT45A9	0.666667	1
ZBTB33	X	179	ZBTB33	93	ZBTB33	62	ZBTB33	111.333	179
SPIN2B	X	39	SPIN2B	20	SPIN2B	6	SPIN2B	21.6667	39
MBNL3	X	235	MBNL3	105	MBNL3	137	MBNL3	159	235
TAZ	X	11	TAZ	10	TAZ	14	TAZ	11.6667	14
FTHL17	X	0	FTHL17	3	FTHL17	0	FTHL17	1	3
GAGE12J	X	0	GAGE12J	0	GAGE12J	3	GAGE12J	1	3
CENPVL3	X	1	CENPVL3	2	CENPVL3	2	CENPVL3	1.66667	2
LINC01546	X	0	LINC01546	0	LINC01546	5	LINC01546	1.66667	5
PAK3	X	6	PAK3	23	PAK3	37	PAK3	22	37
IL2RG	X	88	IL2RG	32	IL2RG	4	IL2RG	41.3333	88
LAMP2	X	4276	LAMP2	2619	LAMP2	754	LAMP2	2549.67	4276
TENM1	X	143	TENM1	46	TENM1	71	TENM1	86.6667	143
FAM47DP	X	0	FAM47DP	0	FAM47DP	6	FAM47DP	2	6
PNMA3	X	2	PNMA3	5	PNMA3	3	PNMA3	3.33333	5
YY2	X	26	YY2	6	YY2	8	YY2	13.3333	26
EDA	X	13	EDA	27	EDA	18	EDA	19.3333	27
MECP2	X	15	MECP2	26	MECP2	30	MECP2	23.6667	30
MAGEB10	X	2	MAGEB10	2	MAGEB10	4	MAGEB10	2.66667	4
C1GALT1C1	X	1149	C1GALT1C1	696	C1GALT1C1	106	C1GALT1C1	650.333	1149
IL3RA	X	0	IL3RA	0	IL3RA	9	IL3RA	3	9
UPF3B	X	209	UPF3B	87	UPF3B	62	UPF3B	119.333	209
UBL4A	X	108	UBL4A	15	UBL4A	20	UBL4A	47.6667	108
GPR119	X	10	GPR119	4	GPR119	29	GPR119	14.3333	29
HTATSF1	X	224	HTATSF1	114	HTATSF1	62	HTATSF1	133.333	224
FAM122B	X	125	FAM122B	49	FAM122B	102	FAM122B	92	125
SAT1	X	24477	SAT1	11363	SAT1	3100	SAT1	12980	24477
TCP11X2	X	0	TCP11X2	0	TCP11X2	0	TCP11X2	0	0
CD99L2	X	42	CD99L2	15	CD99L2	11	CD99L2	22.6667	42
GPKOW	X	39	GPKOW	13	GPKOW	11	GPKOW	21	39
BHLHB9	X	0	BHLHB9	0	BHLHB9	0	BHLHB9	0	0
MAMLD1	X	23	MAMLD1	16	MAMLD1	25	MAMLD1	21.3333	25
SPIN4	X	0	SPIN4	0	SPIN4	0	SPIN4	0	0
KLHL34	X	14	KLHL34	10	KLHL34	7	KLHL34	10.3333	14
H2BW2	X	0	H2BW2	0	H2BW2	0	H2BW2	0	0
XK	X	14	XK	16	XK	22	XK	17.3333	22
YIPF6	X	1068	YIPF6	497	YIPF6	205	YIPF6	590	1068
TMEM187	X	30	TMEM187	13	TMEM187	31	TMEM187	24.6667	31
PLP2	X	23	PLP2	0	PLP2	13	PLP2	12	23
CXorf51A	X	0	CXorf51A	0	CXorf51A	4	CXorf51A	1.33333	4
HUWE1	X	178	HUWE1	68	HUWE1	81	HUWE1	109	178
PHF8	X	26	PHF8	22	PHF8	80	PHF8	42.6667	80
XAGE3	X	6	XAGE3	0	XAGE3	0	XAGE3	2	6
RPS26P11	X	17	RPS26P11	7	RPS26P11	7	RPS26P11	10.3333	17
BRS3	X	4	BRS3	4	BRS3	19	BRS3	9	19
COL4A5	X	48	COL4A5	12	COL4A5	31	COL4A5	30.3333	48
FMR1NB	X	7	FMR1NB	0	FMR1NB	8	FMR1NB	5	8
PUDP	X	81	PUDP	30	PUDP	51	PUDP	54	81
SYTL5	X	62	SYTL5	10	SYTL5	29	SYTL5	33.6667	62
TMLHE	X	268	TMLHE	95	TMLHE	56	TMLHE	139.667	268
GRIA3	X	57	GRIA3	15	GRIA3	30	GRIA3	34	57
PDZD4	X	0	PDZD4	8	PDZD4	8	PDZD4	5.33333	8
KDM6A	X	137	KDM6A	49	KDM6A	133	KDM6A	106.333	137
LCA10	X	0	LCA10	0	LCA10	0	LCA10	0	0
TCEAL7	X	12	TCEAL7	3	TCEAL7	27	TCEAL7	14	27
GAGE12H	X	0	GAGE12H	1	GAGE12H	2	GAGE12H	1	2
GLUD2	X	106	GLUD2	44	GLUD2	14	GLUD2	54.6667	106
ADGRG2	X	20	ADGRG2	17	ADGRG2	43	ADGRG2	26.6667	43
PGAM4	X	49	PGAM4	25	PGAM4	11	PGAM4	28.3333	49
ARMCX1	X	18	ARMCX1	20	ARMCX1	27	ARMCX1	21.6667	27
CTPS2	X	107	CTPS2	57	CTPS2	22	CTPS2	62	107
LUZP4	X	0	LUZP4	0	LUZP4	0	LUZP4	0	0
SERTM2	X	40	SERTM2	18	SERTM2	19	SERTM2	25.6667	40
MAGEE2	X	7	MAGEE2	3	MAGEE2	8	MAGEE2	6	8
PNPLA4	X	993	PNPLA4	938	PNPLA4	63	PNPLA4	664.667	993
ZCCHC18	X	0	ZCCHC18	0	ZCCHC18	4	ZCCHC18	1.33333	4
SPANXN4	X	0	SPANXN4	0	SPANXN4	0	SPANXN4	0	0
NOX1	X	3	NOX1	9	NOX1	6	NOX1	6	9
CCNQ	X	6	CCNQ	8	CCNQ	5	CCNQ	6.33333	8
SLC6A14	X	3	SLC6A14	0	SLC6A14	6	SLC6A14	3	6
TASL	X	7	TASL	16	TASL	8	TASL	10.3333	16
RBMXL3	X	2	RBMXL3	2	RBMXL3	3	RBMXL3	2.33333	3
CHST7	X	28	CHST7	26	CHST7	16	CHST7	23.3333	28
UXT	X	2	UXT	3	UXT	16	UXT	7	16
UBA1	X	343	UBA1	139	UBA1	90	UBA1	190.667	343
TMEM185A	X	19	TMEM185A	22	TMEM185A	12	TMEM185A	17.6667	22
NLGN4X	X	21	NLGN4X	10	NLGN4X	39	NLGN4X	23.3333	39
SYP	X	0	SYP	0	SYP	0	SYP	0	0
RGN	X	3175	RGN	1202	RGN	209	RGN	1528.67	3175
CENPVL2	X	2	CENPVL2	4	CENPVL2	3	CENPVL2	3	4
FHL1	X	217	FHL1	137	FHL1	762	FHL1	372	762
PNMA6F	X	0	PNMA6F	6	PNMA6F	7	PNMA6F	4.33333	7
PPEF1	X	0	PPEF1	0	PPEF1	0	PPEF1	0	0
MCF2	X	12	MCF2	9	MCF2	10	MCF2	10.3333	12
SUPT20HL2	X	2	SUPT20HL2	4	SUPT20HL2	10	SUPT20HL2	5.33333	10
XAGE5	X	0	XAGE5	0	XAGE5	0	XAGE5	0	0
SERPINA7	X	11023	SERPINA7	5294	SERPINA7	414	SERPINA7	5577	11023
PGK1	X	3753	PGK1	2637	PGK1	418	PGK1	2269.33	3753
TMEM35A	X	10	TMEM35A	0	TMEM35A	0	TMEM35A	3.33333	10
TRAPPC2	X	90	TRAPPC2	44	TRAPPC2	61	TRAPPC2	65	90
FAM223B	X	0	FAM223B	2	FAM223B	2	FAM223B	1.33333	2
ATXN3L	X	2	ATXN3L	3	ATXN3L	2	ATXN3L	2.33333	3
SLC7A3	X	0	SLC7A3	4	SLC7A3	0	SLC7A3	1.33333	4
HSFX4	X	0	HSFX4	5	HSFX4	10	HSFX4	5	10
CLCN5	X	229	CLCN5	120	CLCN5	130	CLCN5	159.667	229
CT45A5	X	0	CT45A5	2	CT45A5	1	CT45A5	1	2
ARMCX3	X	79	ARMCX3	39	ARMCX3	17	ARMCX3	45	79
WAS	X	3	WAS	0	WAS	7	WAS	3.33333	7
GDPD2	X	0	GDPD2	0	GDPD2	3	GDPD2	1	3
CNKSR2	X	279	CNKSR2	165	CNKSR2	168	CNKSR2	204	279
MAOB	X	1758	MAOB	433	MAOB	229	MAOB	806.667	1758
FOXR2	X	6	FOXR2	10	FOXR2	7	FOXR2	7.66667	10
RBM41	X	105	RBM41	55	RBM41	14	RBM41	58	105
SH3BGRL	X	1005	SH3BGRL	395	SH3BGRL	547	SH3BGRL	649	1005
WDR45	X	259	WDR45	103	WDR45	76	WDR45	146	259
TFDP3	X	5	TFDP3	3	TFDP3	2	TFDP3	3.33333	5
VMA21	X	123	VMA21	74	VMA21	46	VMA21	81	123
EFHC2	X	8	EFHC2	3	EFHC2	14	EFHC2	8.33333	14
ARMCX2	X	12	ARMCX2	10	ARMCX2	14	ARMCX2	12	14
USP9X	X	1031	USP9X	511	USP9X	391	USP9X	644.333	1031
GPR143	X	20	GPR143	9	GPR143	14	GPR143	14.3333	20
MTM1	X	229	MTM1	48	MTM1	60	MTM1	112.333	229
PRAF2	X	11	PRAF2	0	PRAF2	11	PRAF2	7.33333	11
DCAF8L1	X	6	DCAF8L1	4	DCAF8L1	9	DCAF8L1	6.33333	9
SPIN2A	X	19	SPIN2A	11	SPIN2A	5	SPIN2A	11.6667	19
FLNA	X	3	FLNA	22	FLNA	24	FLNA	16.3333	24
BRWD3	X	69	BRWD3	43	BRWD3	66	BRWD3	59.3333	69
FRMD8P1	X	0	FRMD8P1	0	FRMD8P1	4	FRMD8P1	1.33333	4
XAGE2	X	0	XAGE2	0	XAGE2	0	XAGE2	0	0
OR13H1	X	0	OR13H1	0	OR13H1	3	OR13H1	1	3
NXF5	X	0	NXF5	0	NXF5	4	NXF5	1.33333	4
CXorf51B	X	0	CXorf51B	0	CXorf51B	4	CXorf51B	1.33333	4
RPA4	X	12	RPA4	5	RPA4	12	RPA4	9.66667	12
SPRY3	X	5	SPRY3	27	SPRY3	23	SPRY3	18.3333	27
ZNF711	X	15	ZNF711	8	ZNF711	33	ZNF711	18.6667	33
PPP4R3C	X	5	PPP4R3C	11	PPP4R3C	12	PPP4R3C	9.33333	12
CFAP47	X	15	CFAP47	12	CFAP47	43	CFAP47	23.3333	43
FXYD6P3	X	0	FXYD6P3	0	FXYD6P3	0	FXYD6P3	0	0
MAGEB16	X	5	MAGEB16	12	MAGEB16	6	MAGEB16	7.66667	12
PRRG3	X	0	PRRG3	20	PRRG3	13	PRRG3	11	20
VBP1	X	1065	VBP1	568	VBP1	167	VBP1	600	1065
WDR13	X	75	WDR13	17	WDR13	34	WDR13	42	75
FMR1	X	0	FMR1	0	FMR1	0	FMR1	0	0
GK	X	0	GK	0	GK	0	GK	0	0
ZNF81	X	10	ZNF81	22	ZNF81	8	ZNF81	13.3333	22
APLN	X	0	APLN	6	APLN	7	APLN	4.33333	7
AMER1	X	8	AMER1	12	AMER1	19	AMER1	13	19
ARSL	X	316	ARSL	75	ARSL	56	ARSL	149	316
ATG4A	X	396	ATG4A	190	ATG4A	56	ATG4A	214	396
ARHGAP6	X	14	ARHGAP6	12	ARHGAP6	26	ARHGAP6	17.3333	26
RENBP	X	0	RENBP	0	RENBP	0	RENBP	0	0
GAGE2E	X	1	GAGE2E	1	GAGE2E	2	GAGE2E	1.33333	2
ZCCHC12	X	0	ZCCHC12	0	ZCCHC12	2	ZCCHC12	0.666667	2
SPANXN3	X	0	SPANXN3	0	SPANXN3	0	SPANXN3	0	0
TBC1D8B	X	380	TBC1D8B	135	TBC1D8B	101	TBC1D8B	205.333	380
PLP1	X	65	PLP1	0	PLP1	24	PLP1	29.6667	65
KIF4A	X	7	KIF4A	7	KIF4A	5	KIF4A	6.33333	7
MAGEA3	X	2	MAGEA3	2	MAGEA3	2	MAGEA3	2	2
CXorf65	X	1	CXorf65	0	CXorf65	0	CXorf65	0.333333	1
FAM9B	X	38	FAM9B	16	FAM9B	11	FAM9B	21.6667	38
MED14	X	179	MED14	93	MED14	130	MED14	134	179
KCNE5	X	0	KCNE5	7	KCNE5	3	KCNE5	3.33333	7
DACH2	X	5	DACH2	14	DACH2	17	DACH2	12	17
MAGEB6	X	0	MAGEB6	0	MAGEB6	2	MAGEB6	0.666667	2
PCDH19	X	16	PCDH19	16	PCDH19	32	PCDH19	21.3333	32
BCAP31	X	2793	BCAP31	1688	BCAP31	485	BCAP31	1655.33	2793
SMPX	X	5	SMPX	0	SMPX	4	SMPX	3	5
ANOS1	X	100	ANOS1	25	ANOS1	153	ANOS1	92.6667	153
CCNB3	X	20	CCNB3	0	CCNB3	14	CCNB3	11.3333	20
TSPAN6	X	4557	TSPAN6	2860	TSPAN6	389	TSPAN6	2602	4557
PHKA2	X	242	PHKA2	74	PHKA2	82	PHKA2	132.667	242
CT45A8	X	0	CT45A8	1	CT45A8	1	CT45A8	0.666667	1
SLC9A7	X	135	SLC9A7	60	SLC9A7	74	SLC9A7	89.6667	135
AKAP4	X	0	AKAP4	6	AKAP4	8	AKAP4	4.66667	8
SPANXA2	X	0	SPANXA2	1	SPANXA2	2	SPANXA2	1	2
DGKK	X	10	DGKK	11	DGKK	18	DGKK	13	18
USP26	X	3	USP26	2	USP26	14	USP26	6.33333	14
IRAK1	X	24	IRAK1	34	IRAK1	27	IRAK1	28.3333	34
GNL3L	X	40	GNL3L	26	GNL3L	40	GNL3L	35.3333	40
PPP1R2C	X	0	PPP1R2C	2	PPP1R2C	4	PPP1R2C	2	4
PIN4	X	614	PIN4	384	PIN4	162	PIN4	386.667	614
CSAG1	X	0	CSAG1	0	CSAG1	0	CSAG1	0	0
NLGN3	X	5	NLGN3	14	NLGN3	5	NLGN3	8	14
EGFL6	X	6	EGFL6	7	EGFL6	7	EGFL6	6.66667	7
PWWP3B	X	28	PWWP3B	8	PWWP3B	17	PWWP3B	17.6667	28
STS	X	66	STS	33	STS	43	STS	47.3333	66
SHROOM4	X	25	SHROOM4	11	SHROOM4	24	SHROOM4	20	25
BMP15	X	0	BMP15	4	BMP15	3	BMP15	2.33333	4
SLC6A8	X	0	SLC6A8	5	SLC6A8	0	SLC6A8	1.66667	5
ASB12	X	0	ASB12	4	ASB12	8	ASB12	4	8
ZNF157	X	0	ZNF157	0	ZNF157	4	ZNF157	1.33333	4
MORF4L2	X	6	MORF4L2	0	MORF4L2	0	MORF4L2	2	6
FAM223A	X	0	FAM223A	2	FAM223A	2	FAM223A	1.33333	2
IDS	X	66	IDS	0	IDS	47	IDS	37.6667	66
ELF4	X	11	ELF4	30	ELF4	18	ELF4	19.6667	30
DLG3	X	0	DLG3	3	DLG3	0	DLG3	1	3
SSX6P	X	0	SSX6P	2	SSX6P	0	SSX6P	0.666667	2
EOLA2	X	138	EOLA2	46	EOLA2	36	EOLA2	73.3333	138
SLC35A2	X	18	SLC35A2	14	SLC35A2	8	SLC35A2	13.3333	18
PJA1	X	63	PJA1	14	PJA1	24	PJA1	33.6667	63
RTL8C	X	52	RTL8C	6	RTL8C	50	RTL8C	36	52
THOC2	X	712	THOC2	304	THOC2	401	THOC2	472.333	712
TMSB4X	X	4709	TMSB4X	3401	TMSB4X	3873	TMSB4X	3994.33	4709
KLHL4	X	10	KLHL4	16	KLHL4	36	KLHL4	20.6667	36
MCTS1	X	828	MCTS1	331	MCTS1	107	MCTS1	422	828
PLCXD1	X	10	PLCXD1	11	PLCXD1	7	PLCXD1	9.33333	11
WWC3	X	0	WWC3	0	WWC3	0	WWC3	0	0
MAGEA12	X	0	MAGEA12	3	MAGEA12	3	MAGEA12	2	3
SHOX	X	3	SHOX	11	SHOX	19	SHOX	11	19
TSC22D3	X	289	TSC22D3	176	TSC22D3	106	TSC22D3	190.333	289
TGIF2LX	X	0	TGIF2LX	4	TGIF2LX	2	TGIF2LX	2	4
CXCR3	X	0	CXCR3	4	CXCR3	4	CXCR3	2.66667	4
MAGEA1	X	0	MAGEA1	5	MAGEA1	4	MAGEA1	3	5
FAM133A	X	0	FAM133A	2	FAM133A	4	FAM133A	2	4
NR0B1	X	0	NR0B1	0	NR0B1	0	NR0B1	0	0
RTL5	X	10	RTL5	5	RTL5	26	RTL5	13.6667	26
MAGEE1	X	3	MAGEE1	3	MAGEE1	2	MAGEE1	2.66667	3
ENOX2	X	55	ENOX2	41	ENOX2	32	ENOX2	42.6667	55
RPS6KA3	X	736	RPS6KA3	218	RPS6KA3	219	RPS6KA3	391	736
GAGE2A	X	0	GAGE2A	6	GAGE2A	5	GAGE2A	3.66667	6
OPN1MW	X	2	OPN1MW	3	OPN1MW	3	OPN1MW	2.66667	3
P2RY4	X	0	P2RY4	2	P2RY4	3	P2RY4	1.66667	3
ITM2A	X	109	ITM2A	131	ITM2A	70	ITM2A	103.333	131
SMIM10L2A	X	0	SMIM10L2A	5	SMIM10L2A	11	SMIM10L2A	5.33333	11
DKC1	X	335	DKC1	93	DKC1	91	DKC1	173	335
GABRQ	X	6	GABRQ	9	GABRQ	14	GABRQ	9.66667	14
ATP2B3	X	5	ATP2B3	11	ATP2B3	16	ATP2B3	10.6667	16
MAGEB17	X	0	MAGEB17	0	MAGEB17	0	MAGEB17	0	0
OPN1MW2	X	2	OPN1MW2	3	OPN1MW2	3	OPN1MW2	2.66667	3
TMEM164	X	7	TMEM164	15	TMEM164	18	TMEM164	13.3333	18
TMSB15B	X	4	TMSB15B	7	TMSB15B	9	TMSB15B	6.66667	9
USP11	X	26	USP11	15	USP11	26	USP11	22.3333	26
ZNF182	X	2	ZNF182	3	ZNF182	6	ZNF182	3.66667	6
NKAP	X	87	NKAP	31	NKAP	35	NKAP	51	87
PCSK1N	X	0	PCSK1N	0	PCSK1N	0	PCSK1N	0	0
VAMP7	X	683	VAMP7	305	VAMP7	92	VAMP7	360	683
CDK16	X	14	CDK16	8	CDK16	13	CDK16	11.6667	14
APOOL	X	417	APOOL	199	APOOL	114	APOOL	243.333	417
MED12	X	17	MED12	15	MED12	36	MED12	22.6667	36
NRK	X	0	NRK	10	NRK	26	NRK	12	26
CXorf66	X	8	CXorf66	8	CXorf66	4	CXorf66	6.66667	8
PHF6	X	203	PHF6	50	PHF6	73	PHF6	108.667	203
SAGE1	X	0	SAGE1	0	SAGE1	2	SAGE1	0.666667	2
PABPC5	X	0	PABPC5	5	PABPC5	9	PABPC5	4.66667	9
SH3KBP1	X	133	SH3KBP1	89	SH3KBP1	160	SH3KBP1	127.333	160
SLITRK2	X	7	SLITRK2	14	SLITRK2	31	SLITRK2	17.3333	31
NUDT11	X	0	NUDT11	0	NUDT11	5	NUDT11	1.66667	5
NXF3	X	9	NXF3	4	NXF3	12	NXF3	8.33333	12
NDUFB11	X	362	NDUFB11	85	NDUFB11	57	NDUFB11	168	362
APEX2	X	63	APEX2	20	APEX2	13	APEX2	32	63
SMC1A	X	130	SMC1A	66	SMC1A	52	SMC1A	82.6667	130
BEX1	X	11	BEX1	0	BEX1	6	BEX1	5.66667	11
EOLA1	X	100	EOLA1	33	EOLA1	39	EOLA1	57.3333	100
TLR7	X	14	TLR7	10	TLR7	67	TLR7	30.3333	67
HPRT1	X	1009	HPRT1	176	HPRT1	93	HPRT1	426	1009
CLIC2	X	36	CLIC2	71	CLIC2	20	CLIC2	42.3333	71
SPIN3	X	30	SPIN3	24	SPIN3	31	SPIN3	28.3333	31
ETDC	X	0	ETDC	0	ETDC	1	ETDC	0.333333	1
JADE3	X	110	JADE3	36	JADE3	51	JADE3	65.6667	110
ASB11	X	0	ASB11	0	ASB11	0	ASB11	0	0
AKAP14	X	0	AKAP14	0	AKAP14	0	AKAP14	0	0
HMGB3	X	487	HMGB3	253	HMGB3	96	HMGB3	278.667	487
IL9R	X	0	IL9R	9	IL9R	7	IL9R	5.33333	9
MAOA	X	3440	MAOA	1447	MAOA	399	MAOA	1762	3440
ZIC3	X	4	ZIC3	8	ZIC3	20	ZIC3	10.6667	20
GPRASP2	X	106	GPRASP2	65	GPRASP2	44	GPRASP2	71.6667	106
XIAP	X	0	XIAP	0	XIAP	0	XIAP	0	0
RBM3	X	265	RBM3	74	RBM3	37	RBM3	125.333	265
FGD1	X	0	FGD1	11	FGD1	19	FGD1	10	19
GPR174	X	29	GPR174	11	GPR174	13	GPR174	17.6667	29
WDR44	X	152	WDR44	71	WDR44	43	WDR44	88.6667	152
CT55	X	0	CT55	3	CT55	7	CT55	3.33333	7
EFNB1	X	7	EFNB1	20	EFNB1	0	EFNB1	9	20
PCDH11X	X	10	PCDH11X	11	PCDH11X	23	PCDH11X	14.6667	23
MAGEA6	X	0	MAGEA6	0	MAGEA6	0	MAGEA6	0	0
CLCN4	X	72	CLCN4	51	CLCN4	32	CLCN4	51.6667	72
DNAAF6	X	0	DNAAF6	6	DNAAF6	0	DNAAF6	2	6
MAGEB3	X	2	MAGEB3	2	MAGEB3	3	MAGEB3	2.33333	3
FAM9A	X	0	FAM9A	0	FAM9A	0	FAM9A	0	0
PHKA1	X	2	PHKA1	1	PHKA1	1	PHKA1	1.33333	2
SSR4	X	1448	SSR4	602	SSR4	181	SSR4	743.667	1448
GUCY2F	X	4	GUCY2F	6	GUCY2F	16	GUCY2F	8.66667	16
FAM236B	X	0	FAM236B	0	FAM236B	0	FAM236B	0	0
TKTL1	X	0	TKTL1	12	TKTL1	8	TKTL1	6.66667	12
TMEM47	X	291	TMEM47	163	TMEM47	321	TMEM47	258.333	321
GYG2	X	0	GYG2	0	GYG2	0	GYG2	0	0
SMIM10L2B	X	3	SMIM10L2B	4	SMIM10L2B	4	SMIM10L2B	3.66667	4
GAB3	X	22	GAB3	10	GAB3	33	GAB3	21.6667	33
TCEAL4	X	1268	TCEAL4	419	TCEAL4	402	TCEAL4	696.333	1268
CITED1	X	0	CITED1	0	CITED1	2	CITED1	0.666667	2
OPN1LW	X	1	OPN1LW	5	OPN1LW	2	OPN1LW	2.66667	5
ERCC6L	X	5	ERCC6L	7	ERCC6L	12	ERCC6L	8	12
SRPX2	X	96	SRPX2	19	SRPX2	107	SRPX2	74	107
DCAF12L2	X	0	DCAF12L2	7	DCAF12L2	4	DCAF12L2	3.66667	7
PLS3	X	2706	PLS3	1381	PLS3	639	PLS3	1575.33	2706
SPANXN1	X	0	SPANXN1	0	SPANXN1	0	SPANXN1	0	0
CPXCR1	X	0	CPXCR1	2	CPXCR1	0	CPXCR1	0.666667	2
SAGE2P	X	0	SAGE2P	0	SAGE2P	0	SAGE2P	0	0
SUV39H1	X	27	SUV39H1	9	SUV39H1	10	SUV39H1	15.3333	27
BEND2	X	8	BEND2	0	BEND2	20	BEND2	9.33333	20
DDX3X	X	947	DDX3X	304	DDX3X	144	DDX3X	465	947
NAP1L3	X	11	NAP1L3	3	NAP1L3	26	NAP1L3	13.3333	26
HDAC6	X	200	HDAC6	69	HDAC6	64	HDAC6	111	200
MTMR1	X	12	MTMR1	12	MTMR1	11	MTMR1	11.6667	12
HSFX3	X	0	HSFX3	0	HSFX3	7	HSFX3	2.33333	7
FAM104B	X	160	FAM104B	53	FAM104B	34	FAM104B	82.3333	160
FUNDC1	X	151	FUNDC1	110	FUNDC1	35	FUNDC1	98.6667	151
ATP6AP1	X	123	ATP6AP1	38	ATP6AP1	46	ATP6AP1	69	123
ITGB1BP2	X	0	ITGB1BP2	3	ITGB1BP2	11	ITGB1BP2	4.66667	11
CHM	X	117	CHM	33	CHM	102	CHM	84	117
RTL3	X	4	RTL3	0	RTL3	9	RTL3	4.33333	9
MAGEB1	X	8	MAGEB1	5	MAGEB1	3	MAGEB1	5.33333	8
MID2	X	42	MID2	37	MID2	57	MID2	45.3333	57
CYBB	X	28	CYBB	42	CYBB	17	CYBB	29	42
UBE2NL	X	15	UBE2NL	4	UBE2NL	27	UBE2NL	15.3333	27
VCX2	X	0	VCX2	0	VCX2	0	VCX2	0	0
PQBP1	X	119	PQBP1	36	PQBP1	12	PQBP1	55.6667	119
TMEM255A	X	10	TMEM255A	15	TMEM255A	9	TMEM255A	11.3333	15
SEPTIN6	X	166	SEPTIN6	86	SEPTIN6	86	SEPTIN6	112.667	166
GPR34	X	18	GPR34	40	GPR34	30	GPR34	29.3333	40
SYTL4	X	48	SYTL4	76	SYTL4	11	SYTL4	45	76
TCEAL8	X	412	TCEAL8	201	TCEAL8	113	TCEAL8	242	412
PRR32	X	0	PRR32	6	PRR32	15	PRR32	7	15
RBMX	X	927	RBMX	322	RBMX	276	RBMX	508.333	927
G6PD	X	0	G6PD	3	G6PD	2	G6PD	1.66667	3
RPL36A	X	1840	RPL36A	1166	RPL36A	829	RPL36A	1278.33	1840
KLHL15	X	149	KLHL15	23	KLHL15	62	KLHL15	78	149
POF1B	X	2	POF1B	0	POF1B	18	POF1B	6.66667	18
BMP2KL	X	2	BMP2KL	3	BMP2KL	4	BMP2KL	3	4
L1CAM	X	0	L1CAM	0	L1CAM	6	L1CAM	2	6
CYLC1	X	0	CYLC1	0	CYLC1	4	CYLC1	1.33333	4
PDHA1	X	1427	PDHA1	670	PDHA1	146	PDHA1	747.667	1427
BEX4	X	48	BEX4	33	BEX4	22	BEX4	34.3333	48
PIGA	X	61	PIGA	13	PIGA	16	PIGA	30	61
FAM47A	X	0	FAM47A	6	FAM47A	11	FAM47A	5.66667	11
MAGEA10	X	10	MAGEA10	17	MAGEA10	83	MAGEA10	36.6667	83
TRO	X	24	TRO	17	TRO	11	TRO	17.3333	24
RPL10	X	21679	RPL10	7468	RPL10	4458	RPL10	11201.7	21679
SYAP1	X	619	SYAP1	269	SYAP1	82	SYAP1	323.333	619
RNF128	X	1648	RNF128	561	RNF128	346	RNF128	851.667	1648
F8	X	176	F8	165	F8	45	F8	128.667	176
ZFP92	X	4	ZFP92	5	ZFP92	6	ZFP92	5	6
CXorf38	X	48	CXorf38	25	CXorf38	25	CXorf38	32.6667	48
EIF2S3	X	457	EIF2S3	180	EIF2S3	221	EIF2S3	286	457
POU3F4	X	2	POU3F4	5	POU3F4	12	POU3F4	6.33333	12
NAP1L2	X	33	NAP1L2	20	NAP1L2	22	NAP1L2	25	33
NKRF	X	77	NKRF	22	NKRF	144	NKRF	81	144
SPANXB1	X	0	SPANXB1	2	SPANXB1	0	SPANXB1	0.666667	2
GPC4	X	15	GPC4	0	GPC4	34	GPC4	16.3333	34
MAGEB18	X	3	MAGEB18	0	MAGEB18	13	MAGEB18	5.33333	13
TBX22	X	0	TBX22	0	TBX22	6	TBX22	2	6
MTRNR2L10	X	8	MTRNR2L10	4	MTRNR2L10	11	MTRNR2L10	7.66667	11
TBL1X	X	181	TBL1X	63	TBL1X	81	TBL1X	108.333	181
BGN	X	121	BGN	12	BGN	113	BGN	82	121
TEX11	X	3	TEX11	9	TEX11	8	TEX11	6.66667	9
FOXP3	X	0	FOXP3	2	FOXP3	0	FOXP3	0.666667	2
GABRE	X	1	GABRE	19	GABRE	28	GABRE	16	28
MAGT1	X	1753	MAGT1	880	MAGT1	351	MAGT1	994.667	1753
ATP7A	X	48	ATP7A	22	ATP7A	52	ATP7A	40.6667	52
CFP	X	8	CFP	0	CFP	11	CFP	6.33333	11
TIMM8A	X	674	TIMM8A	312	TIMM8A	54	TIMM8A	346.667	674
BEX2	X	15	BEX2	3	BEX2	7	BEX2	8.33333	15
PAGE2B	X	0	PAGE2B	0	PAGE2B	0	PAGE2B	0	0
POLA1	X	29	POLA1	16	POLA1	45	POLA1	30	45
NUDT10	X	0	NUDT10	0	NUDT10	2	NUDT10	0.666667	2
IL13RA1	X	1313	IL13RA1	529	IL13RA1	440	IL13RA1	760.667	1313
CDKL5	X	51	CDKL5	36	CDKL5	53	CDKL5	46.6667	53
PBDC1	X	509	PBDC1	222	PBDC1	44	PBDC1	258.333	509
STK26	X	111	STK26	51	STK26	49	STK26	70.3333	111
TCEAL5	X	0	TCEAL5	0	TCEAL5	0	TCEAL5	0	0
BCLAF3	X	25	BCLAF3	33	BCLAF3	21	BCLAF3	26.3333	33
TMSB15A	X	0	TMSB15A	0	TMSB15A	4	TMSB15A	1.33333	4
NBDY	X	132	NBDY	62	NBDY	78	NBDY	90.6667	132
MAGEA13P	X	0	MAGEA13P	3	MAGEA13P	2	MAGEA13P	1.66667	3
ACTRT1	X	0	ACTRT1	2	ACTRT1	7	ACTRT1	3	7
SH2D1A	X	46	SH2D1A	32	SH2D1A	12	SH2D1A	30	46
TRPC5OS	X	0	TRPC5OS	0	TRPC5OS	11	TRPC5OS	3.66667	11
PRRG1	X	97	PRRG1	71	PRRG1	39	PRRG1	69	97
GSPT2	X	198	GSPT2	64	GSPT2	63	GSPT2	108.333	198
TXLNG	X	78	TXLNG	17	TXLNG	38	TXLNG	44.3333	78
FANCB	X	12	FANCB	9	FANCB	26	FANCB	15.6667	26
SSX1	X	0	SSX1	0	SSX1	0	SSX1	0	0
MAGEB2	X	0	MAGEB2	6	MAGEB2	6	MAGEB2	4	6
MORC4	X	94	MORC4	58	MORC4	36	MORC4	62.6667	94
IL1RAPL2	X	13	IL1RAPL2	28	IL1RAPL2	22	IL1RAPL2	21	28
RIPPLY1	X	42	RIPPLY1	13	RIPPLY1	0	RIPPLY1	18.3333	42
EZHIP	X	2	EZHIP	3	EZHIP	3	EZHIP	2.66667	3
ZNF41	X	16	ZNF41	12	ZNF41	9	ZNF41	12.3333	16
FUNDC2	X	1083	FUNDC2	694	FUNDC2	372	FUNDC2	716.333	1083
CD99	X	699	CD99	150	CD99	214	CD99	354.333	699
BTK	X	10	BTK	14	BTK	14	BTK	12.6667	14
XG	X	24	XG	31	XG	8	XG	21	31
AFF2	X	0	AFF2	0	AFF2	0	AFF2	0	0
CA5BP1	X	17	CA5BP1	13	CA5BP1	0	CA5BP1	10	17
FRMPD4	X	0	FRMPD4	0	FRMPD4	1	FRMPD4	0.333333	1
H2BW1	X	0	H2BW1	28	H2BW1	57	H2BW1	28.3333	57
PASD1	X	0	PASD1	0	PASD1	10	PASD1	3.33333	10
CHIC1	X	32	CHIC1	27	CHIC1	34	CHIC1	31	34
OTC	X	5986	OTC	2319	OTC	248	OTC	2851	5986
ZNF75D	X	61	ZNF75D	34	ZNF75D	43	ZNF75D	46	61
NEXMIF	X	36	NEXMIF	15	NEXMIF	20	NEXMIF	23.6667	36
KDM5C	X	2	KDM5C	0	KDM5C	0	KDM5C	0.666667	2
SLC25A43	X	77	SLC25A43	87	SLC25A43	21	SLC25A43	61.6667	87
RAB41	X	6	RAB41	3	RAB41	21	RAB41	10	21
LRCH2	X	5	LRCH2	7	LRCH2	10	LRCH2	7.33333	10
RRAGB	X	57	RRAGB	26	RRAGB	14	RRAGB	32.3333	57
NAP1L6P	X	10	NAP1L6P	0	NAP1L6P	5	NAP1L6P	5	10
SSX8P	X	8	SSX8P	0	SSX8P	15	SSX8P	7.66667	15
UPRT	X	75	UPRT	47	UPRT	41	UPRT	54.3333	75
NUP62CL	X	41	NUP62CL	14	NUP62CL	8	NUP62CL	21	41
XKRX	X	0	XKRX	3	XKRX	13	XKRX	5.33333	13
FOXO4	X	3	FOXO4	11	FOXO4	4	FOXO4	6	11
GAGE1	X	3	GAGE1	4	GAGE1	3	GAGE1	3.33333	4
DDX53	X	3	DDX53	9	DDX53	2	DDX53	4.66667	9
SSX9P	X	0	SSX9P	0	SSX9P	6	SSX9P	2	6
AKAP17A	X	36	AKAP17A	23	AKAP17A	39	AKAP17A	32.6667	39
EDA2R	X	8	EDA2R	7	EDA2R	19	EDA2R	11.3333	19
ASMT	X	6	ASMT	6	ASMT	4	ASMT	5.33333	6
TEX13A	X	3	TEX13A	4	TEX13A	3	TEX13A	3.33333	4
SYN1	X	3	SYN1	0	SYN1	5	SYN1	2.66667	5
ALG13	X	0	ALG13	0	ALG13	0	ALG13	0	0
CAPN6	X	4	CAPN6	8	CAPN6	0	CAPN6	4	8
CT45A7	X	0	CT45A7	1	CT45A7	1	CT45A7	0.666667	1
AMOT	X	43	AMOT	35	AMOT	28	AMOT	35.3333	43
FAM236A	X	0	FAM236A	0	FAM236A	0	FAM236A	0	0
CMC4	X	248	CMC4	87	CMC4	33	CMC4	122.667	248
MID1	X	28	MID1	80	MID1	95	MID1	67.6667	95
ARMCX6	X	69	ARMCX6	50	ARMCX6	27	ARMCX6	48.6667	69
MT	MT	115	MT	155	MT	29	MT	99.6667	155
TNXA	6, 6	7	TNXA	3	TNXA	6	TNXA	5.33333	7
LILRB5	19, 19	4	LILRB5	8	LILRB5	12	LILRB5	8	12
KIR2DS4	19, 19	14	KIR2DS4	0	KIR2DS4	7	KIR2DS4	7	14
LENG9	19, 19	2	LENG9	12	LENG9	11	LENG9	8.33333	12
LILRB3	19, 19	5	LILRB3	13	LILRB3	24	LILRB3	14	24
CCL15	17, 17	168	CCL15	438	CCL15	38	CCL15	214.667	438
TRABD	22	5	TRABD	7	TRABD	12	TRABD	8	12
IGLC1	22	72	IGLC1	22	IGLC1	76	IGLC1	56.6667	76
DRICH1	22	0	DRICH1	0	DRICH1	0	DRICH1	0	0
CBY1	22	361	CBY1	96	CBY1	70	CBY1	175.667	361
UQCRFS1P1	22	65	UQCRFS1P1	30	UQCRFS1P1	14	UQCRFS1P1	36.3333	65
RASD2	22	3	RASD2	8	RASD2	10	RASD2	7	10
C22orf31	22	0	C22orf31	0	C22orf31	7	C22orf31	2.33333	7
FAM227A	22	5	FAM227A	14	FAM227A	12	FAM227A	10.3333	14
RTL6	22	16	RTL6	24	RTL6	22	RTL6	20.6667	24
SLC5A4	22	0	SLC5A4	20	SLC5A4	15	SLC5A4	11.6667	20
MICAL3	22	40	MICAL3	87	MICAL3	82	MICAL3	69.6667	87
PI4KAP1	22	6	PI4KAP1	4	PI4KAP1	8	PI4KAP1	6	8
SEC14L2	22	1201	SEC14L2	498	SEC14L2	87	SEC14L2	595.333	1201
EIF4ENIF1	22	54	EIF4ENIF1	23	EIF4ENIF1	31	EIF4ENIF1	36	54
APOL3	22	150	APOL3	170	APOL3	31	APOL3	117	170
TTC38	22	371	TTC38	104	TTC38	183	TTC38	219.333	371
MICALL1	22	23	MICALL1	20	MICALL1	28	MICALL1	23.6667	28
RHBDD3	22	0	RHBDD3	4	RHBDD3	8	RHBDD3	4	8
SELENOM	22	11	SELENOM	9	SELENOM	8	SELENOM	9.33333	11
SLC35E4	22	0	SLC35E4	6	SLC35E4	13	SLC35E4	6.33333	13
RABL2B	22	26	RABL2B	13	RABL2B	14	RABL2B	17.6667	26
APOL6	22	66	APOL6	19	APOL6	15	APOL6	33.3333	66
RASL10A	22	0	RASL10A	5	RASL10A	9	RASL10A	4.66667	9
LRRC75B	22	11	LRRC75B	11	LRRC75B	8	LRRC75B	10	11
FAM118A	22	31	FAM118A	15	FAM118A	16	FAM118A	20.6667	31
SGSM3	22	0	SGSM3	0	SGSM3	3	SGSM3	1	3
AIFM3	22	3	AIFM3	23	AIFM3	8	AIFM3	11.3333	23
LRP5L	22	19	LRP5L	9	LRP5L	9	LRP5L	12.3333	19
MOV10L1	22	15	MOV10L1	20	MOV10L1	22	MOV10L1	19	22
POLDIP3	22	117	POLDIP3	47	POLDIP3	61	POLDIP3	75	117
RNF185	22	0	RNF185	0	RNF185	0	RNF185	0	0
YWHAH	22	254	YWHAH	150	YWHAH	142	YWHAH	182	254
KIAA1671	22	8	KIAA1671	0	KIAA1671	1	KIAA1671	3	8
ARFGAP3	22	620	ARFGAP3	204	ARFGAP3	144	ARFGAP3	322.667	620
PDGFB	22	7	PDGFB	12	PDGFB	12	PDGFB	10.3333	12
CCDC117	22	382	CCDC117	148	CCDC117	146	CCDC117	225.333	382
GGA1	22	0	GGA1	28	GGA1	16	GGA1	14.6667	28
KDELR3	22	157	KDELR3	31	KDELR3	117	KDELR3	101.667	157
BAIAP2L2	22	0	BAIAP2L2	12	BAIAP2L2	17	BAIAP2L2	9.66667	17
KLHDC7B	22	0	KLHDC7B	0	KLHDC7B	0	KLHDC7B	0	0
APOL5	22	8	APOL5	5	APOL5	6	APOL5	6.33333	8
SYN3	22	0	SYN3	0	SYN3	0	SYN3	0	0
RIMBP3B	22	5	RIMBP3B	22	RIMBP3B	15	RIMBP3B	14	22
SNRPD3	22	1221	SNRPD3	685	SNRPD3	197	SNRPD3	701	1221
TXN2	22	1899	TXN2	430	TXN2	143	TXN2	824	1899
ATF4	22	1598	ATF4	1145	ATF4	515	ATF4	1086	1598
TIMP3	22	336	TIMP3	268	TIMP3	415	TIMP3	339.667	415
UPK3A	22	0	UPK3A	0	UPK3A	0	UPK3A	0	0
RTCB	22	1037	RTCB	631	RTCB	138	RTCB	602	1037
ISX	22	8	ISX	8	ISX	16	ISX	10.6667	16
CPT1B	22	3	CPT1B	2	CPT1B	0	CPT1B	1.66667	3
ODF3B	22	6	ODF3B	3	ODF3B	10	ODF3B	6.33333	10
GAB4	22	5	GAB4	5	GAB4	15	GAB4	8.33333	15
TANGO2	22	18	TANGO2	32	TANGO2	25	TANGO2	25	32
ARVCF	22	5	ARVCF	21	ARVCF	24	ARVCF	16.6667	24
SUN2	22	33	SUN2	36	SUN2	31	SUN2	33.3333	36
CSDC2	22	0	CSDC2	0	CSDC2	10	CSDC2	3.33333	10
MAPK1	22	707	MAPK1	340	MAPK1	282	MAPK1	443	707
TBC1D22A	22	2	TBC1D22A	5	TBC1D22A	3	TBC1D22A	3.33333	5
C1QTNF6	22	4	C1QTNF6	21	C1QTNF6	14	C1QTNF6	13	21
TBX1	22	0	TBX1	6	TBX1	0	TBX1	2	6
TCF20	22	22	TCF20	37	TCF20	36	TCF20	31.6667	37
RANGAP1	22	46	RANGAP1	20	RANGAP1	19	RANGAP1	28.3333	46
IL17REL	22	10	IL17REL	12	IL17REL	11	IL17REL	11	12
APOL2	22	152	APOL2	72	APOL2	40	APOL2	88	152
XRCC6	22	1197	XRCC6	421	XRCC6	230	XRCC6	616	1197
GGT3P	22	4	GGT3P	5	GGT3P	11	GGT3P	6.66667	11
GUCD1	22	685	GUCD1	430	GUCD1	266	GUCD1	460.333	685
MAFF	22	3	MAFF	12	MAFF	6	MAFF	7	12
PLXNB2	22	26	PLXNB2	21	PLXNB2	33	PLXNB2	26.6667	33
EIF3D	22	673	EIF3D	410	EIF3D	223	EIF3D	435.333	673
SHANK3	22	0	SHANK3	25	SHANK3	31	SHANK3	18.6667	31
UBE2L3	22	1001	UBE2L3	735	UBE2L3	175	UBE2L3	637	1001
HORMAD2	22	37	HORMAD2	17	HORMAD2	10	HORMAD2	21.3333	37
ATP5MGL	22	2	ATP5MGL	9	ATP5MGL	6	ATP5MGL	5.66667	9
ACR	22	0	ACR	5	ACR	8	ACR	4.33333	8
DESI1	22	175	DESI1	139	DESI1	89	DESI1	134.333	175
UFD1	22	861	UFD1	552	UFD1	128	UFD1	513.667	861
SHISA8	22	0	SHISA8	0	SHISA8	4	SHISA8	1.33333	4
HDAC10	22	0	HDAC10	6	HDAC10	3	HDAC10	3	6
PISD	22	137	PISD	67	PISD	29	PISD	77.6667	137
C22orf24	22	3	C22orf24	6	C22orf24	11	C22orf24	6.66667	11
IFT27	22	67	IFT27	26	IFT27	29	IFT27	40.6667	67
MCAT	22	67	MCAT	21	MCAT	22	MCAT	36.6667	67
KREMEN1	22	9	KREMEN1	24	KREMEN1	27	KREMEN1	20	27
EIF3L	22	2950	EIF3L	1415	EIF3L	835	EIF3L	1733.33	2950
LRRC74B	22	1	LRRC74B	11	LRRC74B	11	LRRC74B	7.66667	11
ADM2	22	0	ADM2	14	ADM2	7	ADM2	7	14
CRKL	22	214	CRKL	99	CRKL	101	CRKL	138	214
CYTH4	22	12	CYTH4	9	CYTH4	9	CYTH4	10	12
PHETA2	22	0	PHETA2	9	PHETA2	8	PHETA2	5.66667	9
GRAP2	22	12	GRAP2	15	GRAP2	27	GRAP2	18	27
ASCC2	22	57	ASCC2	45	ASCC2	24	ASCC2	42	57
FAM246C	22	2	FAM246C	7	FAM246C	5	FAM246C	4.66667	7
HPS4	22	57	HPS4	36	HPS4	48	HPS4	47	57
MIOX	22	0	MIOX	8	MIOX	8	MIOX	5.33333	8
C22orf46	22	19	C22orf46	19	C22orf46	15	C22orf46	17.6667	19
NOL12	22	11	NOL12	20	NOL12	5	NOL12	12	20
MCM5	22	17	MCM5	15	MCM5	37	MCM5	23	37
ZNF74	22	4	ZNF74	10	ZNF74	23	ZNF74	12.3333	23
GALR3	22	0	GALR3	7	GALR3	0	GALR3	2.33333	7
SSTR3	22	0	SSTR3	9	SSTR3	7	SSTR3	5.33333	9
SLC25A18	22	115	SLC25A18	51	SLC25A18	48	SLC25A18	71.3333	115
LINC00528	22	0	LINC00528	7	LINC00528	4	LINC00528	3.66667	7
GGT5	22	11	GGT5	27	GGT5	17	GGT5	18.3333	27
PKDREJ	22	7	PKDREJ	16	PKDREJ	33	PKDREJ	18.6667	33
GRAMD4	22	7	GRAMD4	33	GRAMD4	44	GRAMD4	28	44
LZTR1	22	8	LZTR1	31	LZTR1	12	LZTR1	17	31
SAMM50	22	791	SAMM50	193	SAMM50	60	SAMM50	348	791
MPPED1	22	23	MPPED1	29	MPPED1	37	MPPED1	29.6667	37
GTPBP1	22	15	GTPBP1	30	GTPBP1	29	GTPBP1	24.6667	30
NAGA	22	338	NAGA	194	NAGA	81	NAGA	204.333	338
HSCB	22	74	HSCB	25	HSCB	13	HSCB	37.3333	74
ENTHD1	22	7	ENTHD1	11	ENTHD1	23	ENTHD1	13.6667	23
IGLV11	22	0	IGLV11	0	IGLV11	1	IGLV11	0.333333	1
MFNG	22	0	MFNG	10	MFNG	14	MFNG	8	14
OR11H1	22	2	OR11H1	7	OR11H1	14	OR11H1	7.66667	14
RGL4	22	0	RGL4	11	RGL4	11	RGL4	7.33333	11
NDUFA6	22	2244	NDUFA6	2024	NDUFA6	541	NDUFA6	1603	2244
CSNK1E	22	8	CSNK1E	16	CSNK1E	20	CSNK1E	14.6667	20
ZBED4	22	24	ZBED4	34	ZBED4	86	ZBED4	48	86
L3MBTL2	22	2	L3MBTL2	12	L3MBTL2	5	L3MBTL2	6.33333	12
PRAME	22	3	PRAME	11	PRAME	11	PRAME	8.33333	11
SEZ6L	22	0	SEZ6L	0	SEZ6L	0	SEZ6L	0	0
PHF5A	22	42	PHF5A	23	PHF5A	12	PHF5A	25.6667	42
RRP7BP	22	10	RRP7BP	19	RRP7BP	16	RRP7BP	15	19
LGALS1	22	461	LGALS1	334	LGALS1	178	LGALS1	324.333	461
C22orf15	22	0	C22orf15	8	C22orf15	6	C22orf15	4.66667	8
SNAP29	22	251	SNAP29	80	SNAP29	72	SNAP29	134.333	251
RRP7A	22	23	RRP7A	21	RRP7A	21	RRP7A	21.6667	23
SCARF2	22	0	SCARF2	16	SCARF2	6	SCARF2	7.33333	16
MN1	22	15	MN1	25	MN1	31	MN1	23.6667	31
MRTFA	22	2	MRTFA	2	MRTFA	7	MRTFA	3.66667	7
SYCE3	22	28	SYCE3	6	SYCE3	15	SYCE3	16.3333	28
APOL4	22	7	APOL4	10	APOL4	28	APOL4	15	28
IGLV9	22	8	IGLV9	3	IGLV9	3	IGLV9	4.66667	8
RTN4R	22	7	RTN4R	25	RTN4R	13	RTN4R	15	25
MYH9	22	303	MYH9	158	MYH9	282	MYH9	247.667	303
TSPO	22	0	TSPO	18	TSPO	5	TSPO	7.66667	18
CHCHD10	22	315	CHCHD10	333	CHCHD10	433	CHCHD10	360.333	433
SEPTIN3	22	4	SEPTIN3	17	SEPTIN3	21	SEPTIN3	14	21
APOBEC3G	22	128	APOBEC3G	81	APOBEC3G	71	APOBEC3G	93.3333	128
IGLC6	22	5	IGLC6	2	IGLC6	0	IGLC6	2.33333	5
TOP3B	22	0	TOP3B	4	TOP3B	10	TOP3B	4.66667	10
PICK1	22	8	PICK1	11	PICK1	10	PICK1	9.66667	11
SUSD2	22	0	SUSD2	25	SUSD2	12	SUSD2	12.3333	25
SREBF2	22	20	SREBF2	34	SREBF2	49	SREBF2	34.3333	49
TBC1D10A	22	6	TBC1D10A	7	TBC1D10A	18	TBC1D10A	10.3333	18
GSTT2B	22	84	GSTT2B	4	GSTT2B	2	GSTT2B	30	84
SNU13	22	1526	SNU13	706	SNU13	331	SNU13	854.333	1526
CECR9	22	0	CECR9	0	CECR9	0	CECR9	0	0
POM121L1P	22	2	POM121L1P	5	POM121L1P	7	POM121L1P	4.66667	7
RTL10	22	20	RTL10	25	RTL10	48	RTL10	31	48
TTLL1	22	0	TTLL1	0	TTLL1	0	TTLL1	0	0
CRYBB2	22	0	CRYBB2	3	CRYBB2	3	CRYBB2	2	3
PRR14L	22	42	PRR14L	53	PRR14L	80	PRR14L	58.3333	80
TOMM22	22	420	TOMM22	154	TOMM22	114	TOMM22	229.333	420
IGLC3	22	964	IGLC3	222	IGLC3	90	IGLC3	425.333	964
SGSM1	22	11	SGSM1	12	SGSM1	39	SGSM1	20.6667	39
DMC1	22	17	DMC1	20	DMC1	34	DMC1	23.6667	34
TEX33	22	0	TEX33	0	TEX33	2	TEX33	0.666667	2
PRR5	22	0	PRR5	0	PRR5	7	PRR5	2.33333	7
IGLV7	22	0	IGLV7	3	IGLV7	0	IGLV7	1	3
BID	22	232	BID	127	BID	48	BID	135.667	232
EP300	22	2	EP300	2	EP300	0	EP300	1.33333	2
RIMBP3	22	5	RIMBP3	28	RIMBP3	16	RIMBP3	16.3333	28
APOL1	22	367	APOL1	243	APOL1	80	APOL1	230	367
RPS19BP1	22	41	RPS19BP1	18	RPS19BP1	10	RPS19BP1	23	41
TST	22	1708	TST	346	TST	184	TST	746	1708
COMT	22	713	COMT	395	COMT	68	COMT	392	713
EMID1	22	15	EMID1	11	EMID1	8	EMID1	11.3333	15
GAL3ST1	22	0	GAL3ST1	5	GAL3ST1	14	GAL3ST1	6.33333	14
GCAT	22	95	GCAT	14	GCAT	20	GCAT	43	95
TRIOBP	22	13	TRIOBP	42	TRIOBP	23	TRIOBP	26	42
SBF1	22	0	SBF1	39	SBF1	26	SBF1	21.6667	39
CLDN5	22	2	CLDN5	16	CLDN5	23	CLDN5	13.6667	23
RAB36	22	0	RAB36	16	RAB36	16	RAB36	10.6667	16
CACNG2	22	5	CACNG2	6	CACNG2	20	CACNG2	10.3333	20
SULT4A1	22	0	SULT4A1	19	SULT4A1	10	SULT4A1	9.66667	19
GAS2L1	22	4	GAS2L1	24	GAS2L1	10	GAS2L1	12.6667	24
POTEH	22	7	POTEH	10	POTEH	26	POTEH	14.3333	26
NF2	22	43	NF2	39	NF2	66	NF2	49.3333	66
RFPL3S	22	24	RFPL3S	20	RFPL3S	69	RFPL3S	37.6667	69
PDXP	22	0	PDXP	0	PDXP	0	PDXP	0	0
FBXO7	22	696	FBXO7	327	FBXO7	310	FBXO7	444.333	696
LGALS2	22	35	LGALS2	22	LGALS2	8	LGALS2	21.6667	35
RPL3	22	68466	RPL3	14884	RPL3	7984	RPL3	30444.7	68466
CYP2D6	22	825	CYP2D6	92	CYP2D6	73	CYP2D6	330	825
PPP6R2	22	28	PPP6R2	20	PPP6R2	25	PPP6R2	24.3333	28
CRYBB3	22	0	CRYBB3	0	CRYBB3	0	CRYBB3	0	0
NUP50	22	462	NUP50	188	NUP50	185	NUP50	278.333	462
PRODH	22	2	PRODH	13	PRODH	9	PRODH	8	13
ATXN10	22	1121	ATXN10	635	ATXN10	179	ATXN10	645	1121
IGLV10	22	0	IGLV10	1	IGLV10	2	IGLV10	1	2
TRMU	22	6	TRMU	31	TRMU	20	TRMU	19	31
XBP1	22	6087	XBP1	2815	XBP1	795	XBP1	3232.33	6087
IL17RA	22	8	IL17RA	22	IL17RA	34	IL17RA	21.3333	34
SERPIND1	22	11690	SERPIND1	5260	SERPIND1	664	SERPIND1	5871.33	11690
IGLJ1	22	1	IGLJ1	1	IGLJ1	1	IGLJ1	1	1
ZMAT5	22	29	ZMAT5	12	ZMAT5	24	ZMAT5	21.6667	29
DDTL	22	414	DDTL	43	DDTL	25	DDTL	160.667	414
SLC7A4	22	6	SLC7A4	8	SLC7A4	3	SLC7A4	5.66667	8
SERHL2	22	0	SERHL2	10	SERHL2	22	SERHL2	10.6667	22
RSPH14	22	5	RSPH14	10	RSPH14	10	RSPH14	8.33333	10
PES1	22	13	PES1	17	PES1	12	PES1	14	17
KCNJ4	22	0	KCNJ4	7	KCNJ4	6	KCNJ4	4.33333	7
ACO2	22	267	ACO2	142	ACO2	49	ACO2	152.667	267
CCDC116	22	0	CCDC116	14	CCDC116	5	CCDC116	6.33333	14
IGLV8	22	8	IGLV8	12	IGLV8	2	IGLV8	7.33333	12
RIBC2	22	0	RIBC2	8	RIBC2	9	RIBC2	5.66667	9
ADORA2A	22	26	ADORA2A	16	ADORA2A	6	ADORA2A	16	26
RAC2	22	67	RAC2	20	RAC2	8	RAC2	31.6667	67
JOSD1	22	108	JOSD1	117	JOSD1	104	JOSD1	109.667	117
YDJC	22	8	YDJC	10	YDJC	4	YDJC	7.33333	10
GUSBP11	22	3	GUSBP11	10	GUSBP11	9	GUSBP11	7.33333	10
KLHL22	22	6	KLHL22	11	KLHL22	8	KLHL22	8.33333	11
ASPHD2	22	19	ASPHD2	11	ASPHD2	25	ASPHD2	18.3333	25
MB	22	0	MB	5	MB	3	MB	2.66667	5
GNB1L	22	6	GNB1L	14	GNB1L	31	GNB1L	17	31
CRYBB1	22	0	CRYBB1	0	CRYBB1	0	CRYBB1	0	0
TEF	22	32	TEF	27	TEF	31	TEF	30	32
PNPLA3	22	35	PNPLA3	27	PNPLA3	34	PNPLA3	32	35
USP18	22	163	USP18	65	USP18	14	USP18	80.6667	163
CBX7	22	12	CBX7	5	CBX7	16	CBX7	11	16
IL2RB	22	16	IL2RB	19	IL2RB	15	IL2RB	16.6667	19
APOBEC3D	22	6	APOBEC3D	5	APOBEC3D	5	APOBEC3D	5.33333	6
TMEM184B	22	15	TMEM184B	16	TMEM184B	30	TMEM184B	20.3333	30
MIF	22	5	MIF	9	MIF	3	MIF	5.66667	9
ESS2	22	3	ESS2	18	ESS2	16	ESS2	12.3333	18
HDHD5	22	8	HDHD5	6	HDHD5	0	HDHD5	4.66667	8
TYMP	22	9	TYMP	8	TYMP	3	TYMP	6.66667	9
IGLC2	22	985	IGLC2	284	IGLC2	186	IGLC2	485	985
SLC16A8	22	0	SLC16A8	7	SLC16A8	18	SLC16A8	8.33333	18
SEC14L6	22	0	SEC14L6	10	SEC14L6	4	SEC14L6	4.66667	10
DGCR8	22	19	DGCR8	34	DGCR8	40	DGCR8	31	40
TOB2	22	52	TOB2	26	TOB2	35	TOB2	37.6667	52
OSM	22	0	OSM	12	OSM	3	OSM	5	12
TAB1	22	11	TAB1	5	TAB1	13	TAB1	9.66667	13
THOC5	22	136	THOC5	96	THOC5	52	THOC5	94.6667	136
CERK	22	120	CERK	96	CERK	105	CERK	107	120
MRPL40	22	3139	MRPL40	1766	MRPL40	286	MRPL40	1730.33	3139
EWSR1	22	131	EWSR1	75	EWSR1	127	EWSR1	111	131
UQCR10	22	3302	UQCR10	2935	UQCR10	845	UQCR10	2360.67	3302
MEI1	22	28	MEI1	27	MEI1	42	MEI1	32.3333	42
MAPK12	22	7	MAPK12	41	MAPK12	29	MAPK12	25.6667	41
HMOX1	22	38	HMOX1	33	HMOX1	28	HMOX1	33	38
ZNF280A	22	0	ZNF280A	3	ZNF280A	4	ZNF280A	2.33333	4
TMEM211	22	0	TMEM211	5	TMEM211	0	TMEM211	1.66667	5
RNF215	22	7	RNF215	11	RNF215	18	RNF215	12	18
THAP7	22	19	THAP7	15	THAP7	16	THAP7	16.6667	19
APOBEC3C	22	98	APOBEC3C	83	APOBEC3C	89	APOBEC3C	90	98
APOBEC3B	22	0	APOBEC3B	0	APOBEC3B	0	APOBEC3B	0	0
PMM1	22	500	PMM1	99	PMM1	54	PMM1	217.667	500
TSSK2	22	2	TSSK2	0	TSSK2	0	TSSK2	0.666667	2
MTFP1	22	67	MTFP1	9	MTFP1	10	MTFP1	28.6667	67
MTMR3	22	20	MTMR3	7	MTMR3	44	MTMR3	23.6667	44
IGLV5	22	2	IGLV5	0	IGLV5	2	IGLV5	1.33333	2
FAM246B	22	0	FAM246B	2	FAM246B	1	FAM246B	1	2
DGCR6L	22	116	DGCR6L	14	DGCR6L	17	DGCR6L	49	116
ZNRF3	22	24	ZNRF3	7	ZNRF3	28	ZNRF3	19.6667	28
SMDT1	22	287	SMDT1	88	SMDT1	42	SMDT1	139	287
IGLC7	22	11	IGLC7	4	IGLC7	1	IGLC7	5.33333	11
P2RX6	22	0	P2RX6	26	P2RX6	12	P2RX6	12.6667	26
PI4KAP2	22	7	PI4KAP2	14	PI4KAP2	15	PI4KAP2	12	15
RFPL2	22	10	RFPL2	8	RFPL2	8	RFPL2	8.66667	10
SRRD	22	82	SRRD	38	SRRD	45	SRRD	55	82
MMP11	22	6	MMP11	17	MMP11	9	MMP11	10.6667	17
DDT	22	1166	DDT	245	DDT	112	DDT	507.667	1166
DNAJB7	22	11	DNAJB7	16	DNAJB7	10	DNAJB7	12.3333	16
MPST	22	107	MPST	19	MPST	55	MPST	60.3333	107
WBP2NL	22	0	WBP2NL	7	WBP2NL	7	WBP2NL	4.66667	7
DGCR6	22	16	DGCR6	5	DGCR6	10	DGCR6	10.3333	16
PITPNB	22	318	PITPNB	147	PITPNB	115	PITPNB	193.333	318
UPB1	22	2020	UPB1	1409	UPB1	141	UPB1	1190	2020
GSC2	22	0	GSC2	7	GSC2	3	GSC2	3.33333	7
CABP7	22	8	CABP7	9	CABP7	13	CABP7	10	13
IGLV6	22	18	IGLV6	7	IGLV6	7	IGLV6	10.6667	18
MLC1	22	7	MLC1	13	MLC1	16	MLC1	12	16
MORC2	22	31	MORC2	34	MORC2	38	MORC2	34.3333	38
IGLV3	22	0	IGLV3	0	IGLV3	0	IGLV3	0	0
GGT2	22	3	GGT2	7	GGT2	6	GGT2	5.33333	7
EFCAB6	22	4	EFCAB6	29	EFCAB6	51	EFCAB6	28	51
APOBEC3A	22	4	APOBEC3A	20	APOBEC3A	11	APOBEC3A	11.6667	20
IGLL1	22	0	IGLL1	3	IGLL1	0	IGLL1	1	3
DNAL4	22	3	DNAL4	7	DNAL4	8	DNAL4	6	8
CDPF1	22	12	CDPF1	6	CDPF1	6	CDPF1	8	12
SYNGR1	22	25	SYNGR1	20	SYNGR1	18	SYNGR1	21	25
ZNF280B	22	16	ZNF280B	27	ZNF280B	33	ZNF280B	25.3333	33
GSTT4	22	5	GSTT4	8	GSTT4	14	GSTT4	9	14
BRD1	22	34	BRD1	29	BRD1	43	BRD1	35.3333	43
C22orf23	22	0	C22orf23	4	C22orf23	0	C22orf23	1.33333	4
KCTD17	22	0	KCTD17	2	KCTD17	6	KCTD17	2.66667	6
SDF2L1	22	55	SDF2L1	34	SDF2L1	20	SDF2L1	36.3333	55
TPST2	22	377	TPST2	167	TPST2	93	TPST2	212.333	377
DERL3	22	0	DERL3	0	DERL3	5	DERL3	1.66667	5
CECR2	22	28	CECR2	66	CECR2	78	CECR2	57.3333	78
KIAA0930	22	34	KIAA0930	42	KIAA0930	33	KIAA0930	36.3333	42
MAPK11	22	0	MAPK11	12	MAPK11	5	MAPK11	5.66667	12
LIF	22	0	LIF	6	LIF	19	LIF	8.33333	19
HIC2	22	3	HIC2	20	HIC2	26	HIC2	16.3333	26
SMC1B	22	12	SMC1B	12	SMC1B	29	SMC1B	17.6667	29
MIEF1	22	138	MIEF1	39	MIEF1	55	MIEF1	77.3333	138
ADSL	22	609	ADSL	288	ADSL	128	ADSL	341.667	609
PARVB	22	7	PARVB	14	PARVB	18	PARVB	13	18
PARVG	22	7	PARVG	8	PARVG	12	PARVG	9	12
PNPLA5	22	0	PNPLA5	14	PNPLA5	15	PNPLA5	9.66667	15
GTSE1	22	2	GTSE1	3	GTSE1	4	GTSE1	3	4
DEPDC5	22	29	DEPDC5	35	DEPDC5	41	DEPDC5	35	41
MGAT3	22	0	MGAT3	0	MGAT3	0	MGAT3	0	0
TAFA5	22	1	TAFA5	15	TAFA5	13	TAFA5	9.66667	15
ANKRD54	22	105	ANKRD54	19	ANKRD54	23	ANKRD54	49	105
CBX6	22	4	CBX6	18	CBX6	26	CBX6	16	26
OSBP2	22	2	OSBP2	26	OSBP2	21	OSBP2	16.3333	26
BPIFC	22	0	BPIFC	0	BPIFC	19	BPIFC	6.33333	19
IGLV2	22	0	IGLV2	0	IGLV2	11	IGLV2	3.66667	11
SEPTIN5	22	0	SEPTIN5	2	SEPTIN5	0	SEPTIN5	0.666667	2
PATZ1	22	46	PATZ1	32	PATZ1	42	PATZ1	40	46
PRR34	22	15	PRR34	16	PRR34	5	PRR34	12	16
ADA2	22	7	ADA2	18	ADA2	13	ADA2	12.6667	18
RFPL3	22	0	RFPL3	0	RFPL3	4	RFPL3	1.33333	4
TNRC6B	22	217	TNRC6B	91	TNRC6B	219	TNRC6B	175.667	219
DGCR2	22	13	DGCR2	20	DGCR2	42	DGCR2	25	42
CLTCL1	22	13	CLTCL1	40	CLTCL1	56	CLTCL1	36.3333	56
PLA2G6	22	4	PLA2G6	13	PLA2G6	8	PLA2G6	8.33333	13
TNFRSF13C	22	18	TNFRSF13C	5	TNFRSF13C	11	TNFRSF13C	11.3333	18
APOBEC3F	22	9	APOBEC3F	10	APOBEC3F	7	APOBEC3F	8.66667	10
RANBP1	22	437	RANBP1	197	RANBP1	64	RANBP1	232.667	437
TXNRD2	22	6	TXNRD2	34	TXNRD2	14	TXNRD2	18	34
CYB5R3	22	25	CYB5R3	34	CYB5R3	54	CYB5R3	37.6667	54
CDC45	22	0	CDC45	3	CDC45	24	CDC45	9	24
CYP2D7	22	178	CYP2D7	82	CYP2D7	36	CYP2D7	98.6667	178
CACNA1I	22	0	CACNA1I	30	CACNA1I	32	CACNA1I	20.6667	32
SCO2	22	0	SCO2	0	SCO2	0	SCO2	0	0
DDX17	22	1045	DDX17	324	DDX17	447	DDX17	605.333	1045
FAM246A	22	0	FAM246A	0	FAM246A	2	FAM246A	0.666667	2
GGT1	22	23	GGT1	5	GGT1	15	GGT1	14.3333	23
RIMBP3C	22	5	RIMBP3C	20	RIMBP3C	17	RIMBP3C	14	20
CABIN1	22	34	CABIN1	53	CABIN1	52	CABIN1	46.3333	53
PPIL2	22	31	PPIL2	29	PPIL2	40	PPIL2	33.3333	40
HIRA	22	24	HIRA	14	HIRA	43	HIRA	27	43
CELSR1	22	17	CELSR1	48	CELSR1	41	CELSR1	35.3333	48
BCL2L13	22	217	BCL2L13	87	BCL2L13	87	BCL2L13	130.333	217
TUBGCP6	22	12	TUBGCP6	22	TUBGCP6	16	TUBGCP6	16.6667	22
DUSP18	22	22	DUSP18	6	DUSP18	12	DUSP18	13.3333	22
HMGXB4	22	90	HMGXB4	41	HMGXB4	76	HMGXB4	69	90
SHISAL1	22	32	SHISAL1	14	SHISAL1	17	SHISAL1	21	32
TMEM191A	22	4	TMEM191A	6	TMEM191A	6	TMEM191A	5.33333	6
CSF2RB	22	4	CSF2RB	11	CSF2RB	15	CSF2RB	10	15
TMPRSS6	22	107	TMPRSS6	12	TMPRSS6	19	TMPRSS6	46	107
CHADL	22	4	CHADL	13	CHADL	13	CHADL	10	13
CCDC188	22	0	CCDC188	9	CCDC188	4	CCDC188	4.33333	9
WNT7B	22	3	WNT7B	20	WNT7B	20	WNT7B	14.3333	20
PIWIL3	22	16	PIWIL3	0	PIWIL3	14	PIWIL3	10	16
CCDC134	22	6	CCDC134	18	CCDC134	15	CCDC134	13	18
SF3A1	22	91	SF3A1	49	SF3A1	63	SF3A1	67.6667	91
IGLV1	22	56	IGLV1	17	IGLV1	9	IGLV1	27.3333	56
SLC2A11	22	8	SLC2A11	24	SLC2A11	9	SLC2A11	13.6667	24
CASTOR1	22	64	CASTOR1	12	CASTOR1	7	CASTOR1	27.6667	64
SMTN	22	9	SMTN	24	SMTN	18	SMTN	17	24
NIPSNAP1	22	1263	NIPSNAP1	483	NIPSNAP1	158	NIPSNAP1	634.667	1263
PIM3	22	4	PIM3	9	PIM3	8	PIM3	7	9
PANX2	22	0	PANX2	7	PANX2	12	PANX2	6.33333	12
GSTT2	22	57	GSTT2	3	GSTT2	0	GSTT2	20	57
TTC28	22	26	TTC28	34	TTC28	97	TTC28	52.3333	97
NFAM1	22	4	NFAM1	11	NFAM1	12	NFAM1	9	12
MYO18B	22	17	MYO18B	10	MYO18B	15	MYO18B	14	17
CCDC157	22	10	CCDC157	24	CCDC157	25	CCDC157	19.6667	25
GGTLC2	22	13	GGTLC2	6	GGTLC2	3	GGTLC2	7.33333	13
CENPM	22	0	CENPM	0	CENPM	7	CENPM	2.33333	7
SOX10	22	8	SOX10	12	SOX10	6	SOX10	8.66667	12
SERHL	22	4	SERHL	3	SERHL	7	SERHL	4.66667	7
GP1BB	22	0	GP1BB	0	GP1BB	0	GP1BB	0	0
FAM83F	22	5	FAM83F	39	FAM83F	29	FAM83F	24.3333	39
SMARCB1	22	9	SMARCB1	33	SMARCB1	24	SMARCB1	22	33
BCR	22	30	BCR	45	BCR	52	BCR	42.3333	52
ELFN2	22	6	ELFN2	22	ELFN2	30	ELFN2	19.3333	30
SEC14L4	22	80	SEC14L4	20	SEC14L4	27	SEC14L4	42.3333	80
LIMK2	22	13	LIMK2	27	LIMK2	32	LIMK2	24	32
ALG12	22	13	ALG12	12	ALG12	26	ALG12	17	26
POLR2F	22	501	POLR2F	174	POLR2F	111	POLR2F	262	501
PLA2G3	22	0	PLA2G3	7	PLA2G3	6	PLA2G3	4.33333	7
ZNF70	22	6	ZNF70	4	ZNF70	10	ZNF70	6.66667	10
NPTXR	22	4	NPTXR	11	NPTXR	13	NPTXR	9.33333	13
PPARA	22	483	PPARA	136	PPARA	238	PPARA	285.667	483
NCAPH2	22	14	NCAPH2	14	NCAPH2	17	NCAPH2	15	17
SLC25A17	22	373	SLC25A17	154	SLC25A17	54	SLC25A17	193.667	373
C22orf34	22	5	C22orf34	8	C22orf34	11	C22orf34	8	11
FOXRED2	22	12	FOXRED2	16	FOXRED2	29	FOXRED2	19	29
INPP5J	22	3	INPP5J	10	INPP5J	8	INPP5J	7	10
ARSA	22	9	ARSA	30	ARSA	6	ARSA	15	30
PHF21B	22	3	PHF21B	12	PHF21B	39	PHF21B	18	39
TFIP11	22	112	TFIP11	51	TFIP11	25	TFIP11	62.6667	112
PEX26	22	36	PEX26	28	PEX26	101	PEX26	55	101
SPECC1L	22	5	SPECC1L	9	SPECC1L	5	SPECC1L	6.33333	9
SH3BP1	22	0	SH3BP1	12	SH3BP1	12	SH3BP1	8	12
YPEL1	22	14	YPEL1	28	YPEL1	27	YPEL1	23	28
IGLV4	22	0	IGLV4	0	IGLV4	4	IGLV4	1.33333	4
POLR3H	22	53	POLR3H	19	POLR3H	21	POLR3H	31	53
ATP6V1E1	22	715	ATP6V1E1	550	ATP6V1E1	183	ATP6V1E1	482.667	715
RBFOX2	22	152	RBFOX2	79	RBFOX2	137	RBFOX2	122.667	152
CRYBA4	22	0	CRYBA4	4	CRYBA4	4	CRYBA4	2.66667	4
TMEM121B	22	0	TMEM121B	14	TMEM121B	18	TMEM121B	10.6667	18
PPM1F	22	22	PPM1F	93	PPM1F	131	PPM1F	82	131
MCHR1	22	12	MCHR1	9	MCHR1	15	MCHR1	12	15
MAPK8IP2	22	0	MAPK8IP2	13	MAPK8IP2	14	MAPK8IP2	9	14
AP1B1	22	19	AP1B1	22	AP1B1	27	AP1B1	22.6667	27
VPREB3	22	3	VPREB3	6	VPREB3	0	VPREB3	3	6
BIK	22	0	BIK	5	BIK	0	BIK	1.66667	5
PACSIN2	22	12	PACSIN2	22	PACSIN2	14	PACSIN2	16	22
NCF4	22	9	NCF4	30	NCF4	15	NCF4	18	30
IGLL5	22	803	IGLL5	165	IGLL5	45	IGLL5	337.667	803
PVALB	22	0	PVALB	34	PVALB	6	PVALB	13.3333	34
SLC25A1	22	209	SLC25A1	177	SLC25A1	110	SLC25A1	165.333	209
GNAZ	22	6	GNAZ	10	GNAZ	18	GNAZ	11.3333	18
XKR3	22	8	XKR3	8	XKR3	6	XKR3	7.33333	8
USP41	22	28	USP41	12	USP41	4	USP41	14.6667	28
RBX1	22	792	RBX1	599	RBX1	245	RBX1	545.333	792
LMF2	22	4	LMF2	11	LMF2	7	LMF2	7.33333	11
C22orf39	22	44	C22orf39	7	C22orf39	26	C22orf39	25.6667	44
NEFH	22	5	NEFH	10	NEFH	20	NEFH	11.6667	20
LARGE1	22	3	LARGE1	1	LARGE1	2	LARGE1	2	3
ARHGAP8	22	2	ARHGAP8	9	ARHGAP8	12	ARHGAP8	7.66667	12
TMEM191B	22	0	TMEM191B	3	TMEM191B	2	TMEM191B	1.66667	3
TMEM191C	22	0	TMEM191C	8	TMEM191C	8	TMEM191C	5.33333	8
PIK3IP1	22	5	PIK3IP1	0	PIK3IP1	4	PIK3IP1	3	5
SCUBE1	22	0	SCUBE1	4	SCUBE1	3	SCUBE1	2.33333	4
TTLL8	22	3	TTLL8	16	TTLL8	10	TTLL8	9.66667	16
XPNPEP3	22	221	XPNPEP3	91	XPNPEP3	77	XPNPEP3	129.667	221
CCT8L2	22	0	CCT8L2	8	CCT8L2	11	CCT8L2	6.33333	11
GGTLC3	22	0	GGTLC3	2	GGTLC3	2	GGTLC3	1.33333	2
RFPL1	22	0	RFPL1	24	RFPL1	17	RFPL1	13.6667	24
SEC14L3	22	20	SEC14L3	10	SEC14L3	14	SEC14L3	14.6667	20
SELENOO	22	27	SELENOO	14	SELENOO	26	SELENOO	22.3333	27
TRMT2A	22	8	TRMT2A	11	TRMT2A	18	TRMT2A	12.3333	18
TTLL12	22	2	TTLL12	13	TTLL12	19	TTLL12	11.3333	19
CHKB	22	0	CHKB	0	CHKB	0	CHKB	0	0
GRK3	22	21	GRK3	37	GRK3	41	GRK3	33	41
FBLN1	22	55	FBLN1	22	FBLN1	147	FBLN1	74.6667	147
A4GALT	22	8	A4GALT	6	A4GALT	13	A4GALT	9	13
CDC42EP1	22	12	CDC42EP1	6	CDC42EP1	4	CDC42EP1	7.33333	12
CARD10	22	14	CARD10	19	CARD10	18	CARD10	17	19
TOM1	22	18	TOM1	24	TOM1	18	TOM1	20	24
CHEK2	22	46	CHEK2	17	CHEK2	31	CHEK2	31.3333	46
DRG1	22	1585	DRG1	1136	DRG1	270	DRG1	997	1585
DENND6B	22	2	DENND6B	8	DENND6B	14	DENND6B	8	14
VPREB1	22	0	VPREB1	2	VPREB1	2	VPREB1	1.33333	2
TCN2	22	145	TCN2	87	TCN2	27	TCN2	86.3333	145
SFI1	22	21	SFI1	44	SFI1	50	SFI1	38.3333	50
ZC3H7B	22	10	ZC3H7B	24	ZC3H7B	22	ZC3H7B	18.6667	24
CRELD2	22	67	CRELD2	39	CRELD2	33	CRELD2	46.3333	67
ZDHHC8	22	0	ZDHHC8	21	ZDHHC8	17	ZDHHC8	12.6667	21
ST13	22	3719	ST13	1426	ST13	597	ST13	1914	3719
TUBA8	22	0	TUBA8	5	TUBA8	5	TUBA8	3.33333	5
C22orf42	22	0	C22orf42	4	C22orf42	7	C22orf42	3.66667	7
SLC5A1	22	28	SLC5A1	26	SLC5A1	13	SLC5A1	22.3333	28
MED15	22	0	MED15	29	MED15	37	MED15	22	37
PI4KA	22	49	PI4KA	31	PI4KA	46	PI4KA	42	49
APOBEC3H	22	13	APOBEC3H	0	APOBEC3H	12	APOBEC3H	8.33333	13
SLC19A1	21	865	SLC19A1	28	SLC19A1	20	SLC19A1	304.333	865
KRTAP15	21	2	KRTAP15	2	KRTAP15	4	KRTAP15	2.66667	4
PDE9A	21	4	PDE9A	3	PDE9A	5	PDE9A	4	5
RSPH1	21	0	RSPH1	7	RSPH1	6	RSPH1	4.33333	7
U2AF1L5	21	32	U2AF1L5	37	U2AF1L5	43	U2AF1L5	37.3333	43
URB1	21	65	URB1	79	URB1	79	URB1	74.3333	79
IFNAR2	21	103	IFNAR2	87	IFNAR2	174	IFNAR2	121.333	174
MX2	21	40	MX2	57	MX2	76	MX2	57.6667	76
B3GALT5	21	6	B3GALT5	15	B3GALT5	16	B3GALT5	12.3333	16
ATP5PO	21	7265	ATP5PO	6379	ATP5PO	953	ATP5PO	4865.67	7265
TMPRSS15	21	0	TMPRSS15	0	TMPRSS15	16	TMPRSS15	5.33333	16
MCM3AP	21	116	MCM3AP	62	MCM3AP	88	MCM3AP	88.6667	116
IGSF5	21	5	IGSF5	9	IGSF5	10	IGSF5	8	10
CBS	21	55	CBS	19	CBS	22	CBS	32	55
LINC01548	21	8	LINC01548	5	LINC01548	6	LINC01548	6.33333	8
SON	21	1146	SON	441	SON	496	SON	694.333	1146
CLDN17	21	2	CLDN17	2	CLDN17	4	CLDN17	2.66667	4
RCAN1	21	1250	RCAN1	379	RCAN1	532	RCAN1	720.333	1250
PIGP	21	1047	PIGP	534	PIGP	115	PIGP	565.333	1047
PFKL	21	27	PFKL	36	PFKL	30	PFKL	31	36
KRTAP12	21	2	KRTAP12	2	KRTAP12	0	KRTAP12	1.33333	2
TCP10L	21	410	TCP10L	36	TCP10L	49	TCP10L	165	410
PCP4	21	5	PCP4	5	PCP4	9	PCP4	6.33333	9
JAM2	21	21	JAM2	36	JAM2	30	JAM2	29	36
U2AF1	21	31	U2AF1	36	U2AF1	31	U2AF1	32.6667	36
SIK1	21	5	SIK1	10	SIK1	20	SIK1	11.6667	20
SETD4	21	1	SETD4	4	SETD4	3	SETD4	2.66667	4
SMIM11B	21	149	SMIM11B	89	SMIM11B	26	SMIM11B	88	149
GET1	21	0	GET1	0	GET1	21	GET1	7	21
KRTAP27	21	0	KRTAP27	2	KRTAP27	2	KRTAP27	1.33333	2
AGPAT3	21	79	AGPAT3	59	AGPAT3	38	AGPAT3	58.6667	79
COL18A1	21	0	COL18A1	9	COL18A1	8	COL18A1	5.66667	9
LINC00322	21	0	LINC00322	2	LINC00322	0	LINC00322	0.666667	2
KCNJ15	21	65	KCNJ15	39	KCNJ15	31	KCNJ15	45	65
HMGN1	21	371	HMGN1	316	HMGN1	67	HMGN1	251.333	371
IFNAR1	21	313	IFNAR1	165	IFNAR1	97	IFNAR1	191.667	313
POTED	21	18	POTED	11	POTED	35	POTED	21.3333	35
TTC3	21	0	TTC3	0	TTC3	5	TTC3	1.66667	5
TSPEAR	21	0	TSPEAR	7	TSPEAR	17	TSPEAR	8	17
LINC00315	21	0	LINC00315	6	LINC00315	4	LINC00315	3.33333	6
C21orf62	21	22	C21orf62	6	C21orf62	9	C21orf62	12.3333	22
PLAC4	21	2	PLAC4	4	PLAC4	5	PLAC4	3.66667	5
SAMSN1	21	0	SAMSN1	0	SAMSN1	6	SAMSN1	2	6
KRTAP25	21	0	KRTAP25	0	KRTAP25	2	KRTAP25	0.666667	2
CSTB	21	410	CSTB	119	CSTB	93	CSTB	207.333	410
RUNX1	21	30	RUNX1	63	RUNX1	76	RUNX1	56.3333	76
SMIM11A	21	208	SMIM11A	109	SMIM11A	38	SMIM11A	118.333	208
ATP5PF	21	7642	ATP5PF	8440	ATP5PF	1012	ATP5PF	5698	8440
ZNF295	21	7	ZNF295	14	ZNF295	19	ZNF295	13.3333	19
SCAF4	21	65	SCAF4	21	SCAF4	56	SCAF4	47.3333	65
SOD1	21	42532	SOD1	11845	SOD1	3668	SOD1	19348.3	42532
KCNJ6	21	0	KCNJ6	0	KCNJ6	0	KCNJ6	0	0
N6AMT1	21	106	N6AMT1	38	N6AMT1	14	N6AMT1	52.6667	106
ADAMTS5	21	112	ADAMTS5	128	ADAMTS5	277	ADAMTS5	172.333	277
CHODL	21	0	CHODL	4	CHODL	0	CHODL	1.33333	4
FAM3B	21	13	FAM3B	16	FAM3B	19	FAM3B	16	19
ABCG1	21	70	ABCG1	53	ABCG1	94	ABCG1	72.3333	94
NRIP1	21	261	NRIP1	83	NRIP1	143	NRIP1	162.333	261
KRTAP22	21	0	KRTAP22	0	KRTAP22	2	KRTAP22	0.666667	2
PAXBP1	21	143	PAXBP1	49	PAXBP1	62	PAXBP1	84.6667	143
ZBTB21	21	182	ZBTB21	61	ZBTB21	75	ZBTB21	106	182
DSCR4	21	3	DSCR4	0	DSCR4	3	DSCR4	2	3
WDR4	21	11	WDR4	7	WDR4	13	WDR4	10.3333	13
C21orf58	21	8	C21orf58	10	C21orf58	14	C21orf58	10.6667	14
KRTAP26	21	6	KRTAP26	3	KRTAP26	8	KRTAP26	5.66667	8
LINC00313	21	0	LINC00313	3	LINC00313	2	LINC00313	1.66667	3
CHAF1B	21	6	CHAF1B	21	CHAF1B	22	CHAF1B	16.3333	22
DIP2A	21	0	DIP2A	0	DIP2A	0	DIP2A	0	0
NCAM2	21	225	NCAM2	54	NCAM2	40	NCAM2	106.333	225
CXADR	21	832	CXADR	363	CXADR	420	CXADR	538.333	832
BACH1	21	4	BACH1	3	BACH1	5	BACH1	4	5
TRPM2	21	0	TRPM2	7	TRPM2	6	TRPM2	4.33333	7
SIK1B	21	5	SIK1B	10	SIK1B	22	SIK1B	12.3333	22
TMEM50B	21	517	TMEM50B	268	TMEM50B	106	TMEM50B	297	517
KRTAP10	21	2	KRTAP10	2	KRTAP10	1	KRTAP10	1.66667	2
PKNOX1	21	70	PKNOX1	55	PKNOX1	55	PKNOX1	60	70
LINC00158	21	9	LINC00158	4	LINC00158	15	LINC00158	9.33333	15
UBASH3A	21	0	UBASH3A	4	UBASH3A	12	UBASH3A	5.33333	12
MAP3K7CL	21	86	MAP3K7CL	78	MAP3K7CL	116	MAP3K7CL	93.3333	116
EVA1C	21	13	EVA1C	15	EVA1C	23	EVA1C	17	23
CLDN14	21	25	CLDN14	26	CLDN14	44	CLDN14	31.6667	44
DNMT3L	21	0	DNMT3L	0	DNMT3L	0	DNMT3L	0	0
TMPRSS3	21	23	TMPRSS3	20	TMPRSS3	27	TMPRSS3	23.3333	27
GART	21	234	GART	146	GART	108	GART	162.667	234
APP	21	7	APP	21	APP	14	APP	14	21
MIS18A	21	27	MIS18A	9	MIS18A	10	MIS18A	15.3333	27
C2CD2	21	31	C2CD2	23	C2CD2	46	C2CD2	33.3333	46
S100B	21	158	S100B	11	S100B	45	S100B	71.3333	158
CYYR1	21	24	CYYR1	22	CYYR1	28	CYYR1	24.6667	28
COL6A1	21	29	COL6A1	21	COL6A1	44	COL6A1	31.3333	44
CFAP410	21	0	CFAP410	8	CFAP410	13	CFAP410	7	13
PWP2	21	5	PWP2	12	PWP2	21	PWP2	12.6667	21
CRYAA2	21	15	CRYAA2	2	CRYAA2	11	CRYAA2	9.33333	15
RWDD2B	21	276	RWDD2B	149	RWDD2B	94	RWDD2B	173	276
KRTAP20	21	0	KRTAP20	0	KRTAP20	1	KRTAP20	0.333333	1
CBR3	21	5	CBR3	3	CBR3	6	CBR3	4.66667	6
KRTAP6	21	0	KRTAP6	2	KRTAP6	0	KRTAP6	0.666667	2
RIPK4	21	40	RIPK4	19	RIPK4	33	RIPK4	30.6667	40
KRTAP19	21	0	KRTAP19	0	KRTAP19	2	KRTAP19	0.666667	2
PRDM15	21	34	PRDM15	47	PRDM15	64	PRDM15	48.3333	64
ITSN1	21	232	ITSN1	118	ITSN1	122	ITSN1	157.333	232
GATD3B	21	505	GATD3B	183	GATD3B	94	GATD3B	260.667	505
COL6A2	21	9	COL6A2	12	COL6A2	17	COL6A2	12.6667	17
TFF3	21	8	TFF3	0	TFF3	9	TFF3	5.66667	9
ERG	21	29	ERG	43	ERG	58	ERG	43.3333	58
ZNF355P	21	3	ZNF355P	0	ZNF355P	8	ZNF355P	3.66667	8
CFAP298	21	135	CFAP298	109	CFAP298	82	CFAP298	108.667	135
KCNE1B	21	0	KCNE1B	7	KCNE1B	18	KCNE1B	8.33333	18
VPS26C	21	205	VPS26C	123	VPS26C	61	VPS26C	129.667	205
MX1	21	62	MX1	84	MX1	69	MX1	71.6667	84
PDXK	21	30	PDXK	60	PDXK	34	PDXK	41.3333	60
KRTAP11	21	3	KRTAP11	0	KRTAP11	0	KRTAP11	1	3
CBR1	21	1188	CBR1	458	CBR1	207	CBR1	617.667	1188
RRP1	21	6	RRP1	8	RRP1	24	RRP1	12.6667	24
FAM207A	21	3	FAM207A	2	FAM207A	3	FAM207A	2.66667	3
CRYZL1	21	352	CRYZL1	185	CRYZL1	97	CRYZL1	211.333	352
RIPPLY3	21	0	RIPPLY3	10	RIPPLY3	0	RIPPLY3	3.33333	10
DNAJC28	21	66	DNAJC28	20	DNAJC28	26	DNAJC28	37.3333	66
HUNK	21	0	HUNK	0	HUNK	0	HUNK	0	0
BAGE2	21	21	BAGE2	27	BAGE2	54	BAGE2	34	54
TPTE	21	6	TPTE	5	TPTE	6	TPTE	5.66667	6
USP16	21	518	USP16	224	USP16	137	USP16	293	518
PCNT	21	27	PCNT	44	PCNT	49	PCNT	40	49
SPATC1L	21	0	SPATC1L	9	SPATC1L	18	SPATC1L	9	18
DOP1B	21	67	DOP1B	34	DOP1B	59	DOP1B	53.3333	67
PTTG1IP	21	604	PTTG1IP	302	PTTG1IP	216	PTTG1IP	374	604
TFF1	21	9	TFF1	0	TFF1	0	TFF1	3	9
SUMO3	21	72	SUMO3	46	SUMO3	38	SUMO3	52	72
SYNJ1	21	60	SYNJ1	37	SYNJ1	60	SYNJ1	52.3333	60
KCNE2	21	0	KCNE2	0	KCNE2	11	KCNE2	3.66667	11
UMODL1	21	0	UMODL1	0	UMODL1	3	UMODL1	1	3
CLDN8	21	3	CLDN8	3	CLDN8	18	CLDN8	8	18
AIRE	21	9	AIRE	10	AIRE	11	AIRE	10	11
NDUFV3	21	440	NDUFV3	177	NDUFV3	101	NDUFV3	239.333	440
TIAM1	21	29	TIAM1	37	TIAM1	66	TIAM1	44	66
CCT8	21	2280	CCT8	1294	CCT8	349	CCT8	1307.67	2280
SMIM34A	21	0	SMIM34A	2	SMIM34A	2	SMIM34A	1.33333	2
UBE2G2	21	453	UBE2G2	160	UBE2G2	128	UBE2G2	247	453
DYRK1A	21	371	DYRK1A	25	DYRK1A	240	DYRK1A	212	371
BTG3	21	19	BTG3	15	BTG3	30	BTG3	21.3333	30
ITGB2	21	0	ITGB2	5	ITGB2	6	ITGB2	3.66667	6
DSCAM	21	2	DSCAM	3	DSCAM	4	DSCAM	3	4
USP25	21	142	USP25	100	USP25	74	USP25	105.333	142
POFUT2	21	24	POFUT2	28	POFUT2	20	POFUT2	24	28
LINC00310	21	6	LINC00310	6	LINC00310	18	LINC00310	10	18
HLCS	21	0	HLCS	0	HLCS	6	HLCS	2	6
KRTAP21	21	0	KRTAP21	2	KRTAP21	1	KRTAP21	1	2
LINC01549	21	0	LINC01549	0	LINC01549	4	LINC01549	1.33333	4
ADARB1	21	22	ADARB1	37	ADARB1	38	ADARB1	32.3333	38
LCA5L	21	55	LCA5L	32	LCA5L	14	LCA5L	33.6667	55
GATD3A	21	379	GATD3A	145	GATD3A	73	GATD3A	199	379
SMIM34B	21	6	SMIM34B	8	SMIM34B	6	SMIM34B	6.66667	8
MORC3	21	193	MORC3	68	MORC3	124	MORC3	128.333	193
ICOSLG	21	8	ICOSLG	10	ICOSLG	8	ICOSLG	8.66667	10
OLIG2	21	2	OLIG2	10	OLIG2	12	OLIG2	8	12
TFF2	21	41	TFF2	1	TFF2	0	TFF2	14	41
YBEY	21	22	YBEY	11	YBEY	16	YBEY	16.3333	22
RBM11	21	8	RBM11	6	RBM11	10	RBM11	8	10
KRTAP7	21	0	KRTAP7	3	KRTAP7	6	KRTAP7	3	6
GABPA	21	232	GABPA	101	GABPA	58	GABPA	130.333	232
SH3BGR	21	103	SH3BGR	27	SH3BGR	12	SH3BGR	47.3333	103
ADAMTS1	21	74	ADAMTS1	121	ADAMTS1	96	ADAMTS1	97	121
TMPRSS2	21	65	TMPRSS2	26	TMPRSS2	29	TMPRSS2	40	65
LINC00479	21	0	LINC00479	3	LINC00479	3	LINC00479	2	3
MRAP	21	0	MRAP	0	MRAP	15	MRAP	5	15
BACE2	21	0	BACE2	0	BACE2	0	BACE2	0	0
ETS2	21	275	ETS2	68	ETS2	273	ETS2	205.333	275
HSPA13	21	198	HSPA13	114	HSPA13	53	HSPA13	121.667	198
GRIK1	21	12	GRIK1	8	GRIK1	19	GRIK1	13	19
LRRC3	21	7	LRRC3	21	LRRC3	14	LRRC3	14	21
CRYAA	21	16	CRYAA	2	CRYAA	11	CRYAA	9.66667	16
LTN1	21	309	LTN1	111	LTN1	85	LTN1	168.333	309
SIM2	21	9	SIM2	22	SIM2	46	SIM2	25.6667	46
OLIG1	21	3	OLIG1	10	OLIG1	6	OLIG1	6.33333	10
MRPL39	21	782	MRPL39	272	MRPL39	56	MRPL39	370	782
IL10RB	21	8	IL10RB	14	IL10RB	4	IL10RB	8.66667	14
PSMG1	21	230	PSMG1	67	PSMG1	22	PSMG1	106.333	230
KRTAP23	21	0	KRTAP23	0	KRTAP23	0	KRTAP23	0	0
DSCR9	21	0	DSCR9	6	DSCR9	20	DSCR9	8.66667	20
LINC01547	21	11	LINC01547	14	LINC01547	7	LINC01547	10.6667	14
RRP1B	21	151	RRP1B	91	RRP1B	76	RRP1B	106	151
FAM243A	21	2	FAM243A	2	FAM243A	3	FAM243A	2.33333	3
LIPI	21	0	LIPI	0	LIPI	5	LIPI	1.66667	5
MRPS6	21	554	MRPS6	182	MRPS6	100	MRPS6	278.667	554
DONSON	21	113	DONSON	27	DONSON	26	DONSON	55.3333	113
FTCD	21	0	FTCD	0	FTCD	0	FTCD	0	0
KRTAP8	21	1	KRTAP8	0	KRTAP8	0	KRTAP8	0.333333	1
CLIC6	21	8	CLIC6	11	CLIC6	43	CLIC6	20.6667	43
KCNE1	21	2	KCNE1	14	KCNE1	7	KCNE1	7.66667	14
LINC00308	21	0	LINC00308	4	LINC00308	2	LINC00308	2	4
DSCR8	21	0	DSCR8	0	DSCR8	0	DSCR8	0	0
KRTAP24	21	8	KRTAP24	11	KRTAP24	12	KRTAP24	10.3333	12
SLC5A3	21	356	SLC5A3	187	SLC5A3	172	SLC5A3	238.333	356
DSCR10	21	0	DSCR10	0	DSCR10	3	DSCR10	1	3
FAM243B	21	3	FAM243B	2	FAM243B	4	FAM243B	3	4
PRMT2	21	107	PRMT2	61	PRMT2	62	PRMT2	76.6667	107
CBSL	21	51	CBSL	17	CBSL	19	CBSL	29	51
ERVH48	21	3	ERVH48	0	ERVH48	6	ERVH48	3	6
HSF2BP	21	3	HSF2BP	6	HSF2BP	7	HSF2BP	5.33333	7
BRWD1	21	1	BRWD1	6	BRWD1	5	BRWD1	4	6
SLC37A1	21	0	SLC37A1	23	SLC37A1	13	SLC37A1	12	23
LSS	21	83	LSS	67	LSS	57	LSS	69	83
KRTAP13	21	0	KRTAP13	0	KRTAP13	4	KRTAP13	1.33333	4
LINC00114	21	0	LINC00114	4	LINC00114	7	LINC00114	3.66667	7
H2BS1	21	8	H2BS1	5	H2BS1	3	H2BS1	5.33333	8
PCBP3	21	12	PCBP3	10	PCBP3	17	PCBP3	13	17
IFNGR2	21	103	IFNGR2	41	IFNGR2	44	IFNGR2	62.6667	103
TRAPPC10	21	47	TRAPPC10	49	TRAPPC10	68	TRAPPC10	54.6667	68
BHLHE23	20	3	BHLHE23	2	BHLHE23	7	BHLHE23	4	7
DYNLRB1	20	468	DYNLRB1	146	DYNLRB1	152	DYNLRB1	255.333	468
SULF2	20	331	SULF2	118	SULF2	83	SULF2	177.333	331
KCNQ2	20	0	KCNQ2	0	KCNQ2	4	KCNQ2	1.33333	4
KIF3B	20	241	KIF3B	112	KIF3B	159	KIF3B	170.667	241
MTG2	20	32	MTG2	17	MTG2	17	MTG2	22	32
ACTL10	20	2	ACTL10	11	ACTL10	13	ACTL10	8.66667	13
NOP56	20	346	NOP56	100	NOP56	157	NOP56	201	346
SLC52A3	20	7	SLC52A3	18	SLC52A3	24	SLC52A3	16.3333	24
SLC2A10	20	59	SLC2A10	9	SLC2A10	15	SLC2A10	27.6667	59
COL9A3	20	0	COL9A3	10	COL9A3	16	COL9A3	8.66667	16
HCK	20	19	HCK	14	HCK	11	HCK	14.6667	19
CTNNBL1	20	766	CTNNBL1	433	CTNNBL1	222	CTNNBL1	473.667	766
TGM2	20	428	TGM2	282	TGM2	114	TGM2	274.667	428
CYP24A1	20	10	CYP24A1	17	CYP24A1	13	CYP24A1	13.3333	17
NXT1	20	21	NXT1	15	NXT1	19	NXT1	18.3333	21
RSPO4	20	0	RSPO4	5	RSPO4	5	RSPO4	3.33333	5
ZBP1	20	7	ZBP1	13	ZBP1	23	ZBP1	14.3333	23
GTSF1L	20	30	GTSF1L	8	GTSF1L	41	GTSF1L	26.3333	41
TAF4	20	31	TAF4	55	TAF4	49	TAF4	45	55
ZGPAT	20	36	ZGPAT	25	ZGPAT	18	ZGPAT	26.3333	36
HAO1	20	8765	HAO1	5077	HAO1	707	HAO1	4849.67	8765
EYA2	20	3	EYA2	11	EYA2	12	EYA2	8.66667	12
RAB5IF	20	507	RAB5IF	401	RAB5IF	75	RAB5IF	327.667	507
ARFRP1	20	11	ARFRP1	18	ARFRP1	17	ARFRP1	15.3333	18
C20orf144	20	2	C20orf144	6	C20orf144	7	C20orf144	5	7
FAM209A	20	13	FAM209A	4	FAM209A	14	FAM209A	10.3333	14
OTOR	20	14	OTOR	11	OTOR	20	OTOR	15	20
PTPN1	20	27	PTPN1	19	PTPN1	25	PTPN1	23.6667	27
ZNF133	20	0	ZNF133	1	ZNF133	1	ZNF133	0.666667	1
NKX2	20	0	NKX2	0	NKX2	0	NKX2	0	0
PCSK2	20	25	PCSK2	17	PCSK2	48	PCSK2	30	48
TOX2	20	2	TOX2	8	TOX2	13	TOX2	7.66667	13
PPDPF	20	6	PPDPF	7	PPDPF	0	PPDPF	4.33333	7
TGM6	20	6	TGM6	9	TGM6	13	TGM6	9.33333	13
DLGAP4	20	1	DLGAP4	4	DLGAP4	5	DLGAP4	3.33333	5
RASSF2	20	52	RASSF2	57	RASSF2	52	RASSF2	53.6667	57
PRELID3B	20	321	PRELID3B	140	PRELID3B	96	PRELID3B	185.667	321
RRBP1	20	160	RRBP1	71	RRBP1	73	RRBP1	101.333	160
MGME1	20	91	MGME1	21	MGME1	48	MGME1	53.3333	91
EMILIN3	20	13	EMILIN3	16	EMILIN3	17	EMILIN3	15.3333	17
TUBB1	20	8	TUBB1	16	TUBB1	24	TUBB1	16	24
DTD1	20	0	DTD1	1	DTD1	5	DTD1	2	5
CST2	20	0	CST2	2	CST2	0	CST2	0.666667	2
RBPJL	20	0	RBPJL	4	RBPJL	7	RBPJL	3.66667	7
NKAIN4	20	15	NKAIN4	4	NKAIN4	21	NKAIN4	13.3333	21
TM9SF4	20	174	TM9SF4	146	TM9SF4	53	TM9SF4	124.333	174
SEMG1	20	4	SEMG1	6	SEMG1	3	SEMG1	4.33333	6
DSTN	20	2895	DSTN	937	DSTN	1082	DSTN	1638	2895
SLC32A1	20	0	SLC32A1	15	SLC32A1	21	SLC32A1	12	21
PRPF6	20	101	PRPF6	27	PRPF6	27	PRPF6	51.6667	101
SAMHD1	20	71	SAMHD1	97	SAMHD1	59	SAMHD1	75.6667	97
BANF2	20	0	BANF2	0	BANF2	2	BANF2	0.666667	2
SAMD10	20	4	SAMD10	8	SAMD10	8	SAMD10	6.66667	8
ZNF334	20	11	ZNF334	40	ZNF334	19	ZNF334	23.3333	40
OVOL2	20	6	OVOL2	7	OVOL2	13	OVOL2	8.66667	13
PRNP	20	530	PRNP	270	PRNP	442	PRNP	414	530
ISM1	20	59	ISM1	23	ISM1	8	ISM1	30	59
CST4	20	0	CST4	5	CST4	5	CST4	3.33333	5
TSHZ2	20	166	TSHZ2	64	TSHZ2	149	TSHZ2	126.333	166
SNRPB	20	15	SNRPB	18	SNRPB	19	SNRPB	17.3333	19
CTSA	20	308	CTSA	114	CTSA	61	CTSA	161	308
SPINT3	20	0	SPINT3	0	SPINT3	0	SPINT3	0	0
B4GALT5	20	36	B4GALT5	25	B4GALT5	36	B4GALT5	32.3333	36
PYGB	20	6	PYGB	23	PYGB	18	PYGB	15.6667	23
ADNP	20	0	ADNP	2	ADNP	0	ADNP	0.666667	2
TSPY26P	20	3	TSPY26P	15	TSPY26P	21	TSPY26P	13	21
CDH22	20	3	CDH22	7	CDH22	6	CDH22	5.33333	7
PAK5	20	13	PAK5	19	PAK5	30	PAK5	20.6667	30
VSX1	20	6	VSX1	20	VSX1	15	VSX1	13.6667	20
PCED1A	20	8	PCED1A	6	PCED1A	19	PCED1A	11	19
FAM209B	20	4	FAM209B	7	FAM209B	6	FAM209B	5.66667	7
FASTKD5	20	181	FASTKD5	38	FASTKD5	82	FASTKD5	100.333	181
PRND	20	12	PRND	8	PRND	20	PRND	13.3333	20
NOL4L	20	0	NOL4L	0	NOL4L	0	NOL4L	0	0
MYLK2	20	0	MYLK2	10	MYLK2	17	MYLK2	9	17
RBBP9	20	155	RBBP9	96	RBBP9	52	RBBP9	101	155
TMX4	20	656	TMX4	285	TMX4	149	TMX4	363.333	656
NCOA5	20	61	NCOA5	22	NCOA5	37	NCOA5	40	61
OSBPL2	20	95	OSBPL2	72	OSBPL2	68	OSBPL2	78.3333	95
ZNF335	20	16	ZNF335	24	ZNF335	32	ZNF335	24	32
KCNG1	20	0	KCNG1	18	KCNG1	15	KCNG1	11	18
EFCAB8	20	7	EFCAB8	25	EFCAB8	31	EFCAB8	21	31
ABHD16B	20	1	ABHD16B	4	ABHD16B	3	ABHD16B	2.66667	4
PREX1	20	6	PREX1	34	PREX1	41	PREX1	27	41
EPB41L1	20	10	EPB41L1	36	EPB41L1	44	EPB41L1	30	44
GFRA4	20	0	GFRA4	8	GFRA4	5	GFRA4	4.33333	8
BTBD3	20	101	BTBD3	71	BTBD3	50	BTBD3	74	101
PABPC1L	20	16	PABPC1L	13	PABPC1L	20	PABPC1L	16.3333	20
NTSR1	20	0	NTSR1	15	NTSR1	14	NTSR1	9.66667	15
PLTP	20	10	PLTP	39	PLTP	8	PLTP	19	39
NECAB3	20	4	NECAB3	11	NECAB3	13	NECAB3	9.33333	13
TPX2	20	66	TPX2	38	TPX2	45	TPX2	49.6667	66
CDC25B	20	38	CDC25B	19	CDC25B	24	CDC25B	27	38
NELFCD	20	114	NELFCD	31	NELFCD	30	NELFCD	58.3333	114
DSN1	20	32	DSN1	22	DSN1	23	DSN1	25.6667	32
MROH8	20	23	MROH8	13	MROH8	25	MROH8	20.3333	25
BCL2L1	20	0	BCL2L1	0	BCL2L1	0	BCL2L1	0	0
KCNS1	20	0	KCNS1	26	KCNS1	24	KCNS1	16.6667	26
SOGA1	20	28	SOGA1	35	SOGA1	52	SOGA1	38.3333	52
ZNFX1	20	153	ZNFX1	146	ZNFX1	132	ZNFX1	143.667	153
STK4	20	0	STK4	4	STK4	0	STK4	1.33333	4
NEURL2	20	8	NEURL2	2	NEURL2	0	NEURL2	3.33333	8
ADAM33	20	4	ADAM33	27	ADAM33	20	ADAM33	17	27
SRXN1	20	0	SRXN1	0	SRXN1	0	SRXN1	0	0
PLCG1	20	11	PLCG1	34	PLCG1	44	PLCG1	29.6667	44
DEFB121	20	0	DEFB121	0	DEFB121	0	DEFB121	0	0
GATA5	20	6	GATA5	9	GATA5	16	GATA5	10.3333	16
DDRGK1	20	44	DDRGK1	18	DDRGK1	22	DDRGK1	28	44
CASS4	20	11	CASS4	20	CASS4	12	CASS4	14.3333	20
CDH26	20	0	CDH26	14	CDH26	27	CDH26	13.6667	27
FOXA2	20	31	FOXA2	11	FOXA2	27	FOXA2	23	31
LBP	20	5337	LBP	1546	LBP	334	LBP	2405.67	5337
RIN2	20	49	RIN2	98	RIN2	59	RIN2	68.6667	98
FKBP1A	20	159	FKBP1A	83	FKBP1A	111	FKBP1A	117.667	159
NCOA3	20	62	NCOA3	43	NCOA3	54	NCOA3	53	62
C20orf173	20	0	C20orf173	5	C20orf173	5	C20orf173	3.33333	5
NCOR1P1	20	0	NCOR1P1	0	NCOR1P1	2	NCOR1P1	0.666667	2
SPTLC3	20	358	SPTLC3	93	SPTLC3	79	SPTLC3	176.667	358
NCOA6	20	143	NCOA6	53	NCOA6	202	NCOA6	132.667	202
NSFL1C	20	386	NSFL1C	236	NSFL1C	83	NSFL1C	235	386
CST1	20	0	CST1	5	CST1	4	CST1	3	5
CHRNA4	20	9	CHRNA4	39	CHRNA4	16	CHRNA4	21.3333	39
MRPS26	20	41	MRPS26	24	MRPS26	25	MRPS26	30	41
ANGPT4	20	5	ANGPT4	12	ANGPT4	11	ANGPT4	9.33333	12
AP5S1	20	355	AP5S1	19	AP5S1	41	AP5S1	138.333	355
CTSZ	20	206	CTSZ	105	CTSZ	106	CTSZ	139	206
LZTS3	20	7	LZTS3	24	LZTS3	17	LZTS3	16	24
CPNE1	20	346	CPNE1	136	CPNE1	132	CPNE1	204.667	346
ACTR5	20	16	ACTR5	13	ACTR5	20	ACTR5	16.3333	20
GHRH	20	4	GHRH	0	GHRH	0	GHRH	1.33333	4
RPS21	20	606	RPS21	401	RPS21	180	RPS21	395.667	606
FERMT1	20	16	FERMT1	24	FERMT1	35	FERMT1	25	35
EIF6	20	2587	EIF6	1560	EIF6	292	EIF6	1479.67	2587
COX4I2	20	0	COX4I2	0	COX4I2	0	COX4I2	0	0
GPCPD1	20	89	GPCPD1	59	GPCPD1	47	GPCPD1	65	89
RALGAPA2	20	358	RALGAPA2	100	RALGAPA2	207	RALGAPA2	221.667	358
MYT1	20	18	MYT1	13	MYT1	11	MYT1	14	18
SUMO1P1	20	2	SUMO1P1	3	SUMO1P1	2	SUMO1P1	2.33333	3
OGFR	20	12	OGFR	0	OGFR	0	OGFR	4	12
PPP1R16B	20	7	PPP1R16B	35	PPP1R16B	23	PPP1R16B	21.6667	35
STK35	20	31	STK35	32	STK35	39	STK35	34	39
ABHD12	20	55	ABHD12	14	ABHD12	25	ABHD12	31.3333	55
NRSN2	20	3	NRSN2	4	NRSN2	7	NRSN2	4.66667	7
C20orf194	20	24	C20orf194	38	C20orf194	65	C20orf194	42.3333	65
GNAS	20	4049	GNAS	2616	GNAS	1029	GNAS	2564.67	4049
CCM2L	20	0	CCM2L	7	CCM2L	12	CCM2L	6.33333	12
UBOX5	20	10	UBOX5	14	UBOX5	26	UBOX5	16.6667	26
ZNF337	20	6	ZNF337	11	ZNF337	28	ZNF337	15	28
PHACTR3	20	0	PHACTR3	3	PHACTR3	0	PHACTR3	1	3
SDC4	20	329	SDC4	52	SDC4	85	SDC4	155.333	329
FAM182B	20	2	FAM182B	11	FAM182B	10	FAM182B	7.66667	11
CST8	20	0	CST8	0	CST8	11	CST8	3.66667	11
SIRPB1	20	6	SIRPB1	9	SIRPB1	62	SIRPB1	25.6667	62
PTGIS	20	20	PTGIS	6	PTGIS	30	PTGIS	18.6667	30
PTPRT	20	19	PTPRT	6	PTPRT	11	PTPRT	12	19
CFAP61	20	0	CFAP61	0	CFAP61	0	CFAP61	0	0
NDUFAF5	20	182	NDUFAF5	111	NDUFAF5	57	NDUFAF5	116.667	182
EEF1A2	20	4	EEF1A2	14	EEF1A2	12	EEF1A2	10	14
NINL	20	39	NINL	40	NINL	83	NINL	54	83
CRNKL1	20	250	CRNKL1	119	CRNKL1	90	CRNKL1	153	250
LAMP5	20	4	LAMP5	7	LAMP5	11	LAMP5	7.33333	11
NDRG3	20	61	NDRG3	23	NDRG3	42	NDRG3	42	61
SPATA25	20	0	SPATA25	3	SPATA25	0	SPATA25	1	3
MAP1LC3A	20	3	MAP1LC3A	6	MAP1LC3A	3	MAP1LC3A	4	6
PCMTD2	20	351	PCMTD2	149	PCMTD2	221	PCMTD2	240.333	351
CST9	20	0	CST9	6	CST9	7	CST9	4.33333	7
LPIN3	20	13	LPIN3	24	LPIN3	29	LPIN3	22	29
GINS1	20	3	GINS1	12	GINS1	8	GINS1	7.66667	12
CENPB	20	4	CENPB	8	CENPB	7	CENPB	6.33333	8
TP53TG5	20	0	TP53TG5	7	TP53TG5	22	TP53TG5	9.66667	22
COL20A1	20	0	COL20A1	34	COL20A1	22	COL20A1	18.6667	34
PKIG	20	48	PKIG	20	PKIG	20	PKIG	29.3333	48
RTEL1	20	3	RTEL1	17	RTEL1	9	RTEL1	9.66667	17
BMP2	20	13	BMP2	30	BMP2	65	BMP2	36	65
DZANK1	20	21	DZANK1	17	DZANK1	24	DZANK1	20.6667	24
E2F1	20	3	E2F1	13	E2F1	6	E2F1	7.33333	13
ADIG	20	0	ADIG	0	ADIG	13	ADIG	4.33333	13
NAA20	20	1822	NAA20	1020	NAA20	172	NAA20	1004.67	1822
SNX21	20	10	SNX21	13	SNX21	27	SNX21	16.6667	27
TMEM74B	20	0	TMEM74B	0	TMEM74B	8	TMEM74B	2.66667	8
SRSF6	20	866	SRSF6	244	SRSF6	152	SRSF6	420.667	866
RPRD1B	20	274	RPRD1B	64	RPRD1B	69	RPRD1B	135.667	274
BPIFA4P	20	2	BPIFA4P	3	BPIFA4P	13	BPIFA4P	6	13
ROMO1	20	547	ROMO1	265	ROMO1	135	ROMO1	315.667	547
GGT7	20	0	GGT7	14	GGT7	5	GGT7	6.33333	14
GSS	20	192	GSS	102	GSS	79	GSS	124.333	192
TMEM230	20	3721	TMEM230	1641	TMEM230	432	TMEM230	1931.33	3721
MC3R	20	0	MC3R	3	MC3R	3	MC3R	2	3
FAM217B	20	61	FAM217B	33	FAM217B	44	FAM217B	46	61
DEFB123	20	0	DEFB123	5	DEFB123	0	DEFB123	1.66667	5
CEBPB	20	18	CEBPB	16	CEBPB	35	CEBPB	23	35
CRLS1	20	1163	CRLS1	378	CRLS1	331	CRLS1	624	1163
SPATA2	20	5	SPATA2	12	SPATA2	20	SPATA2	12.3333	20
RBCK1	20	22	RBCK1	27	RBCK1	35	RBCK1	28	35
SMIM26	20	1138	SMIM26	728	SMIM26	352	SMIM26	739.333	1138
XRN2	20	1204	XRN2	334	XRN2	297	XRN2	611.667	1204
COMMD7	20	200	COMMD7	84	COMMD7	176	COMMD7	153.333	200
SIRPD	20	2	SIRPD	2	SIRPD	11	SIRPD	5	11
ZBTB46	20	0	ZBTB46	0	ZBTB46	0	ZBTB46	0	0
TMC2	20	8	TMC2	12	TMC2	20	TMC2	13.3333	20
MMP24OS	20	34	MMP24OS	13	MMP24OS	19	MMP24OS	22	34
SOX12	20	8	SOX12	14	SOX12	12	SOX12	11.3333	14
CDS2	20	317	CDS2	170	CDS2	131	CDS2	206	317
OPRL1	20	0	OPRL1	0	OPRL1	0	OPRL1	0	0
BPI	20	0	BPI	9	BPI	14	BPI	7.66667	14
SPEF1	20	0	SPEF1	7	SPEF1	5	SPEF1	4	7
FLRT3	20	119	FLRT3	27	FLRT3	102	FLRT3	82.6667	119
ZNF840P	20	6	ZNF840P	8	ZNF840P	8	ZNF840P	7.33333	8
ATRN	20	435	ATRN	188	ATRN	210	ATRN	277.667	435
ADA	20	19	ADA	13	ADA	10	ADA	14	19
TRPC4AP	20	69	TRPC4AP	9	TRPC4AP	25	TRPC4AP	34.3333	69
CEP250	20	0	CEP250	7	CEP250	0	CEP250	2.33333	7
DNAJC5	20	26	DNAJC5	30	DNAJC5	40	DNAJC5	32	40
UQCC1	20	145	UQCC1	53	UQCC1	29	UQCC1	75.6667	145
WFDC2	20	19	WFDC2	11	WFDC2	3	WFDC2	11	19
KAT14	20	100	KAT14	53	KAT14	72	KAT14	75	100
CD93	20	16	CD93	67	CD93	43	CD93	42	67
OSER1	20	817	OSER1	422	OSER1	145	OSER1	461.333	817
SRMS	20	0	SRMS	0	SRMS	7	SRMS	2.33333	7
SLC23A2	20	118	SLC23A2	83	SLC23A2	122	SLC23A2	107.667	122
MANBAL	20	290	MANBAL	80	MANBAL	50	MANBAL	140	290
PET117	20	96	PET117	51	PET117	37	PET117	61.3333	96
ZMYND8	20	84	ZMYND8	59	ZMYND8	148	ZMYND8	97	148
WFDC5	20	0	WFDC5	0	WFDC5	6	WFDC5	2	6
BCAS4	20	301	BCAS4	165	BCAS4	173	BCAS4	213	301
ZHX3	20	91	ZHX3	60	ZHX3	73	ZHX3	74.6667	91
HMGB1P1	20	96	HMGB1P1	33	HMGB1P1	16	HMGB1P1	48.3333	96
EDN3	20	8	EDN3	8	EDN3	21	EDN3	12.3333	21
EDEM2	20	160	EDEM2	32	EDEM2	21	EDEM2	71	160
LKAAEAR1	20	0	LKAAEAR1	7	LKAAEAR1	3	LKAAEAR1	3.33333	7
GDF5	20	3	GDF5	7	GDF5	11	GDF5	7	11
DHX35	20	57	DHX35	27	DHX35	37	DHX35	40.3333	57
UBE2V1	20	547	UBE2V1	316	UBE2V1	15	UBE2V1	292.667	547
MYBL2	20	0	MYBL2	0	MYBL2	10	MYBL2	3.33333	10
TBC1D20	20	64	TBC1D20	117	TBC1D20	61	TBC1D20	80.6667	117
SEMG2	20	0	SEMG2	2	SEMG2	7	SEMG2	3	7
PANK2	20	126	PANK2	62	PANK2	65	PANK2	84.3333	126
C20orf203	20	4	C20orf203	8	C20orf203	10	C20orf203	7.33333	10
CST9LP1	20	0	CST9LP1	0	CST9LP1	0	CST9LP1	0	0
ARFGAP1	20	6	ARFGAP1	27	ARFGAP1	24	ARFGAP1	19	27
DEFB124	20	0	DEFB124	0	DEFB124	1	DEFB124	0.333333	1
DNTTIP1	20	102	DNTTIP1	59	DNTTIP1	29	DNTTIP1	63.3333	102
MRGBP	20	24	MRGBP	14	MRGBP	13	MRGBP	17	24
ATP9A	20	96	ATP9A	34	ATP9A	50	ATP9A	60	96
CTCFL	20	15	CTCFL	17	CTCFL	18	CTCFL	16.6667	18
IDH3B	20	423	IDH3B	225	IDH3B	106	IDH3B	251.333	423
TRIB3	20	106	TRIB3	127	TRIB3	31	TRIB3	88	127
SIRPB2	20	0	SIRPB2	7	SIRPB2	5	SIRPB2	4	7
FAM182A	20	15	FAM182A	29	FAM182A	55	FAM182A	33	55
CHD6	20	142	CHD6	75	CHD6	129	CHD6	115.333	142
C20orf197	20	0	C20orf197	0	C20orf197	0	C20orf197	0	0
GCNT7	20	17	GCNT7	8	GCNT7	16	GCNT7	13.6667	17
BPIFB4	20	6	BPIFB4	9	BPIFB4	6	BPIFB4	7	9
PARD6B	20	241	PARD6B	78	PARD6B	77	PARD6B	132	241
WFDC6	20	0	WFDC6	0	WFDC6	4	WFDC6	1.33333	4
CSTF1	20	366	CSTF1	133	CSTF1	61	CSTF1	186.667	366
VAPB	20	301	VAPB	148	VAPB	418	VAPB	289	418
SNX5	20	803	SNX5	454	SNX5	205	SNX5	487.333	803
PPP4R1L	20	25	PPP4R1L	31	PPP4R1L	52	PPP4R1L	36	52
BCAS1	20	29	BCAS1	16	BCAS1	57	BCAS1	34	57
SIGLEC1	20	16	SIGLEC1	40	SIGLEC1	50	SIGLEC1	35.3333	50
SLC35C2	20	23	SLC35C2	20	SLC35C2	18	SLC35C2	20.3333	23
FER1L4	20	15	FER1L4	29	FER1L4	24	FER1L4	22.6667	29
ZNF831	20	8	ZNF831	31	ZNF831	31	ZNF831	23.3333	31
TNNC2	20	0	TNNC2	0	TNNC2	0	TNNC2	0	0
WFDC3	20	0	WFDC3	17	WFDC3	4	WFDC3	7	17
SGK2	20	215	SGK2	167	SGK2	28	SGK2	136.667	215
DIDO1	20	49	DIDO1	81	DIDO1	69	DIDO1	66.3333	81
ACOT8	20	89	ACOT8	22	ACOT8	36	ACOT8	49	89
ENTPD6	20	50	ENTPD6	30	ENTPD6	21	ENTPD6	33.6667	50
MMP9	20	6	MMP9	0	MMP9	0	MMP9	2	6
TMEM239	20	0	TMEM239	7	TMEM239	6	TMEM239	4.33333	7
IFT52	20	132	IFT52	59	IFT52	88	IFT52	93	132
SLC12A5	20	12	SLC12A5	22	SLC12A5	17	SLC12A5	17	22
R3HDML	20	0	R3HDML	4	R3HDML	4	R3HDML	2.66667	4
SSTR4	20	4	SSTR4	13	SSTR4	18	SSTR4	11.6667	18
ERGIC3	20	1504	ERGIC3	749	ERGIC3	325	ERGIC3	859.333	1504
MTRNR2L3	20	2	MTRNR2L3	3	MTRNR2L3	11	MTRNR2L3	5.33333	11
ARFGEF2	20	434	ARFGEF2	255	ARFGEF2	196	ARFGEF2	295	434
SLCO4A1	20	0	SLCO4A1	4	SLCO4A1	8	SLCO4A1	4	8
RGS19	20	0	RGS19	6	RGS19	4	RGS19	3.33333	6
REM1	20	0	REM1	13	REM1	4	REM1	5.66667	13
MIR1	20	1	MIR1	1	MIR1	0	MIR1	0.666667	1
DEFB128	20	0	DEFB128	0	DEFB128	3	DEFB128	1	3
LIME1	20	0	LIME1	18	LIME1	8	LIME1	8.66667	18
PLCB1	20	6	PLCB1	0	PLCB1	3	PLCB1	3	6
DEFB115	20	0	DEFB115	0	DEFB115	2	DEFB115	0.666667	2
NANP	20	47	NANP	21	NANP	17	NANP	28.3333	47
BPIFB3	20	0	BPIFB3	9	BPIFB3	0	BPIFB3	3	9
SNAI1	20	6	SNAI1	0	SNAI1	11	SNAI1	5.66667	11
CHGB	20	6	CHGB	14	CHGB	18	CHGB	12.6667	18
BFSP1	20	18	BFSP1	8	BFSP1	17	BFSP1	14.3333	18
WFDC12	20	0	WFDC12	0	WFDC12	0	WFDC12	0	0
SERINC3	20	1304	SERINC3	583	SERINC3	501	SERINC3	796	1304
RAD21L1	20	12	RAD21L1	0	RAD21L1	25	RAD21L1	12.3333	25
DEFB132	20	7	DEFB132	0	DEFB132	0	DEFB132	2.33333	7
ACSS1	20	15	ACSS1	26	ACSS1	27	ACSS1	22.6667	27
SUN5	20	2	SUN5	0	SUN5	0	SUN5	0.666667	2
SCAND1	20	33	SCAND1	4	SCAND1	8	SCAND1	15	33
AAR2	20	150	AAR2	35	AAR2	54	AAR2	79.6667	150
POFUT1	20	62	POFUT1	40	POFUT1	23	POFUT1	41.6667	62
PCIF1	20	11	PCIF1	14	PCIF1	17	PCIF1	14	17
OCSTAMP	20	0	OCSTAMP	9	OCSTAMP	11	OCSTAMP	6.66667	11
BIRC7	20	0	BIRC7	4	BIRC7	7	BIRC7	3.66667	7
ANKRD60	20	0	ANKRD60	7	ANKRD60	9	ANKRD60	5.33333	9
TASP1	20	106	TASP1	127	TASP1	21	TASP1	84.6667	127
CBFA2T2	20	30	CBFA2T2	33	CBFA2T2	50	CBFA2T2	37.6667	50
KCNK15	20	2	KCNK15	7	KCNK15	21	KCNK15	10	21
MAVS	20	24	MAVS	19	MAVS	48	MAVS	30.3333	48
ITPA	20	35	ITPA	11	ITPA	15	ITPA	20.3333	35
NAPB	20	40	NAPB	39	NAPB	23	NAPB	34	40
RALY	20	20	RALY	23	RALY	18	RALY	20.3333	23
TCFL5	20	57	TCFL5	24	TCFL5	23	TCFL5	34.6667	57
KCNB1	20	22	KCNB1	44	KCNB1	91	KCNB1	52.3333	91
NNAT	20	0	NNAT	0	NNAT	0	NNAT	0	0
OXT	20	0	OXT	5	OXT	0	OXT	1.66667	5
CSTL1	20	0	CSTL1	2	CSTL1	0	CSTL1	0.666667	2
DBNDD2	20	24	DBNDD2	10	DBNDD2	17	DBNDD2	17	24
MYH7B	20	7	MYH7B	21	MYH7B	23	MYH7B	17	23
TTI1	20	11	TTI1	12	TTI1	24	TTI1	15.6667	24
RBBP8NL	20	0	RBBP8NL	11	RBBP8NL	14	RBBP8NL	8.33333	14
RPS10P5	20	3	RPS10P5	2	RPS10P5	2	RPS10P5	2.33333	3
TCEA2	20	152	TCEA2	33	TCEA2	21	TCEA2	68.6667	152
UBE2C	20	3	UBE2C	0	UBE2C	3	UBE2C	2	3
C20orf27	20	0	C20orf27	7	C20orf27	19	C20orf27	8.66667	19
RIMS4	20	3	RIMS4	15	RIMS4	39	RIMS4	19	39
PIGU	20	48	PIGU	11	PIGU	14	PIGU	24.3333	48
ATP5F1E	20	2879	ATP5F1E	2065	ATP5F1E	1005	ATP5F1E	1983	2879
CST9L	20	0	CST9L	8	CST9L	0	CST9L	2.66667	8
PLCB4	20	20	PLCB4	29	PLCB4	59	PLCB4	36	59
HM13	20	5	HM13	0	HM13	0	HM13	1.66667	5
RPN2	20	1986	RPN2	1202	RPN2	492	RPN2	1226.67	1986
STMN3	20	0	STMN3	7	STMN3	10	STMN3	5.66667	10
ANKEF1	20	22	ANKEF1	29	ANKEF1	19	ANKEF1	23.3333	29
BPIFB1	20	9	BPIFB1	0	BPIFB1	8	BPIFB1	5.66667	9
RNF114	20	348	RNF114	115	RNF114	102	RNF114	188.333	348
ADRA1D	20	0	ADRA1D	23	ADRA1D	10	ADRA1D	11	23
BMP7	20	0	BMP7	0	BMP7	3	BMP7	1	3
ELMO2	20	119	ELMO2	70	ELMO2	55	ELMO2	81.3333	119
WFDC8	20	0	WFDC8	2	WFDC8	4	WFDC8	2	4
RTF2	20	996	RTF2	423	RTF2	224	RTF2	547.667	996
ASXL1	20	89	ASXL1	74	ASXL1	108	ASXL1	90.3333	108
DDX27	20	117	DDX27	38	DDX27	76	DDX27	77	117
THBD	20	21	THBD	39	THBD	18	THBD	26	39
ITCH	20	0	ITCH	0	ITCH	0	ITCH	0	0
TRMT6	20	59	TRMT6	34	TRMT6	32	TRMT6	41.6667	59
SOX18	20	7	SOX18	7	SOX18	12	SOX18	8.66667	12
PROCR	20	42	PROCR	8	PROCR	13	PROCR	21	42
CSE1L	20	600	CSE1L	305	CSE1L	144	CSE1L	349.667	600
PEDS1	20	16	PEDS1	13	PEDS1	196	PEDS1	75	196
SCP2D1	20	0	SCP2D1	2	SCP2D1	3	SCP2D1	1.66667	3
SALL4	20	15	SALL4	26	SALL4	32	SALL4	24.3333	32
WFDC9	20	0	WFDC9	0	WFDC9	0	WFDC9	0	0
DOK5	20	7	DOK5	18	DOK5	28	DOK5	17.6667	28
SYCP2	20	26	SYCP2	22	SYCP2	27	SYCP2	25	27
ZSWIM1	20	4	ZSWIM1	19	ZSWIM1	15	ZSWIM1	12.6667	19
LSM14B	20	32	LSM14B	9	LSM14B	13	LSM14B	18	32
DEFB127	20	4	DEFB127	0	DEFB127	33	DEFB127	12.3333	33
ZNF341	20	0	ZNF341	0	ZNF341	0	ZNF341	0	0
ADRM1	20	52	ADRM1	11	ADRM1	23	ADRM1	28.6667	52
AHCY	20	2263	AHCY	668	AHCY	588	AHCY	1173	2263
RBL1	20	15	RBL1	25	RBL1	28	RBL1	22.6667	28
EBF4	20	0	EBF4	13	EBF4	11	EBF4	8	13
FAM83D	20	18	FAM83D	16	FAM83D	22	FAM83D	18.6667	22
TNFRSF6B	20	0	TNFRSF6B	0	TNFRSF6B	0	TNFRSF6B	0	0
MMP24	20	4	MMP24	13	MMP24	13	MMP24	10	13
PRNT	20	0	PRNT	0	PRNT	4	PRNT	1.33333	4
C20orf204	20	4	C20orf204	25	C20orf204	12	C20orf204	13.6667	25
SHLD1	20	30	SHLD1	13	SHLD1	22	SHLD1	21.6667	30
TOMM34	20	147	TOMM34	30	TOMM34	36	TOMM34	71	147
EPPIN	20	4	EPPIN	3	EPPIN	20	EPPIN	9	20
SDCBP2	20	12	SDCBP2	14	SDCBP2	12	SDCBP2	12.6667	14
PIGT	20	194	PIGT	51	PIGT	68	PIGT	104.333	194
DEFB125	20	0	DEFB125	0	DEFB125	3	DEFB125	1	3
SLC13A3	20	72	SLC13A3	57	SLC13A3	61	SLC13A3	63.3333	72
SIRPA	20	80	SIRPA	71	SIRPA	54	SIRPA	68.3333	80
WFDC11	20	0	WFDC11	0	WFDC11	0	WFDC11	0	0
RIPOR3	20	0	RIPOR3	2	RIPOR3	3	RIPOR3	1.66667	3
MACROD2	20	7	MACROD2	9	MACROD2	5	MACROD2	7	9
PAX1	20	11	PAX1	11	PAX1	56	PAX1	26	56
SRC	20	3	SRC	9	SRC	19	SRC	10.3333	19
SPO11	20	6	SPO11	8	SPO11	12	SPO11	8.66667	12
ASIP	20	0	ASIP	2	ASIP	0	ASIP	0.666667	2
CST11	20	0	CST11	0	CST11	5	CST11	1.66667	5
TP53INP2	20	153	TP53INP2	75	TP53INP2	39	TP53INP2	89	153
DEFB118	20	6	DEFB118	3	DEFB118	10	DEFB118	6.33333	10
SYNDIG1	20	9	SYNDIG1	13	SYNDIG1	28	SYNDIG1	16.6667	28
SNAP25	20	15	SNAP25	12	SNAP25	9	SNAP25	12	15
CST5	20	0	CST5	3	CST5	4	CST5	2.33333	4
PHF20	20	280	PHF20	156	PHF20	168	PHF20	201.333	280
LRRN4	20	0	LRRN4	12	LRRN4	16	LRRN4	9.33333	16
NPBWR2	20	3	NPBWR2	2	NPBWR2	4	NPBWR2	3	4
JAG1	20	44	JAG1	42	JAG1	79	JAG1	55	79
TCF15	20	0	TCF15	7	TCF15	0	TCF15	2.33333	7
PFDN4	20	216	PFDN4	300	PFDN4	93	PFDN4	203	300
CHMP4B	20	36	CHMP4B	20	CHMP4B	20	CHMP4B	25.3333	36
LAMA5	20	0	LAMA5	0	LAMA5	3	LAMA5	1	3
ZSWIM3	20	16	ZSWIM3	15	ZSWIM3	12	ZSWIM3	14.3333	16
ZNF343	20	25	ZNF343	16	ZNF343	28	ZNF343	23	28
BPIFB2	20	0	BPIFB2	12	BPIFB2	16	BPIFB2	9.33333	16
WFDC13	20	0	WFDC13	0	WFDC13	0	WFDC13	0	0
C20orf85	20	11	C20orf85	0	C20orf85	7	C20orf85	6	11
FAM83C	20	0	FAM83C	6	FAM83C	8	FAM83C	4.66667	8
MAPRE1	20	144	MAPRE1	106	MAPRE1	108	MAPRE1	119.333	144
SNRPB2	20	622	SNRPB2	231	SNRPB2	139	SNRPB2	330.667	622
ZNF512B	20	6	ZNF512B	37	ZNF512B	35	ZNF512B	26	37
NFS1	20	198	NFS1	58	NFS1	79	NFS1	111.667	198
ZCCHC3	20	32	ZCCHC3	8	ZCCHC3	23	ZCCHC3	21	32
PSMA7	20	2216	PSMA7	924	PSMA7	286	PSMA7	1142	2216
APMAP	20	2979	APMAP	1022	APMAP	260	APMAP	1420.33	2979
FOXS1	20	2	FOXS1	5	FOXS1	4	FOXS1	3.66667	5
RAE1	20	429	RAE1	214	RAE1	70	RAE1	237.667	429
PSMF1	20	536	PSMF1	263	PSMF1	115	PSMF1	304.667	536
SEL1L2	20	2	SEL1L2	6	SEL1L2	10	SEL1L2	6	10
C20orf202	20	0	C20orf202	0	C20orf202	3	C20orf202	1	3
YWHAB	20	1214	YWHAB	581	YWHAB	398	YWHAB	731	1214
MKKS	20	510	MKKS	201	MKKS	151	MKKS	287.333	510
TLDC2	20	4	TLDC2	0	TLDC2	4	TLDC2	2.66667	4
CSNK2A1	20	224	CSNK2A1	122	CSNK2A1	154	CSNK2A1	166.667	224
WFDC10B	20	0	WFDC10B	0	WFDC10B	0	WFDC10B	0	0
SLPI	20	556	SLPI	538	SLPI	95	SLPI	396.333	556
DEFB126	20	0	DEFB126	3	DEFB126	2	DEFB126	1.66667	3
SNTA1	20	22	SNTA1	16	SNTA1	17	SNTA1	18.3333	22
HRH3	20	0	HRH3	11	HRH3	6	HRH3	5.66667	11
SLC4A11	20	3	SLC4A11	12	SLC4A11	20	SLC4A11	11.6667	20
CST7	20	55	CST7	9	CST7	12	CST7	25.3333	55
VSTM2L	20	3	VSTM2L	8	VSTM2L	0	VSTM2L	3.66667	8
SCRT2	20	3	SCRT2	8	SCRT2	11	SCRT2	7.33333	11
ZFP64	20	26	ZFP64	25	ZFP64	35	ZFP64	28.6667	35
SMOX	20	5	SMOX	11	SMOX	9	SMOX	8.33333	11
HSPA12B	20	0	HSPA12B	17	HSPA12B	14	HSPA12B	10.3333	17
DNMT3B	20	12	DNMT3B	16	DNMT3B	28	DNMT3B	18.6667	28
SIRPG	20	0	SIRPG	8	SIRPG	6	SIRPG	4.66667	8
SLC24A3	20	8	SLC24A3	14	SLC24A3	21	SLC24A3	14.3333	21
RALGAPB	20	151	RALGAPB	76	RALGAPB	113	RALGAPB	113.333	151
SYS1	20	0	SYS1	0	SYS1	0	SYS1	0	0
BLCAP	20	506	BLCAP	149	BLCAP	276	BLCAP	310.333	506
MCM8	20	0	MCM8	0	MCM8	6	MCM8	2	6
RBM12	20	181	RBM12	60	RBM12	77	RBM12	106	181
RAB22A	20	237	RAB22A	104	RAB22A	112	RAB22A	151	237
TGM3	20	9	TGM3	0	TGM3	0	TGM3	3	9
DEFB129	20	0	DEFB129	3	DEFB129	0	DEFB129	1	3
TFAP2C	20	0	TFAP2C	9	TFAP2C	18	TFAP2C	9	18
UCKL1	20	3	UCKL1	11	UCKL1	8	UCKL1	7.33333	11
C20orf96	20	8	C20orf96	11	C20orf96	12	C20orf96	10.3333	12
SLA2	20	5	SLA2	9	SLA2	10	SLA2	8	10
C20orf141	20	0	C20orf141	0	C20orf141	3	C20orf141	1	3
SLX4IP	20	143	SLX4IP	53	SLX4IP	61	SLX4IP	85.6667	143
YTHDF1	20	270	YTHDF1	112	YTHDF1	89	YTHDF1	157	270
RNF24	20	16	RNF24	21	RNF24	28	RNF24	21.6667	28
ESF1	20	439	ESF1	162	ESF1	148	ESF1	249.667	439
NPEPL1	20	10	NPEPL1	21	NPEPL1	32	NPEPL1	21	32
ZNF217	20	118	ZNF217	35	ZNF217	194	ZNF217	115.667	194
CST3	20	163	CST3	94	CST3	104	CST3	120.333	163
L3MBTL1	20	21	L3MBTL1	34	L3MBTL1	54	L3MBTL1	36.3333	54
RBM39	20	1427	RBM39	471	RBM39	439	RBM39	779	1427
CD40	20	89	CD40	64	CD40	11	CD40	54.6667	89
GNRH2	20	0	GNRH2	5	GNRH2	2	GNRH2	2.33333	5
AVP	20	0	AVP	0	AVP	4	AVP	1.33333	4
FNDC11	20	3	FNDC11	26	FNDC11	13	FNDC11	14	26
TTLL9	20	3	TTLL9	17	TTLL9	12	TTLL9	10.6667	17
PCK1	20	11189	PCK1	1199	PCK1	6564	PCK1	6317.33	11189
APCDD1L	20	0	APCDD1L	13	APCDD1L	20	APCDD1L	11	20
FAM110A	20	3	FAM110A	5	FAM110A	9	FAM110A	5.66667	9
SLC2A4RG	20	50	SLC2A4RG	9	SLC2A4RG	22	SLC2A4RG	27	50
GZF1	20	97	GZF1	32	GZF1	19	GZF1	49.3333	97
JPH2	20	7	JPH2	27	JPH2	19	JPH2	17.6667	27
PPP1R3D	20	27	PPP1R3D	15	PPP1R3D	41	PPP1R3D	27.6667	41
EIF2S2	20	518	EIF2S2	416	EIF2S2	146	EIF2S2	360	518
DPH3P1	20	0	DPH3P1	2	DPH3P1	3	DPH3P1	1.66667	3
STAU1	20	760	STAU1	400	STAU1	346	STAU1	502	760
SNPH	20	0	SNPH	25	SNPH	36	SNPH	20.3333	36
ID1	20	11	ID1	18	ID1	15	ID1	14.6667	18
GMEB2	20	15	GMEB2	21	GMEB2	17	GMEB2	17.6667	21
GDAP1L1	20	11	GDAP1L1	6	GDAP1L1	9	GDAP1L1	8.66667	11
[truncated: 17,566 more rows]
